# Supplementary material for: Time-dependent analysis of dosage delivery information for patient-controlled analgesia services
Source: PLoS One. 2018 Mar 15;13(3):e0194140. doi: 10.1371/journal.pone.0194140 (PMC5854274; doi:10.1371/journal.pone.0194140)
Supplement: S1 Table — (XLSX) [file pone.0194140.s001.xlsx]

## Sheet: IVPCA
No.	Sex	Age	Heitht	Weight	Cspt-I	Cspt-II	Cspt-III	Cspt-IV	Dlv-I	Dlv-II	Dlv-III	Dlv-IV	Dm-I	Dm-II	Dm-III	Dm-IV	IFR-Ini	IFR-I	IFR-II	IFR-III	IFR-IV	IFR (I-Ini)	IFR (II-I)	IFR (III-II)	IFR (IV-III)	IFR (I-Ini)	IFR (II-Ini)	IFR (III-Ini)	IFR (IV-Ini)
ORTHO05001	F	79	151	57	24.59	14.73	7.2	10.8	11	7	0	4	24	8	0	4	0.5	0.7575	0.644167	0.6	0.6	0.2575	-0.11333	-0.04417	0	0.2575	0.14417	0.1	0.1
ORTHO05002	F	41	160	54.6	23.6	27.6	9.6	13.6	10	17	0	4	46	23	0	10	0.8	0.8	0.8	0.8	0.8	0	0	0	0	0	0	0	0
ORTHO05003	M	63	163.1	69	25.64	22.3467	16.8	16.2	7	9	5	5	11	10	6	7	0.8	0.961667	0.962222	0.9	0.9	0.16167	0.00056	-0.06222	0	0.16167	0.16222	0.1	0.1
ORTHO05004	F	60	149	66	27	30	31.2	23.2	10	15	16	10	17	21	31	12	1	1	1	1	1	0	0	0	0	0	0	0	0
ORTHO05005	M	71	152.9	60	20.4	19.1	11.6	9.2	10	12	4	1	20	18	7	1	0.7	0.7	0.7	0.7	0.7	0	0	0	0	0	0	0	0
ORTHO05006	F	54	152	65	24.7117	19.4183	12.4	14.4	11	10	4	6	135	13	4	6	0.9	0.834306	0.784861	0.7	0.7	-0.06569	-0.04944	-0.08486	0	-0.06569	-0.11514	-0.2	-0.2
ORTHO05007	M	50	170	73	18.9	13.9	8.4	11.1	5	6	0	3	13	6	0	3	0.7	0.7	0.7	0.7	0.7	0	0	0	0	0	0	0	0
ORTHO05008	F	38	167.2	73	14.2	18.7	9.6	16.8	1	8	0	6	2	8	0	7	0.8	0.8	0.8	0.8	0.8	0	0	0	0	0	0	0	0
ORTHO05009	F	78	141	50	15.2	7.41	10.4	11	5	2	7	9	23	3	13	16	0.6	0.6	0.484167	0.4	0.4	0	-0.11583	-0.08417	0	0	-0.11583	-0.2	-0.2
ORTHO05010	F	79	152.7	52	8	17.9	2.4	18.7	6	23	0	25	10	30	0	42	0.2	0.2	0.2	0.2	0.2	0	0	0	0	0	0	0	0
ORTHO05011	F	67	152	50	14.405	12.8	12	9.6	9	7	6	3	17	12	7	4	0.7	0.600417	0.6	0.6	0.6	-0.09958	-0.00042	0	0	-0.09958	-0.1	-0.1	-0.1
ORTHO05012	M	62	163	72.5	32	24.1383	33.6	29.4	16	12	20	18	106	13	36	29	0.9	0.9	0.828194	0.8	0.8	0	-0.07181	-0.02819	0	0	-0.07181	-0.1	-0.1
ORTHO05013	F	62	151	58	12.5	9.46333	8.4	8.4	0	0	0	0	0	0	0	0	0.8	0.8	0.788611	0.7	0.7	0	-0.01139	-0.08861	0	0	-0.01139	-0.1	-0.1
ORTHO05014	F	51	155	67	21.5733	8.4	8.4	8.4	5	0	0	0	52	0	0	0	0.7	0.781111	0.7	0.7	0.7	0.08111	-0.08111	0	0	0.08111	0	0	0
ORTHO05015	F	77	151	60	18.4967	15.6	12.8	8.6	10	12	8	2	34	13	11	3	0.5	0.583056	0.6	0.6	0.6	0.08306	0.01694	0	0	0.08306	0.1	0.1	0.1
ORTHO05016	F	75	144	50	11.1	10.53	15	15	4	8	17	17	9	14	31	43	0.5	0.5	0.444167	0.4	0.4	0	-0.05583	-0.04417	0	0	-0.05583	-0.1	-0.1
ORTHO05017	F	49	157	47	15.9	14.4	11.2	8.8	8	9	5	2	8	9	6	2	0.6	0.6	0.6	0.6	0.6	0	0	0	0	0	0	0	0
ORTHO05018	M	75	167	101	20.3	11.5533	6.7	8.8	5	3	1	4	10	4	1	7	0.9	0.9	0.754444	0.5	0.5	0	-0.14556	-0.25444	0	0	-0.14556	-0.4	-0.4
ORTHO05019	F	54	140	49	10.0733	3.86667	6.6	5.4	4	2	7	5	8	4	14	8	0.5	0.431111	0.222222	0.2	0.2	-0.06889	-0.20889	-0.02222	0	-0.06889	-0.27778	-0.3	-0.3
ORTHO05020	M	70	170	68	15.4	12	12.9	10.2	4	4	5	2	6	4	5	2	0.7	0.7	0.7	0.7	0.7	0	0	0	0	0	0	0	0
ORTHO05021	M	53	174	72.9	12.8	15.2	11.2	9.6	7	10	5	3	12	25	6	4	0.6	0.6	0.6	0.6	0.6	0	0	0	0	0	0	0	0
ORTHO05022	M	57	153	50.5	31.5	15.6	9.6	11.4	16	5	0	2	46	5	0	2	0.8	0.8	0.8	0.8	0.8	0	0	0	0	0	0	0	0
ORTHO05023	F	81	165	60	4.2	9.5	3.6	8.6	1	11	0	10	1	65	0	30	0.3	0.3	0.3	0.3	0.3	0	0	0	0	0	0	0	0
ORTHO05024	F	27	152	49	17.1	11.6	12.6	17.2	5	2	3	8	10	2	7	11	0.8	0.8	0.8	0.8	0.8	0	0	0	0	0	0	0	0
ORTHO05025	F	72	152.4	66	27.795	14.515	8.52	7.2	11	4	0	0	105	8	0	0	0.6	0.807917	0.867917	0.71	0.6	0.20792	0.06	-0.15792	-0.11	0.20792	0.26792	0.11	0
ORTHO05026	F	40	157	50	10	5.6	4.8	4.8	3	1	0	0	5	1	0	0	0.4	0.4	0.4	0.4	0.4	0	0	0	0	0	0	0	0
ORTHO05027	M	44	172	56	20.1	9.8	6.6	4.8	13	4	3	0	22	4	7	0	0.6	0.6	0.55	0.4	0.4	0	-0.05	-0.15	0	0	-0.05	-0.2	-0.2
ORTHO05028	M	71	172	75	14.5	15.6	7.2	22.4	4	12	0	24	5	16	0	41	0.6	0.6	0.6	0.6	0.6	0	0	0	0	0	0	0	0
ORTHO05029	F	60	141.5	61.3	17.4183	9.6	10.4	9.6	7	3	4	3	11	9	4	4	0.7	0.651528	0.6	0.6	0.6	-0.04847	-0.05153	0	0	-0.04847	-0.1	-0.1	-0.1
ORTHO05030	F	43	157	60	16.1567	8.29167	7.2	7.2	4	0	0	0	9	0	0	0	0.8	0.763055	0.690972	0.6	0.6	-0.03694	-0.07208	-0.09097	0	-0.03694	-0.10903	-0.2	-0.2
ORTHO05031	M	80	163	52	7.9	6	3.6	5.2	3	6	0	4	19	7	0	5	0.3	0.3	0.3	0.3	0.3	0	0	0	0	0	0	0	0
ORTHO05032	M	22	181	72	10.7	8.8	7.2	7.2	0	2	0	0	0	2	0	0	0.6	0.6	0.6	0.6	0.6	0	0	0	0	0	0	0	0
ORTHO05033	M	76	160	64.5	9.79167	7.6	7.8	7.8	0	2	3	3	0	2	4	3	0.6	0.549306	0.5	0.5	0.5	-0.05069	-0.04931	0	0	-0.05069	-0.1	-0.1	-0.1
ORTHO05034	M	72	169.7	81.5	17.1	8.92333	8.4	8.4	4	0	0	0	18	0	0	0	0.8	0.8	0.743611	0.7	0.7	0	-0.05639	-0.04361	0	0	-0.05639	-0.1	-0.1
ORTHO05035	M	69	164	69	14.2	8.4	8.4	8.4	2	0	0	0	3	0	0	0	0.7	0.7	0.7	0.7	0.7	0	0	0	0	0	0	0	0
ORTHO05036	M	70	173	92.7	18.3	11.3067	10.8	10.8	1	0	0	0	3	0	0	0	1.1	1.1	0.942222	0.9	0.9	0	-0.15778	-0.04222	0	0	-0.15778	-0.2	-0.2
ORTHO05037	F	68	147	46	26.5833	14.4417	8	11.2	15	7	1	5	206	15	2	8	0.6	0.690278	0.653472	0.6	0.6	0.09028	-0.03681	-0.05347	0	0.09028	0.05347	0	0
ORTHO05038	M	55	157	57	29.2333	8.4	8.4	19.4	15	0	0	12	25	15	16	18	0.8	0.744444	0.7	0.7	0.7	-0.05556	-0.04444	0	0	-0.05556	-0.1	-0.1	-0.1
ORTHO05039	F	56	165	60	11.2	14.6	7.2	7.2	1	8	0	0	1	8	0	0	0.6	0.6	0.6	0.6	0.6	0	0	0	0	0	0	0	0
ORTHO05040	M	25	173	63	12.7	9.6	9.6	10.5	0	0	0	1	0	1	0	3	0.8	0.8	0.8	0.8	0.8	0	0	0	0	0	0	0	0
ORTHO05041	M	58	163	67	25.2	15.2333	14.4	13.5	9	4	4	3	18	4	4	3	1	1	0.952778	0.9	0.9	0	-0.04722	-0.05278	0	0	-0.04722	-0.1	-0.1
ORTHO05042	M	29	167	66	6.60333	4.93333	2.8	2.4	0	3	1	0	0	5	1	0	0.8	0.550278	0.311111	0.2	0.2	-0.24972	-0.23917	-0.11111	0	-0.24972	-0.48889	-0.6	-0.6
ORTHO05043	F	41	166	63	18.7	10.4133	8.1	7.3	8	3	3	2	24	4	3	2	0.7	0.7	0.659444	0.5	0.5	0	-0.04056	-0.15944	0	0	-0.04056	-0.2	-0.2
ORTHO05044	F	56	149	80	20.8	17.9633	18.4	11.2	4	8	11	2	8	9	11	2	1	1	0.863611	0.8	0.8	0	-0.13639	-0.06361	0	0	-0.13639	-0.2	-0.2
ORTHO05045	F	62	150.5	54.5	16.3	14.0467	12.8	14.9	6	8	8	11	8	13	9	17	0.7	0.7	0.653889	0.6	0.6	0	-0.04611	-0.05389	0	0	-0.04611	-0.1	-0.1
ORTHO05046	F	17	160	50	8.2	11.1	1.2	8.9	5	13	0	22	10	16	0	24	0.1	0.1	0.1	0.1	0.1	0	0	0	0	0	0	0	0
ORTHO05047	M	34	168.1	74.2	34.2	51.3	9.6	35.7	19	39	0	28	70	122	0	102	0.8	0.8	0.8	0.8	0.8	0	0	0	0	0	0	0	0
ORTHO05048	F	55	150	55	17.9	11.2	8.8	12	9	5	2	6	18	5	2	6	0.6	0.6	0.6	0.6	0.6	0	0	0	0	0	0	0	0
ORTHO05049	F	63	160	70	17.2	17.6	7.2	15.2	7	12	0	11	17	28	0	30	0.6	0.6	0.6	0.6	0.6	0	0	0	0	0	0	0	0
ORTHO05050	M	75	164.7	67.5	12	10.1	12.8	14.9	2	4	8	11	2	7	9	18	0.6	0.6	0.6	0.6	0.6	0	0	0	0	0	0	0	0
ORTHO05051	F	72	152.4	56.5	20.98	14.91	1.76	1.2	13	10	2	4	28	10	2	8	0.7	0.648333	0.575833	0.0966667	0	-0.05167	-0.0725	-0.47917	-0.09667	-0.05167	-0.12417	-0.60333	-0.7
ORTHO05052	M	14	160	67	10.665	8.4	8.4	8.4	7	0	0	0	25	0	0	0	0.9	0.0554167	0.7	0.7	0.7	-0.84458	0.64458	0	0	-0.84458	-0.2	-0.2	-0.2
ORTHO05053	F	57	159.7	69.5	38.6	24.0267	21.6	11.6	21	13	12	2	87	17	12	2	1	1	0.868889	0.8	0.8	0	-0.13111	-0.06889	0	0	-0.13111	-0.2	-0.2
ORTHO05054	F	32	169	78.4	26.5983	12.8433	6	2.4	15	6	6	0	21	6	7	0	0.8	0.716528	0.586944	0.2	0.2	-0.08347	-0.12958	-0.38694	0	-0.08347	-0.21306	-0.6	-0.6
ORTHO05055	M	42	178	68	17.8	15.6	12	14.4	2	3	0	2	4	3	0	2	1	1	1	1	1	0	0	0	0	0	0	0	0
ORTHO05056	F	67	146.5	49	16.9	9.205	6.2	6.2	12	5	2	2	31	7	3	2	0.5	0.5	0.475417	0.4	0.4	0	-0.02458	-0.07542	0	0	-0.02458	-0.1	-0.1
ORTHO05057	F	53	150	52	18.135	13.2983	12.8	8.8	8	7	7	2	17	7	7	2	0.6	0.68625	0.641528	0.6	0.6	0.08625	-0.04472	-0.04153	0	0.08625	0.04153	0	0
ORTHO05058	F	79	150	42	7.6	6.4	4.4	4.4	7	7	2	2	9	7	2	2	0.3	0.3	0.3	0.3	0.3	0	0	0	0	0	0	0	0
ORTHO05059	M	84	156.8	61.5	12.1	18.16	10.6	10.8383	8	21	10	9	35	32	14	11	0.4	0.4	0.313333	0.3	0.378194	0	-0.08667	-0.01333	0.07819	0	-0.08667	-0.1	-0.02181
ORTHO05060	F	68	144.8	49.5	18.8	24.4	8.4	24.8	9	20	0	21	15	22	0	28	0.7	0.7	0.7	0.7	0.7	0	0	0	0	0	0	0	0
ORTHO05061	F	54	153	73	14.5	27.6	6	16.4	4	25	0	13	5	33	0	13	0.5	0.5	0.5	0.5	0.5	0	0	0	0	0	0	0	0
ORTHO05062	M	68	154	58	13.4717	10.2	11.2	5.6	2	4	8	1	5	6	11	1	0.8	0.714306	0.583333	0.4	0.4	-0.08569	-0.13097	-0.18333	0	-0.08569	-0.21667	-0.4	-0.4
ORTHO05063	F	62	145.5	59	16.5	9.92667	4.02	4.8	4	3	3	6	16	4	4	13	0.8	0.8	0.585556	0.16	0.1	0	-0.21444	-0.42556	-0.06	0	-0.21444	-0.64	-0.7
ORTHO05064	M	66	166.5	66	28.3	18.93	6.98333	0	14	14	6	0	33	58	13	0	0.8	0.8	0.594167	0.181944	0	0	-0.20583	-0.41222	-0.18194	0	-0.20583	-0.61806	-0.8
ORTHO05065	F	76	154	58	8.2	20.1817	9.2	10	7	5	1	2	22	34	1	7	0.6	0	1.34847	0.7	0.7	-0.6	1.34847	-0.64847	0	-0.6	0.74847	0.1	0.1
ORTHO05066	F	66	146	63	13.1967	9	6	7	3	3	0	1	4	4	0	1	0.7	0.683056	0.5	0.5	0.5	-0.01694	-0.18306	0	0	-0.01694	-0.2	-0.2	-0.2
ORTHO05067	F	75	142	57.5	8.8	8.8	12.8	9.3	6	8	16	9	16	8	23	11	0.4	0.4	0.4	0.4	0.4	0	0	0	0	0	0	0	0
ORTHO05068	F	70	151.2	70.9	27.465	16.8617	11.4	10.5	11	8	3	3	81	13	5	4	0.7	0.797083	0.738472	0.7	0.7	0.09708	-0.05861	-0.03847	0	0.09708	0.03847	0	0
ORTHO05069	F	58	156	59.6	18.2	26.1	7.2	21.6	8	20	0	16	43	34	0	22	0.6	0.6	0.6	0.6	0.6	0	0	0	0	0	0	0	0
ORTHO05070	F	79	138.8	55.5	19.0767	7.2	7.2	6.8	10	4	4	4	41	5	4	4	0.5	0.523056	0.4	0.4	0.4	0.02306	-0.12306	0	0	0.02306	-0.1	-0.1	-0.1
ORTHO05071	M	28	154	62	15.6	10.1483	10.4	13.4	3	1	2	5	5	1	2	5	0.8	0.8	0.762361	0.7	0.7	0	-0.03764	-0.06236	0	0	-0.03764	-0.1	-0.1
ORTHO05072	F	62	148	54	11.8	8.34333	6.6	5.4	3	3	3	1	5	3	3	1	0.6	0.6	0.536945	0.4	0.4	0	-0.06306	-0.13694	0	0	-0.06306	-0.2	-0.2
ORTHO05073	M	75	161	76	15.6	11.1	8.4	10.2	5	3	0	2	8	4	0	2	0.7	0.7	0.7	0.7	0.7	0	0	0	0	0	0	0	0
ORTHO05074	F	62	156	60	23.9567	16.0233	9.5	8.4	8	6	1	0	16	8	1	0	0.8	0.896389	0.785278	0.7	0.7	0.09639	-0.11111	-0.08528	0	0.09639	-0.01472	-0.1	-0.1
ORTHO05075	F	48	158	57	15.4	24.5633	21.4	27.4	3	16	13	19	3	39	33	64	0.8	0.8	0.713611	0.7	0.7	0	-0.08639	-0.01361	0	0	-0.08639	-0.1	-0.1
ORTHO05076	F	70	152	72	9.6	9.6	9.6	9.6	0	0	0	0	0	0	0	0	0.8	0.8	0.8	0.8	0.8	0	0	0	0	0	0	0	0
ORTHO05077	F	63	151	64	28.3	21.5233	16.4	15.4	13	10	8	7	23	13	9	7	0.9	0.9	0.885278	0.7	0.7	0	-0.01472	-0.18528	0	0	-0.01472	-0.2	-0.2
ORTHO05078	F	76	150	51	10.2	7.7	4.8	6	5	5	0	2	6	6	0	3	0.4	0.4	0.4	0.4	0.4	0	0	0	0	0	0	0	0
ORTHO05079	F	49	159	70.4	27.6	19.91	21.6	25.2	18	12	16	20	32	13	27	35	0.8	0.8	0.700833	0.6	0.6	0	-0.09917	-0.10083	0	0	-0.09917	-0.2	-0.2
ORTHO05080	F	68	143	48	10.3	5.79333	4.8	6	5	2	2	4	8	2	3	4	0.4	0.4	0.366111	0.3	0.3	0	-0.03389	-0.06611	0	0	-0.03389	-0.1	-0.1
ORTHO05081	M	26	161	58	14.7	14.5467	12.6	17.1	2	7	6	11	5	16	11	32	0.8	0.8	0.653889	0.6	0.6	0	-0.14611	-0.05389	0	0	-0.14611	-0.2	-0.2
ORTHO05082	F	59	160	70	23.3	33.1	17.4	28.4	9	19	6	16	19	35	9	37	0.9	0.9	0.9	0.9	0.9	0	0	0	0	0	0	0	0
ORTHO05083	F	64	165.7	52	19	15.2	11.2	14.2	9	8	4	7	13	8	5	10	0.6	0.6	0.6	0.6	0.6	0	0	0	0	0	0	0	0
ORTHO05084	F	51	150	48	18.13	6.42667	2.2	2.2	5	4	2	2	8	4	2	2	0.7	0.7525	0.268889	0.1	0.1	0.0525	-0.48361	-0.16889	0	0.0525	-0.43111	-0.6	-0.6
ORTHO05085	M	63	176	89	28.9	17.3133	19.7	12.21	9	4	7	1	16	4	8	1	1.1	1.1	1.02611	1	0.925833	0	-0.07389	-0.02611	-0.07417	0	-0.07389	-0.1	-0.17417
ORTHO05086	M	67	161	75	26.8833	20.4	14.8	8.4	24	18	11	3	88	39	13	3	0.4	0.431944	0.5	0.5	0.5	0.03194	0.06806	0	0	0.03194	0.1	0.1	0.1
ORTHO05087	F	78	160.7	78.3	13.2	8.7	2.2	7.2	24	15	2	12	69	24	3	35	0.1	0.1	0.1	0.1	0.1	0	0	0	0	0	0	0	0
ORTHO05088	F	78	153	54	15.6233	7.6	9	6.2	11	4	6	2	31	6	12	6	0.5	0.443611	0.4	0.4	0.4	-0.05639	-0.04361	0	0	-0.05639	-0.1	-0.1	-0.1
ORTHO05089	M	75	155.8	72.9	21.5	16.305	9.2	14	11	9	1	7	58	21	1	7	0.8	0.8	0.73375	0.7	0.7	0	-0.06625	-0.03375	0	0	-0.06625	-0.1	-0.1
ORTHO05090	F	55	156.5	76	18	31.3	9.6	20.6	4	23	0	11	10	51	0	22	0.8	0.8	0.8	0.8	0.8	0	0	0	0	0	0	0	0
ORTHO06001	F	61	157	56	19.4	14.6	22.6	13.6	7	5	13	4	8	5	27	13	0.8	0.8	0.8	0.8	0.8	0	0	0	0	0	0	0	0
ORTHO06002	F	59	153	70	18.1	13.6	10.6	9.6	5	4	1	0	9	4	1	0	0.8	0.8	0.8	0.8	0.8	0	0	0	0	0	0	0	0
ORTHO06003	F	60	155.4	63	15	15.36	11.6	10.6	1	5	2	1	2	6	2	1	0.9	0.9	0.838333	0.8	0.8	0	-0.06167	-0.03833	0	0	-0.06167	-0.1	-0.1
ORTHO06004	M	79	161	67.5	12.4733	6.51333	4.8	4.8	5	1	0	0	24	1	0	0	0.6	0.539444	0.476111	0.4	0.4	-0.06056	-0.06333	-0.07611	0	-0.06056	-0.12389	-0.2	-0.2
ORTHO06005	M	82	170	72	14.8	12	7.2	8	6	6	0	1	19	6	0	1	0.6	0.6	0.6	0.6	0.6	0	0	0	0	0	0	0	0
ORTHO06006	F	13	167	44	17.9	10.2517	6.6	7.2	13	9	5	6	20	13	6	7	0.4	0.4	0.354306	0.3	0.3	0	-0.04569	-0.05431	0	0	-0.04569	-0.1	-0.1
ORTHO06007	F	36	158	60	23.6	10.16	11.7	13.5	9	2	5	7	29	5	21	25	0.8	0.8	0.688333	0.6	0.6	0	-0.11167	-0.08833	0	0	-0.11167	-0.2	-0.2
ORTHO06008	M	70	165	50	8.4	8.8	9.5	8.8	1	4	5	4	1	4	5	4	0.5	0.5	0.5	0.5	0.5	0	0	0	0	0	0	0	0
ORTHO06009	M	73	166	52.6	12.9	14.7	12	11.1	5	7	4	3	16	13	5	5	0.7	0.7	0.7	0.7	0.7	0	0	0	0	0	0	0	0
ORTHO06010	M	51	156	63	11.9	14.2317	17.3	13.07	1	4	7	4	3	4	15	7	0.9	0.9	0.819306	0.8	0.7225	0	-0.08069	-0.01931	-0.0775	0	-0.08069	-0.1	-0.1775
ORTHO06011	M	50	165	67	12.9	29.4	9.6	32.5	3	18	0	19	67	56	0	68	0.8	0.8	0.8	0.8	0.8	0	0	0	0	0	0	0	0
ORTHO06012	M	52	168	75	35.9	20.3267	13.2	10.8	11	5	2	0	29	6	2	0	1.1	1.1	1.06889	0.9	0.9	0	-0.03111	-0.16889	0	0	-0.03111	-0.2	-0.2
ORTHO06013	M	79	157	82	23.2	18.145	14.4	11.4	9	9	6	3	24	9	8	3	0.8	0.8	0.762083	0.7	0.7	0	-0.03792	-0.06208	0	0	-0.03792	-0.1	-0.1
ORTHO06014	M	63	172.3	79	44	32.3667	16.8	15.6	16	12	4	3	92	37	9	6	1.2	1.2	1.16389	1	1	0	-0.03611	-0.16389	0	0	-0.03611	-0.2	-0.2
ORTHO06015	F	73	147.6	63.5	21.12	16.925	12.8	14.7	12	12	7	10	31	20	12	11	0.9	0.635	0.627083	0.6	0.6	-0.265	-0.00792	-0.02708	0	-0.265	-0.27292	-0.3	-0.3
ORTHO06016	M	17	173.4	52.8	21.7	12.2017	10.4	6.1	12	7	8	2	59	7	9	2	0.7	0.7	0.550139	0.4	0.4	0	-0.14986	-0.15014	0	0	-0.14986	-0.3	-0.3
ORTHO06017	M	79	152	67.6	11.82	9	9	9	2	3	3	3	13	7	8	7	0.5	0.551667	0.6	0.6	0.6	0.05167	0.04833	0	0	0.05167	0.1	0.1	0.1
ORTHO06018	M	21	171	69	27.7	28.8	7.2	19.8	13	22	0	14	29	41	0	16	0.6	0.6	0.6	0.6	0.6	0	0	0	0	0	0	0	0
ORTHO06019	M	80	162	70	22	13.605	10.8	10.8	15	12	10	10	32	14	18	10	0.6	0.6	0.467083	0.4	0.4	0	-0.13292	-0.06708	0	0	-0.13292	-0.2	-0.2
ORTHO06020	M	79	148	64	12.8	27.2	4.8	23.4	10	36	0	31	22	101	0	66	0.4	0.4	0.4	0.4	0.4	0	0	0	0	0	0	0	0
ORTHO06021	M	74	160	70	19.7	13	7.2	8	10	6	0	1	76	8	0	2	0.6	0.6	0.6	0.6	0.6	0	0	0	0	0	0	0	0
ORTHO06022	M	70	173	72	25.6	19.2	10.8	27.4	8	7	0	15	20	7	0	20	0.9	0.9	0.9	0.9	0.9	0	0	0	0	0	0	0	0
ORTHO06023	M	71	168	75	28.3867	18.6	22.6	10.6	12	9	13	1	41	35	35	1	1	0.948889	0.8	0.8	0.8	-0.05111	-0.14889	0	0	-0.05111	-0.2	-0.2	-0.2
ORTHO06024	F	15	153	40	8.53667	4.175	7.2	6.6	4	3	8	7	8	3	10	7	0.6	0.269722	0.20625	0.2	0.2	-0.33028	-0.06347	-0.00625	0	-0.33028	-0.39375	-0.4	-0.4
ORTHO06025	F	82	144.5	51	8.5	8.3	4.8	6.8	3	7	0	4	6	23	0	7	0.4	0.4	0.4	0.4	0.4	0	0	0	0	0	0	0	0
ORTHO06026	M	75	156	48	11.9	7.2	4.15167	0.5	3	0	1	1	5	0	1	1	0.6	0.6	0.6	0.304306	0	0	0	-0.29569	-0.30431	0	0	-0.29569	-0.6
ORTHO06027	M	82	162	57	8	8	11.0933	6.9	1	1	6	3	1	3	14	4	0.6	0.6	0.6	0.549444	0.4	0	0	-0.05056	-0.14944	0	0	-0.05056	-0.2
ORTHO06028	M	75	148	64.6	20.1	11.005	7.8	6.9	4	3	2	1	13	3	3	1	0.8	0.8	0.68375	0.5	0.5	0	-0.11625	-0.18375	0	0	-0.11625	-0.3	-0.3
ORTHO06029	M	66	176	67	14.1	19.2	10.8	19.2	0	7	0	7	0	9	0	7	0.9	0.9	0.9	0.9	0.9	0	0	0	0	0	0	0	0
ORTHO06030	M	31	168	85	17.6	30.2	12	21.8	4	13	0	7	6	14	0	12	1	1	1	1	1	0	0	0	0	0	0	0	0
ORTHO06031	F	50	152	61	13.4	8.4	8.4	8.4	2	0	0	0	4	0	0	0	0.7	0.7	0.7	0.7	0.7	0	0	0	0	0	0	0	0
ORTHO06032	M	71	170	85	25.3083	17.1633	22.8	16.8	5	4	10	5	13	11	16	6	1	1.09236	1.03028	0.9	0.9	0.09236	-0.06208	-0.13028	0	0.09236	0.03028	-0.1	-0.1
ORTHO06033	F	75	152	52	15	8.20667	8.4	5.4	7	2	6	1	10	3	6	1	0.6	0.6	0.567222	0.4	0.4	0	-0.03278	-0.16722	0	0	-0.03278	-0.2	-0.2
ORTHO06034	M	76	161.6	62.5	12.9	7.94	6	6.7	2	0	0	1	2	0	0	1	0.7	0.7	0.661667	0.5	0.5	0	-0.03833	-0.16167	0	0	-0.03833	-0.2	-0.2
ORTHO06035	F	80	154	63	22.2567	13.1367	7.2	10.4	15	13	4	11	37	25	7	18	0.5	0.588056	0.428056	0.4	0.4	0.08806	-0.16	-0.02806	0	0.08806	-0.07194	-0.1	-0.1
ORTHO06036	M	80	164	65	29.9	12.9	14.7	14.7	18	5	7	7	56	5	27	11	0.7	0.7	0.7	0.7	0.7	0	0	0	0	0	0	0	0
ORTHO06037	F	43	163	55	32.1183	26.18	23.7	27.48	23	18	17	22	123	22	30	39	0.7	0.784861	0.773333	0.7	0.64	0.08486	-0.01153	-0.07333	-0.06	0.08486	0.07333	0	-0.06
ORTHO06038	F	74	153	49	26.2	11.2	8.42667	7.8	21	5	6	5	48	5	10	6	0.6	0.6	0.6	0.402222	0.4	0	0	-0.19778	-0.00222	0	0	-0.19778	-0.2
ORTHO06039	M	79	164	52	8.7	5.72667	4.8	4.8	0	0	0	0	0	0	0	0	0.6	0.541667	0.477222	0.4	0.4	-0.05833	-0.06444	-0.07722	0	-0.05833	-0.12278	-0.2	-0.2
ORTHO06040	F	40	157.9	51.3	20.865	21.8583	15	12.3	12	16	10	8	84	22	15	12	0.7	0.66375	0.554861	0.5	0.5	-0.03625	-0.10889	-0.05486	0	-0.03625	-0.14514	-0.2	-0.2
ORTHO06041	M	73	165	95.7	25.7467	11.7533	14.4	8	11	3	9	1	27	4	70	3	1	0.912222	0.762778	0.6	0.6	-0.08778	-0.14944	-0.16278	0	-0.08778	-0.23722	-0.4	-0.4
ORTHO06042	F	79	144	77.5	9.6	7.46833	4.8	5.3	10	4	0	1	29	7	0	2	0.3	0.3	0.439028	0.4	0.4	0	0.13903	-0.03903	0	0	0.13903	0.1	0.1
ORTHO06043	F	51	158.3	69	12.0667	16.02	10.9	15.6	2	9	7	14	3	11	7	16	1	0.838889	0.66	0.5	0.5	-0.16111	-0.17889	-0.16	0	-0.16111	-0.34	-0.5	-0.5
ORTHO06044	M	82	164	80.7	2.1	0.5	0.3	0.1	8	4	3	1	11	4	3	4	0	0	0	0	0	0	0	0	0	0	0	0	0
ORTHO06045	M	58	180	75	27.1	16.2633	13.2	12	6	3	1	0	16	3	1	0	1.2	1.2	1.03028	1	1	0	-0.16972	-0.03028	0	0	-0.16972	-0.2	-0.2
ORTHO06046	F	77	156	65	37.2	19.2	9.6	13	22	9	0	4	40	10	0	6	0.8	0.8	0.8	0.8	0.8	0	0	0	0	0	0	0	0
ORTHO06047	M	77	159	71	12.4	8.4	8.4	25.1	1	0	0	21	4	0	0	71	0.7	0.7	0.7	0.7	0.7	0	0	0	0	0	0	0	0
ORTHO06048	M	77	164.6	80	22	14.6	12	12	5	2	0	0	12	3	0	0	1	1	1	1	1	0	0	0	0	0	0	0	0
ORTHO06049	M	80	164	72	14.1	22.6733	18.3	20.1	2	15	11	13	4	24	23	29	0.8	0.8	0.764444	0.7	0.7	0	-0.03556	-0.06444	0	0	-0.03556	-0.1	-0.1
ORTHO06050	F	72	153.5	70	8.2	7.6	6.2	6.9	2	4	2	3	2	8	4	4	0.4	0.4	0.4	0.4	0.4	0	0	0	0	0	0	0	0
ORTHO06051	M	77	156	74	11	27.5317	22.7	19.4	9	11	13	10	61	17	14	10	0.4	0	1.37764	0.7	0.7	-0.4	1.37764	-0.67764	0	-0.4	0.97764	0.3	0.3
ORTHO06052	M	77	156	74	11	27.5317	22.7	19.4	9	11	13	10	61	17	14	10	0.4	0	1.37764	0.7	0.7	-0.4	1.37764	-0.67764	0	-0.4	0.97764	0.3	0.3
ORTHO06053	M	75	173.6	85.4	16.3	12.8	23.8	13.8	2	2	13	3	2	2	19	3	0.9	0.9	0.9	0.9	0.9	0	0	0	0	0	0	0	0
ORTHO06054	M	75	173.6	85.4	16.3	12.8	23.8	13.8	2	2	13	3	2	2	19	3	0.9	0.9	0.9	0.9	0.9	0	0	0	0	0	0	0	0
ORTHO06055	M	81	171.7	79	20.2	20.1	8.4	10.2	10	13	0	2	12	23	0	3	0.7	0.7	0.7	0.7	0.7	0	0	0	0	0	0	0	0
ORTHO06056	F	72	152	55	12.3	6.84333	7.4	6.7	3	0	2	1	4	0	2	1	0.6	0.6	0.570278	0.5	0.5	0	-0.02972	-0.07028	0	0	-0.02972	-0.1	-0.1
ORTHO06057	M	64	157	67	29.375	17.4	17.325	13.2	16	9	10	6	30	10	10	9	0.8	0.78125	0.7	0.610417	0.6	-0.01875	-0.08125	-0.08958	-0.01042	-0.01875	-0.1	-0.18958	-0.2
ORTHO06058	F	79	145	47	18.2533	7.76333	10.3067	2.1	15	12	11	7	93	23	11	11	0.5	0.446111	-0.0363889	0.533889	0	-0.05389	-0.4825	0.57028	-0.53389	-0.05389	-0.53639	0.03389	-0.5
ORTHO06059	M	73	164	61	14.1	9.46333	8.8	8.6	3	2	2	2	3	3	2	3	0.7	0.7	0.655278	0.6	0.6	0	-0.04472	-0.05528	0	0	-0.04472	-0.1	-0.1
ORTHO06060	M	88	164	69	6.57333	6.1	4	1.2	3	7	4	0	6	8	13	0	0.5	0.181111	0.1	0.1	0.1	-0.31889	-0.08111	0	0	-0.31889	-0.4	-0.4	-0.4
ORTHO06061	F	59	157	60	18.2	26.1	7.2	21.6	8	20	0	16	43	34	0	22	0.6	0.6	0.6	0.6	0.6	0	0	0	0	0	0	0	0
ORTHO06062	F	65	151	55.4	16.4	10.4	8.8	10.4	9	4	2	4	33	4	2	6	0.6	0.6	0.6	0.6	0.6	0	0	0	0	0	0	0	0
ORTHO06063	M	74	155.3	65	13.5	6.34667	3.6	3.6	1	0	0	0	1	0	0	0	0.8	0.8	0.528889	0.3	0.3	0	-0.27111	-0.22889	0	0	-0.27111	-0.5	-0.5
ORTHO06064	F	72	151	60	16.1	12.8667	8.4	7.8	4	7	4	3	7	10	4	3	0.7	0.7	0.605556	0.5	0.5	0	-0.09444	-0.10556	0	0	-0.09444	-0.2	-0.2
ORTHO06065	M	74	175	85	25.6617	12.8167	18.4	12.9	5	1	8	3	6	2	10	4	0.9	0.996806	0.976389	0.8	0.8	0.09681	-0.02042	-0.17639	0	0.09681	0.07639	-0.1	-0.1
ORTHO06066	M	89	170	74	11.9	8.8	6	7.4	7	4	0	2	13	10	0	13	0.5	0.5	0.5	0.5	0.5	0	0	0	0	0	0	0	0
ORTHO06067	M	83	163	72	11.4	5.1	3.6	6.1	5	3	0	5	46	4	0	6	0.3	0.3	0.3	0.3	0.3	0	0	0	0	0	0	0	0
ORTHO06068	M	29	170	96	26.9	25.6	19.2	16	5	7	3	1	6	33	3	3	1.2	1.2	1.2	1.2	1.2	0	0	0	0	0	0	0	0
ORTHO06069	F	83	154	64	11.8267	4.8	4.24333	3.6	7	0	0	0	39	0	0	0	0.5	0.427222	0.4	0.353611	0.3	-0.07278	-0.02722	-0.04639	-0.05361	-0.07278	-0.1	-0.14639	-0.2
ORTHO06070	M	43	171.5	87	38	15.48	13.9	10.6	16	5	5	2	51	40	25	13	1.1	1.1	0.798333	0.7	0.7	0	-0.30167	-0.09833	0	0	-0.30167	-0.4	-0.4
ORTHO06071	M	81	157	61.4	19.5467	11.795	9.6	15.9	12	4	3	12	89	15	11	46	0.4	0.278889	0.574583	0.6	0.6	-0.12111	0.29569	0.02542	0	-0.12111	0.17458	0.2	0.2
ORTHO06072	M	72	164	69	13.8	9.3	11.1	8.4	3	1	3	0	6	1	5	0	0.7	0.7	0.7	0.7	0.7	0	0	0	0	0	0	0	0
ORTHO06073	M	84	171	68	9.5	4.8	4.8	4.8	4	0	0	0	6	0	0	0	0.4	0.4	0.4	0.4	0.4	0	0	0	0	0	0	0	0
ORTHO06074	M	74	170.5	61	19.9	18.345	26.1	26.1	10	12	21	21	21	18	79	52	0.7	0.7	0.62875	0.6	0.6	0	-0.07125	-0.02875	0	0	-0.07125	-0.1	-0.1
ORTHO06075	M	81	162	69	20.3333	8.05	8	8.8	6	0	1	2	21	0	2	6	0.7	0.794444	0.670833	0.6	0.6	0.09444	-0.12361	-0.07083	0	0.09444	-0.02917	-0.1	-0.1
ORTHO06076	M	78	163	87	8.43	5.24	6.6	4.8	4	2	3	0	4	2	3	0	0.5	0.360833	0.336667	0.4	0.4	-0.13917	-0.02417	0.06333	0	-0.13917	-0.16333	-0.1	-0.1
ORTHO06077	F	59	157	58	18.29	13.97	13.9	10.4	4	11	13	8	7	11	15	8	0.9	0.8825	0.4725	0.4	0.4	-0.0175	-0.41	-0.0725	0	-0.0175	-0.4275	-0.5	-0.5
ORTHO06078	F	76	165	55	9.9	3.4	4	2	2	6	8	4	3	7	14	5	0.5	0.5	0	0	0	0	-0.5	0	0	0	-0.5	-0.5	-0.5
ORTHO06079	F	65	158.5	64.8	20	7.7	6	6	10	2	0	0	13	2	0	0	0.5	0.5	0.5	0.5	0.5	0	0	0	0	0	0	0	0
ORTHO06080	F	57	156	80	24.4	20.23	15.6	14.6	6	8	6	5	9	9	6	5	1	1	0.885833	0.8	0.8	0	-0.11417	-0.08583	0	0	-0.11417	-0.2	-0.2
ORTHO06081	M	80	156	69	12.5883	6.7	7.4	10.9	4	1	2	7	9	1	3	7	0.5	0.507361	0.5	0.5	0.5	0.00736	-0.00736	0	0	0.00736	0	0	0
ORTHO06082	F	75	155	58	10.5	7.2	7.2	7.2	1	0	0	0	1	0	0	0	0.6	0.6	0.6	0.6	0.6	0	0	0	0	0	0	0	0
ORTHO06083	F	74	166	69.5	18.97	19.7217	15.2	17.9	9	16	12	17	12	27	15	22	0.9	0.864167	0.535139	0.5	0.5	-0.03583	-0.32903	-0.03514	0	-0.03583	-0.36486	-0.4	-0.4
ORTHO06084	F	82	155	78	7.29667	5.6	3.2	4.2	7	11	5	9	15	12	6	11	0.6	0.149722	0.1	0.1	0.1	-0.45028	-0.04972	0	0	-0.45028	-0.5	-0.5	-0.5
ORTHO06085	M	77	174	79	15.46	11.3233	10.4	9.6	4	4	4	3	6	5	4	4	0.8	0.755	0.676944	0.6	0.6	-0.045	-0.07806	-0.07694	0	-0.045	-0.12306	-0.2	-0.2
ORTHO06086	F	67	158	52	12.8567	4.705	1.61	1.2	4	0	0	0	8	0	0	0	0.7	0.579722	0.392083	0.134167	0.1	-0.12028	-0.18764	-0.25792	-0.03417	-0.12028	-0.30792	-0.56583	-0.6
ORTHO06087	F	36	160	55	19.2	10.8	9.2	9.2	13	6	4	4	40	8	8	5	0.5	0.5	0.5	0.5	0.5	0	0	0	0	0	0	0	0
ORTHO06088	M	76	160	53	21.915	7.2	9	9	10	0	2	2	87	0	2	4	0.5	0.592917	0.6	0.6	0.6	0.09292	0.00708	0	0	0.09292	0.1	0.1	0.1
ORTHO06089	M	81	162	54	18.365	21.165	18.6	16.8	12	14	9	5	35	16	15	8	0.5	0.597083	0.680417	0.8	0.8	0.09708	0.08333	0.11958	0	0.09708	0.18042	0.3	0.3
ORTHO06090	M	70	159	66	21.2	14.4	9.6	11.1	5	4	0	2	11	7	0	3	0.8	0.8	0.8	0.8	0.8	0	0	0	0	0	0	0	0
ORTHO06091	M	79	164	57	12.4	8.83	4.8	6	4	4	0	2	8	6	0	8	0.6	0.6	0.5025	0.4	0.4	0	-0.0975	-0.1025	0	0	-0.0975	-0.2	-0.2
ORTHO06092	M	83	164	57	10.8	0.4	2.8	1.6	9	1	7	4	42	4	18	4	0.4	0.4	0	0	0	0	-0.4	0	0	0	-0.4	-0.4	-0.4
ORTHO06093	F	68	151	64	33.8	24	14.7717	11.6	18	12	5	2	56	31	17	6	0.9	0.9	0.9	0.814306	0.8	0	0	-0.08569	-0.01431	0	0	-0.08569	-0.1
ORTHO06094	M	37	167	75.3	22.8433	17.2	34.2	35.8	5	4	16	17	11	12	21	22	1.1	1.05361	1	1	1	-0.04639	-0.05361	0	0	-0.04639	-0.1	-0.1	-0.1
ORTHO06095	M	40	168	73	23.1	14.02	9.3	12	8	4	1	4	10	4	1	4	0.9	0.9	0.835	0.7	0.7	0	-0.065	-0.135	0	0	-0.065	-0.2	-0.2
ORTHO06096	F	42	166	65	19.8	16.6	12.2	12.3	7	7	5	6	13	7	5	6	0.8	0.8	0.8	0.6	0.6	0	0	-0.2	0	0	0	-0.2	-0.2
ORTHO06097	F	66	147	55.8	31.275	16.9483	10.6	9.5	9	5	2	1	64	5	2	1	0.8	0.989583	0.895694	0.7	0.7	0.18958	-0.09389	-0.19569	0	0.18958	0.09569	-0.1	-0.1
ORTHO06098	F	72	155	61	20.7	13.8	12.9	15.6	7	6	5	8	56	8	7	13	0.7	0.7	0.7	0.7	0.7	0	0	0	0	0	0	0	0
ORTHO06099	M	36	168	74	29.4	27.43	28.3	27.2	8	15	17	16	13	28	29	26	1.1	1.1	0.860833	0.8	0.8	0	-0.23917	-0.06083	0	0	-0.23917	-0.3	-0.3
ORTHO06100	M	52	168	71	26.4	22.7067	14.4	20.4	12	10	4	9	15	19	4	11	1	1	0.892222	0.8	0.8	0	-0.10778	-0.09222	0	0	-0.10778	-0.2	-0.2
ORTHO06101	F	70	162.5	71.5	12.1	4.03167	3.6	2.7	13	4	3	1	19	5	4	1	0.3	0.3	0.202639	0.2	0.2	0	-0.09736	-0.00264	0	0	-0.09736	-0.1	-0.1
ORTHO06102	M	14	167	48	9.8	5.21	4.1	5	2	2	1	3	3	3	1	8	0.5	0.5	0.350833	0.3	0.3	0	-0.14917	-0.05083	0	0	-0.14917	-0.2	-0.2
ORTHO06103	F	40	159	54	21.4	14.82	6.3	7.5	9	8	3	6	10	12	3	6	0.8	0.8	0.618333	0.4	0.4	0	-0.18167	-0.21833	0	0	-0.18167	-0.4	-0.4
ORTHO06104	M	77	178	77.5	16.1	13.4617	15.6	16.4	3	6	9	10	7	11	13	17	0.8	0.8	0.705139	0.7	0.7	0	-0.09486	-0.00514	0	0	-0.09486	-0.1	-0.1
ORTHO06105	F	78	158	50	10.6433	6.69167	4.1	4	5	3	1	1	5	3	1	1	0.5	0.453611	0.382639	0.3	0.3	-0.04639	-0.07097	-0.08264	0	-0.04639	-0.11736	-0.2	-0.2
ORTHO06106	M	44	179	82	22.4	17.6	12	25.8	3	4	0	14	7	7	0	26	1	1	1	1	1	0	0	0	0	0	0	0	0
ORTHO06107	F	64	145.5	60	13.655	9	10.8	7.2	0	2	4	0	2	2	4	0	0.9	0.887917	0.6	0.6	0.6	-0.01208	-0.28792	0	0	-0.01208	-0.3	-0.3	-0.3
ORTHO06108	M	47	177.7	75.5	35.2833	15.6367	12.3	15	12	4	3	6	23	6	3	6	1.1	1.15694	0.969722	0.8	0.8	0.05694	-0.18722	-0.16972	0	0.05694	-0.13028	-0.3	-0.3
ORTHO06109	M	27	177.4	69.7	13.1	14.8617	13.8	12.9	0	6	6	5	0	7	7	6	0.8	0.8	0.755139	0.7	0.7	0	-0.04486	-0.05514	0	0	-0.04486	-0.1	-0.1
ORTHO06110	F	57	158	54	32.4	7.29	6	7.4	18	1	0	2	80	1	0	2	0.8	0.8	0.549167	0.5	0.5	0	-0.25083	-0.04917	0	0	-0.25083	-0.3	-0.3
ORTHO06111	M	57	156	75	29.0867	11.2233	9.4	11.4	8	1	1	3	9	1	1	3	1.1	0.998889	0.826944	0.7	0.7	-0.10111	-0.17194	-0.12694	0	-0.10111	-0.27306	-0.4	-0.4
ORTHO06112	F	23	168	53	12.455	8.43333	6	6.7	1	1	0	1	3	1	0	1	0.8	0.737917	0.627778	0.5	0.5	-0.06208	-0.11014	-0.12778	0	-0.06208	-0.17222	-0.3	-0.3
ORTHO06113	F	72	147	60.4	14.6	9.72333	1.95333	1.2	4	3	0	0	10	3	0	0	0.7	0.7	0.610278	0.162778	0.1	0	-0.08972	-0.4475	-0.06278	0	-0.08972	-0.53722	-0.6
ORTHO06114	F	72	147	60.4	14.6	9.72333	1.95333	1.2	4	3	0	0	10	3	0	0	0.7	0.7	0.610278	0.162778	0.1	0	-0.08972	-0.4475	-0.06278	0	-0.08972	-0.53722	-0.6
ORTHO06115	M	46	167	62	33.3067	35.8133	23.4183	10.8	12	18	11	7	44	91	23	9	0.9	0.900555	1.02611	0.901528	0.5	0.00056	0.12556	-0.12458	-0.40153	0.00056	0.12611	0.00153	-0.4
ORTHO06116	F	49	152	68.2	23.7	25.1	21.8	18.2	9	13	10	8	12	20	14	9	0.9	0.9	0.9	0.9	0.9	0	0	0	0	0	0	0	0
ORTHO06117	M	72	173	96	19.8	15.8	17.1	16.9	2	2	3	3	3	2	5	3	1.1	1.1	1.1	1.1	1.1	0	0	0	0	0	0	0	0
ORTHO06118	M	72	173	96	19.8	15.8	17.1	16.9	2	2	3	3	3	2	5	3	1.1	1.1	1.1	1.1	1.1	0	0	0	0	0	0	0	0
ORTHO06119	M	70	162.7	69	14.1	10.6	16.6	10.4	1	1	7	1	1	1	10	1	0.8	0.8	0.8	0.8	0.8	0	0	0	0	0	0	0	0
ORTHO06120	F	87	145	40	4.05	2	1.2	1.4	5	3	0	1	272	51	0	2	0.3	0.1125	0.1	0.1	0.1	-0.1875	-0.0125	0	0	-0.1875	-0.2	-0.2	-0.2
ORTHO06121	F	80	158	63	22.2567	13.1367	7.2	10.4	15	13	4	11	37	25	7	18	0.5	0.588056	0.428056	0.4	0.4	0.08806	-0.16	-0.02806	0	0.08806	-0.07194	-0.1	-0.1
ORTHO06122	M	77	171	91	17	15	9.6	21.6	4	5	0	12	4	5	0	13	0.8	0.8	0.8	0.8	0.8	0	0	0	0	0	0	0	0
ORTHO06123	M	79	167	70	22.96	4.61333	4.3	5.1	14	0	1	3	62	5	5	6	0.6	0.513333	0.384444	0.3	0.3	-0.08667	-0.12889	-0.08444	0	-0.08667	-0.21556	-0.3	-0.3
ORTHO06124	F	29	161	49	18.7	15.8567	13.2	6	10	13	14	2	19	21	16	3	0.6	0.6	0.496389	0.4	0.4	0	-0.10361	-0.09639	0	0	-0.10361	-0.2	-0.2
ORTHO06125	F	71	159	74	14.3	9.6	10.7	9.6	1	0	1	0	4	0	2	0	0.8	0.8	0.8	0.8	0.8	0	0	0	0	0	0	0	0
ORTHO06126	F	62	143	34	18.1	8.4	4.9	3.5	14	12	7	5	39	15	8	7	0.3	0.3	0	0	0	0	-0.3	0	0	0	-0.3	-0.3	-0.3
ORTHO06127	M	66	162.7	68.3	32	15.6433	2.4	2.4	19	8	0	0	41	19	0	0	0.8	0.8	0.653611	0.2	0.2	0	-0.14639	-0.45361	0	0	-0.14639	-0.6	-0.6
ORTHO06128	F	58	165	53	15.8	10.4567	10.4	9.6	2	2	4	3	11	2	4	3	0.8	0.8	0.721389	0.6	0.6	0	-0.07861	-0.12139	0	0	-0.07861	-0.2	-0.2
ORTHO06129	M	77	167	50	10.5	6.7	6.7	9.3	4	1	1	5	5	1	2	11	0.5	0.5	0.5	0.5	0.5	0	0	0	0	0	0	0	0
ORTHO06130	F	56	156	52	23.8433	16.805	20.7	20.3	15	9	15	14	34	9	18	19	0.7	0.645278	0.600417	0.6	0.6	-0.05472	-0.04486	-0.00042	0	-0.05472	-0.09958	-0.1	-0.1
ORTHO06131	M	56	159	70	27	11.8217	14.09	15.6	14	3	8	12	25	3	8	12	0.8	0.8	0.735139	0.590833	0.5	0	-0.06486	-0.14431	-0.09083	0	-0.06486	-0.20917	-0.3
ORTHO06132	M	86	172	78	10.5	23.4	7.2	19.1	3	23	0	16	19	47	0	29	0.6	0.6	0.6	0.6	0.6	0	0	0	0	0	0	0	0
ORTHO06133	M	81	165	65	12.9617	9	13.8	6.6	10	5	13	1	21	25	81	2	0.4	0.446806	0.5	0.5	0.5	0.04681	0.05319	0	0	0.04681	0.1	0.1	0.1
ORTHO06134	F	67	152	51	16.96	7.95667	6.4	5.6	7	3	2	1	16	3	2	1	0.8	0.621667	0.446389	0.4	0.4	-0.17833	-0.17528	-0.04639	0	-0.17833	-0.35361	-0.4	-0.4
ORTHO06135	F	48	162	64	34.1117	21.42	22.8	25.2	15	9	11	13	191	15	22	34	0.9	0.992639	0.935	0.8	0.8	0.09264	-0.05764	-0.135	0	0.09264	0.035	-0.1	-0.1
ORTHO06136	M	74	167	42	10.1017	6	6	9	7	4	4	9	9	4	5	12	0.4	0.341806	0.3	0.3	0.3	-0.05819	-0.04181	0	0	-0.05819	-0.1	-0.1	-0.1
ORTHO06137	F	70	156	73	28.4	23.66	22.5	17.6	19	17	18	13	40	25	96	64	0.7	0.7	0.696666	0.6	0.6	0	-0.00333	-0.09667	0	0	-0.00333	-0.1	-0.1
ORTHO06138	F	53	153	79	19.2867	12.5283	17.2	19.6	3	6	14	17	4	6	19	18	1.1	0.815556	0.577361	0.5	0.5	-0.28444	-0.23819	-0.07736	0	-0.28444	-0.52264	-0.6	-0.6
ORTHO06139	M	79	164	58	11.5	5.14833	4.8	5.4	5	0	0	1	9	0	0	1	0.5	0.5	0.429028	0.4	0.4	0	-0.07097	-0.02903	0	0	-0.07097	-0.1	-0.1
ORTHO06140	F	80	150	58.6	11.0617	3.445	2.4	2.4	8	0	0	0	32	0	0	0	0.4	0.355139	0.287083	0.2	0.2	-0.04486	-0.06806	-0.08708	0	-0.04486	-0.11292	-0.2	-0.2
ORTHO06141	F	64	150	63.8	14.1	7.6	3.6	3.6	7	5	0	0	21	6	0	0	0.3	0.3	0.3	0.3	0.3	0	0	0	0	0	0	0	0
ORTHO06142	F	78	147.8	43.9	12.9	16.4517	8.8	13.6	7	12	2	8	18	29	3	16	0.5	0.5	0.587639	0.6	0.6	0	0.08764	0.01236	0	0	0.08764	0.1	0.1
ORTHO06143	F	57	155	72	23.3	13.4	20.4	15.4	13	5	12	7	34	5	12	7	1	0.791667	0.7	0.7	0.7	-0.20833	-0.09167	0	0	-0.20833	-0.3	-0.3	-0.3
ORTHO06144	F	46	158	72	18.3	11.4	6	6	12	6	0	0	22	6	0	0	0.5	0.5	0.5	0.5	0.5	0	0	0	0	0	0	0	0
ORTHO06145	F	68	141.5	37	14.8	5.5	4.8	4.8	9	1	0	0	27	1	0	0	0.4	0.4	0.4	0.4	0.4	0	0	0	0	0	0	0	0
ORTHO06146	F	80	147	51	8.5	5.56167	6.1	4.6	2	2	5	2	6	3	8	4	0.4	0.4	0.380139	0.3	0.3	0	-0.01986	-0.08014	0	0	-0.01986	-0.1	-0.1
ORTHO06147	F	57	161	74	17.7	15.9467	10.2	10.2	4	7	2	2	9	15	3	4	0.8	0.8	0.737222	0.7	0.7	0	-0.06278	-0.03722	0	0	-0.06278	-0.1	-0.1
ORTHO06148	M	60	167	65	14.3033	11.6	9.4	10.5	3	4	2	3	6	4	2	4	0.8	0.641945	0.6	0.6	0.6	-0.15806	-0.04194	0	0	-0.15806	-0.2	-0.2	-0.2
ORTHO06149	F	54	161	54.5	8.7	5.625	2.4	2.4	1	2	0	0	1	2	0	0	0.5	0.5	0.352083	0.2	0.2	0	-0.14792	-0.15208	0	0	-0.14792	-0.3	-0.3
ORTHO06150	F	83	150	43	4.60667	2.7	1.8	2.1	5	5	2	3	5	8	2	7	0.3	0.117222	0.1	0.1	0.1	-0.18278	-0.01722	0	0	-0.18278	-0.2	-0.2	-0.2
ORTHO06151	M	89	172	73	13.5	5.79333	3.6	4.2	4	0	0	1	6	0	0	1	0.5	0.5	0.482778	0.3	0.3	0	-0.01722	-0.18278	0	0	-0.01722	-0.2	-0.2
ORTHO06152	F	80	152	57	8	17.9	2.4	18.7	6	23	0	25	10	30	0	42	0.2	0.2	0.2	0.2	0.2	0	0	0	0	0	0	0	0
ORTHO06153	F	79	152	52.4	13.8183	16.4283	10.2	8.6	12	22	13	10	36	33	17	11	0.4	0.334861	0.269028	0.2	0.2	-0.06514	-0.06583	-0.06903	0	-0.06514	-0.13097	-0.2	-0.2
ORTHO06154	M	71	170	77	13.3	33.5	8.4	46.4	1	24	0	38	2	34	0	44	0.7	0.7	0.7	0.7	0.7	0	0	0	0	0	0	0	0
ORTHO06155	M	69	161	59.5	17.1	16.09	13.6	13.6	3	6	4	4	5	6	4	4	0.9	0.9	0.840833	0.8	0.8	0	-0.05917	-0.04083	0	0	-0.05917	-0.1	-0.1
ORTHO06156	F	77	158.7	56.6	9.47667	4.86667	4.2	3.6	3	1	1	0	8	1	3	0	0.6	0.431389	0.355556	0.3	0.3	-0.16861	-0.07583	-0.05556	0	-0.16861	-0.24444	-0.3	-0.3
ORTHO06157	M	40	174	87.5	17.5	18.2	9.6	16.6	4	8	0	7	6	10	0	8	0.8	0.8	0.8	0.8	0.8	0	0	0	0	0	0	0	0
ORTHO06158	M	57	165	73	11.4	2.7	0.8	1.6	6	3	1	2	6	3	2	3	0.5	0.5	0	0	0	0	-0.5	0	0	0	-0.5	-0.5	-0.5
ORTHO06159	M	15	166	48	10.8	8.1	6.7	6	4	3	1	0	12	5	1	0	0.5	0.5	0.5	0.5	0.5	0	0	0	0	0	0	0	0
ORTHO06160	F	80	145.4	50.4	11.1	5.10667	2.8	4.4	11	5	1	5	21	8	1	13	0.3	0.3	0.242222	0.2	0.2	0	-0.05778	-0.04222	0	0	-0.05778	-0.1	-0.1
ORTHO06161	M	80	166	75	14.6	15.1	10.2	14.4	8	13	6	12	18	27	9	22	0.5	0.5	0.5	0.5	0.5	0	0	0	0	0	0	0	0
ORTHO06162	M	77	172	77	23.8933	8.79333	10.2	9.3	9	0	2	1	70	0	2	1	0.7	0.782778	0.732778	0.7	0.7	0.08278	-0.05	-0.03278	0	0.08278	0.03278	0	0
ORTHO06163	M	41	163	56	16.4667	8.35667	4.8	7.1	5	2	0	4	18	4	0	4	0.8	0.722222	0.579722	0.4	0.4	-0.07778	-0.1425	-0.17972	0	-0.07778	-0.22028	-0.4	-0.4
ORTHO06164	M	53	164	69	19.6	12.1117	10.5	9.6	8	2	1	0	23	2	1	0	0.9	0.9	0.842639	0.8	0.8	0	-0.05736	-0.04264	0	0	-0.05736	-0.1	-0.1
ORTHO06165	M	70	177	82	17.3733	7.97833	6	6.8	5	1	0	1	22	1	0	1	0.8	0.697778	0.581528	0.5	0.5	-0.10222	-0.11625	-0.08153	0	-0.10222	-0.21847	-0.3	-0.3
ORTHO06166	M	71	164	60	12.6	5.4	4.8	7.8	6	1	0	5	10	2	0	9	0.4	0.4	0.4	0.4	0.4	0	0	0	0	0	0	0	0
ORTHO06167	F	83	143	53.5	9.8	10.8633	6.6	7.6	5	11	6	8	10	24	7	9	0.4	0.4	0.363611	0.3	0.3	0	-0.03639	-0.06361	0	0	-0.03639	-0.1	-0.1
ORTHO06168	F	70	160	60	13.7	7.52333	7.2	7.2	1	0	0	0	1	0	0	0	0.8	0.8	0.626945	0.6	0.6	0	-0.17306	-0.02694	0	0	-0.17306	-0.2	-0.2
ORTHO06169	M	92	168	57	13.3033	13.615	10.2	6.4	12	13	9	3	30	41	11	5	0.3	0.433611	0.442917	0.4	0.4	0.13361	0.00931	-0.04292	0	0.13361	0.14292	0.1	0.1
ORTHO06170	F	62	149	65	19.5	11.8683	9.6	10.6	5	2	0	0	11	6	0	0	0.9	0.9	0.822361	0.8	0.8	0	-0.07764	-0.02236	0	0	-0.07764	-0.1	-0.1
ORTHO06171	M	71	160	78	23.8033	17.3517	14.4	16.2	13	11	9	10	40	15	11	17	0.8	0.708611	0.670972	0.6	0.6	-0.09139	-0.03764	-0.07097	0	-0.09139	-0.12903	-0.2	-0.2
ORTHO06172	F	68	147	62	16.7	19.6	8.4	11.1	5	13	0	4	13	18	0	4	0.7	0.7	0.7	0.7	0.7	0	0	0	0	0	0	0	0
ORTHO06173	F	74	147.5	56.2	11.6	11.9133	11.1	10	8	10	15	12	21	15	35	38	0.5	0.5	0.459444	0.3	0.3	0	-0.04056	-0.15944	0	0	-0.04056	-0.2	-0.2
ORTHO06174	M	76	161	66	14.3633	8.69833	7.2	7.2	1	1	0	0	1	1	0	0	0.6	0.688611	0.666528	0.6	0.6	0.08861	-0.02208	-0.06653	0	0.08861	0.06653	0	0
ORTHO06175	M	82	162	59.7	9.5	7.6	11.8	8.3	4	4	10	5	18	5	14	6	0.4	0.4	0.4	0.4	0.4	0	0	0	0	0	0	0	0
ORTHO06176	M	15	165	70	14	7	0	0	8	7	0	0	10	7	5	4	0	0	0	0	0	0	0	0	0	0	0	0	0
ORTHO06177	F	72	150	48	15.7	14.1	6	8.4	8	9	0	4	32	29	0	13	0.5	0.5	0.5	0.5	0.5	0	0	0	0	0	0	0	0
ORTHO06178	F	70	153.5	45	10.4	7.05667	7.2	7.8	6	5	6	7	13	21	22	22	0.4	0.4	0.338056	0.3	0.3	0	-0.06194	-0.03806	0	0	-0.06194	-0.1	-0.1
ORTHO06179	F	78	150	46	7.04667	3.6	5.4	4	1	0	3	1	2	0	3	1	0.4	0.345556	0.3	0.3	0.3	-0.05444	-0.04556	0	0	-0.05444	-0.1	-0.1	-0.1
ORTHO06180	F	60	145	61	17.5533	11.3917	7.2	7.2	6	2	0	0	19	3	0	0	0.9	0.712778	0.699306	0.6	0.6	-0.18722	-0.01347	-0.09931	0	-0.18722	-0.20069	-0.3	-0.3
ORTHO06181	M	77	164	64	13.4	12.8	12	8	4	7	6	1	12	27	23	9	0.6	0.6	0.6	0.6	0.6	0	0	0	0	0	0	0	0
ORTHO06182	F	72	152	48	16.1	8.54	6	5.4	11	4	2	1	34	6	2	1	0.5	0.5	0.478333	0.4	0.4	0	-0.02167	-0.07833	0	0	-0.02167	-0.1	-0.1
ORTHO06183	F	67	153.3	55	15.4	9.275	16	16	3	1	11	11	5	1	23	20	0.8	0.8	0.689583	0.6	0.6	0	-0.11042	-0.08958	0	0	-0.11042	-0.2	-0.2
ORTHO06184	M	59	172.2	77.7	15.2	17.0733	13.8	12	4	6	6	4	6	7	6	4	0.9	0.9	0.889444	0.7	0.7	0	-0.01056	-0.18944	0	0	-0.01056	-0.2	-0.2
ORTHO06185	F	11	142.5	26.5	9.4	19.7	6	13.8	5	28	0	16	16	61	0	23	0.5	0.5	0.5	0.5	0.5	0	0	0	0	0	0	0	0
ORTHO06186	M	42	165	63	16.2	12.6617	8.1	7.2	2	3	1	0	15	3	2	0	0.9	0.9	0.780139	0.6	0.6	0	-0.11986	-0.18014	0	0	-0.11986	-0.3	-0.3
ORTHO06187	M	81	164	72.6	9.3	6.3	4.8	5.3	5	3	0	1	11	3	0	3	0.4	0.4	0.4	0.4	0.4	0	0	0	0	0	0	0	0
ORTHO06188	M	91	162	60	8.4	8.02	5.3	6	4	6	1	3	8	8	1	3	0.5	0.5	0.41	0.4	0.4	0	-0.09	-0.01	0	0	-0.09	-0.1	-0.1
ORTHO06189	M	76	166	79	18	11.1433	10.6	10.6	1	0	1	1	2	0	2	1	1	1	0.928611	0.8	0.8	0	-0.07139	-0.12861	0	0	-0.07139	-0.2	-0.2
ORTHO06190	F	59	155	49	20.705	15.1	12.8	7.7	8	9	8	1	16	10	15	1	0.7	0.792083	0.666667	0.6	0.6	0.09208	-0.12542	-0.06667	0	0.09208	-0.03333	-0.1	-0.1
ORTHO06191	M	64	168.6	80.8	28.2	17.4783	14.2	13.1	7	3	2	1	17	3	2	1	1.2	1.2	1.15653	1	1	0	-0.04347	-0.15653	0	0	-0.04347	-0.2	-0.2
ORTHO06192	M	83	166.1	54.4	15.7	13.6417	11.4	9	10	11	11	7	32	31	57	42	0.5	0.5	0.461805	0.4	0.4	0	-0.03819	-0.06181	0	0	-0.03819	-0.1	-0.1
ORTHO06193	M	77	168	82.5	15.8	9.07667	10	8.4	2	0	2	0	2	0	4	0	0.8	0.8	0.756389	0.7	0.7	0	-0.04361	-0.05639	0	0	-0.04361	-0.1	-0.1
ORTHO06194	F	71	154	72.7	13.5733	10.0433	13	17.2	1	3	10	16	2	6	19	38	0.8	0.739444	0.636944	0.5	0.5	-0.06056	-0.1025	-0.13694	0	-0.06056	-0.16306	-0.3	-0.3
ORTHO06195	M	23	165	69	12.4	8.82	9	13.8	0	5	7	15	1	7	7	16	0.8	0.8	0.485	0.4	0.4	0	-0.315	-0.085	0	0	-0.315	-0.4	-0.4
ORTHO06196	M	72	166	85	12.8	12.6	9.6	12.6	0	3	0	3	0	3	0	7	0.8	0.8	0.8	0.8	0.8	0	0	0	0	0	0	0	0
ORTHO06197	M	27	173	50	28.9	26.4	27.3	13.8	20	20	21	6	42	66	44	27	0.7	0.7	0.7	0.7	0.7	0	0	0	0	0	0	0	0
ORTHO06198	F	29	157	48	10.8	11.5617	8	8.8	0	5	1	2	0	5	1	2	0.7	0.7	0.630139	0.6	0.6	0	-0.06986	-0.03014	0	0	-0.06986	-0.1	-0.1
ORTHO06199	F	81	141	64	14.7817	6.01	9.095	5.3	7	3	1	1	21	3	2	1	0.6	0.473472	0.3425	0.49125	0.4	-0.12653	-0.13097	0.14875	-0.09125	-0.12653	-0.2575	-0.10875	-0.2
ORTHO06200	F	28	154	50	17.1	11.6	12.6	17.2	5	2	3	8	10	2	7	11	0.8	0.8	0.8	0.8	0.8	0	0	0	0	0	0	0	0
ORTHO06201	F	61	153	58	16.2	20	8.4	18.4	6	13	0	12	7	15	0	13	0.7	0.7	0.7	0.7	0.7	0	0	0	0	0	0	0	0
ORTHO06202	F	69	149.7	48.6	12.6	16.5	8.4	10.2	2	9	0	2	2	15	0	2	0.7	0.7	0.7	0.7	0.7	0	0	0	0	0	0	0	0
ORTHO06203	F	74	152.8	68	15.4	13.5533	3.2	0	3	6	1	0	3	6	1	0	0.8	0.75	0.654444	0.233333	0	-0.05	-0.09556	-0.42111	-0.23333	-0.05	-0.14556	-0.56667	-0.8
ORTHO06204	M	86	165	73	8.5	19.3	6	6	1	19	0	0	1	69	0	0	0.5	0.5	0.5	0.5	0.5	0	0	0	0	0	0	0	0
ORTHO06205	M	78	150	42	9.3	8.8	7.3	8.3	6	6	5	7	20	63	42	18	0.4	0.4	0.4	0.4	0.4	0	0	0	0	0	0	0	0
ORTHO06206	F	66	148	63	22.6	10.0367	6	7	10	2	2	4	13	5	3	7	0.8	0.8	0.703056	0.4	0.4	0	-0.09694	-0.30306	0	0	-0.09694	-0.4	-0.4
ORTHO06207	M	46	165.4	64.5	24	14.8567	12.6	14.4	9	4	3	5	9	4	3	5	0.9	0.9	0.879722	0.8	0.8	0	-0.02028	-0.07972	0	0	-0.02028	-0.1	-0.1
ORTHO06208	F	67	158	79	13.7	10.4	7.2	8	3	4	0	1	9	4	0	1	0.6	0.6	0.6	0.6	0.6	0	0	0	0	0	0	0	0
ORTHO06209	M	73	168	68	25.09	15.2	12.8	14.4	12	7	4	6	18	14	4	8	0.7	0.7825	0.8	0.8	0.8	0.0825	0.0175	0	0	0.0825	0.1	0.1	0.1
ORTHO06210	M	72	164	73	27.6267	16.3433	12.6	9.6	5	6	3	0	18	6	3	0	0.8	0.985556	0.845278	0.8	0.8	0.18556	-0.14028	-0.04528	0	0.18556	0.04528	0	0
ORTHO06211	M	77	167	70	28.1	7.16667	8.8	6	19	1	4	0	39	1	4	0	0.7	0.7	0.538889	0.5	0.5	0	-0.16111	-0.03889	0	0	-0.16111	-0.2	-0.2
ORTHO06212	F	72	144	45	11.8	5.79667	4.8	5.8	5	0	0	2	50	0	0	2	0.5	0.5	0.483056	0.4	0.4	0	-0.01694	-0.08306	0	0	-0.01694	-0.1	-0.1
ORTHO06213	F	71	153.9	63	17.4367	6.7	7.4	7.4	9	1	2	2	30	2	2	2	0.6	0.536389	0.5	0.5	0.5	-0.06361	-0.03639	0	0	-0.06361	-0.1	-0.1	-0.1
ORTHO06214	F	80	149	64	14.6	10.2	8.4	10.6	10	9	6	10	48	13	6	13	0.4	0.4	0.4	0.4	0.4	0	0	0	0	0	0	0	0
ORTHO06215	F	72	160	80	16.6	9.44	8.4	8.4	3	0	0	0	8	0	0	0	0.8	0.8	0.786667	0.7	0.7	0	-0.01333	-0.08667	0	0	-0.01333	-0.1	-0.1
ORTHO06216	M	69	171	62	17.3133	14.7	12	12	4	7	4	4	11	7	4	4	0.7	0.726111	0.7	0.7	0.7	0.02611	-0.02611	0	0	0.02611	0	0	0
ORTHO06217	M	34	185	95	24.9	14.4	29	21.4	5	0	9	5	15	0	15	5	1.2	1.2	1.2	1.2	1.2	0	0	0	0	0	0	0	0
ORTHO06218	F	43	155.9	43	19.0367	9.66	10.4	7.8	8	4	7	4	13	4	7	5	0.6	0.694722	0.53	0.4	0.4	0.09472	-0.16472	-0.13	0	0.09472	-0.07	-0.2	-0.2
ORTHO06219	M	46	170	64	15	21.2	6	33	9	16	0	27	38	29	0	33	0.5	0.5	0.5	0.5	0.5	0	0	0	0	0	0	0	0
ORTHO06220	M	62	162.2	64.5	19.6	11.4567	10.5	12.9833	5	1	1	5	19	1	1	5	0.9	0.9	0.879722	0.8	0.740278	0	-0.02028	-0.07972	-0.05972	0	-0.02028	-0.1	-0.15972
ORTHO06221	M	30	173	69	23.9	15.825	15	20.8	8	6	6	12	10	6	6	14	0.9	0.9	0.84375	0.8	0.8	0	-0.05625	-0.04375	0	0	-0.05625	-0.1	-0.1
ORTHO06222	M	79	169.9	75	13.98	9.6	5.4	6	21	14	7	8	86	16	7	8	0.4	0.115	0.1	0.1	0.1	-0.285	-0.015	0	0	-0.285	-0.3	-0.3	-0.3
ORTHO06223	F	78	150.7	50	12.4	12.3	6	10.2	6	9	0	6	10	12	0	7	0.5	0.5	0.5	0.5	0.5	0	0	0	0	0	0	0	0
ORTHO06224	M	50	159.5	57.2	20.83	9.6	11.6	9.6	6	0	2	0	11	0	2	0	0.7	0.794167	0.8	0.8	0.8	0.09417	0.00583	0	0	0.09417	0.1	0.1	0.1
ORTHO06225	F	70	157	76	27.6	13.6	12.6	9.6	15	4	3	0	42	8	7	0	0.8	0.8	0.8	0.8	0.8	0	0	0	0	0	0	0	0
ORTHO06226	M	72	165	85	20.1	19.6	20.5733	9.6	8	10	13	3	10	10	18	4	0.8	0.8	0.8	0.714444	0.6	0	0	-0.08556	-0.11444	0	0	-0.08556	-0.2
ORTHO06227	F	62	160	68	16.6	11.5033	13.6	14.6	1	1	4	5	1	1	4	5	1	1	0.875278	0.8	0.8	0	-0.12472	-0.07528	0	0	-0.12472	-0.2	-0.2
ORTHO06228	F	75	153.8	55	50	47.4417	42	42	1	1	0	0	2	2	0	0	4	4	3.78681	3.5	3.5	0	-0.2132	-0.28681	0	0	-0.2132	-0.5	-0.5
ORTHO06229	M	56	173	85	22.8	15.3	13.2	13.2	2	1	0	0	3	1	0	0	1.3	1.3	1.15	1.1	1.1	0	-0.15	-0.05	0	0	-0.15	-0.2	-0.2
ORTHO06230	F	66	160	50	17.9	11.2	8.8	12	9	5	2	6	18	5	2	6	0.6	0.6	0.6	0.6	0.6	0	0	0	0	0	0	0	0
ORTHO06231	M	80	163.2	65	10	12.6	7.2	10.2	7	13	4	9	9	19	6	14	0.4	0.4	0.4	0.4	0.4	0	0	0	0	0	0	0	0
ORTHO06232	F	65	158	62	10.2	10.9	7.2	7.2	0	4	0	0	0	5	0	0	0.6	0.6	0.6	0.6	0.6	0	0	0	0	0	0	0	0
ORTHO06233	M	60	162	64	29	26.1967	19.4	25.4	12	14	11	17	35	14	11	18	0.9	0.9	0.899722	0.7	0.7	0	-0.00028	-0.19972	0	0	-0.00028	-0.2	-0.2
ORTHO06234	F	15	154	59	11.0767	5.98667	7.1	6.4	2	2	5	4	2	2	5	5	0.7	0.539722	0.382222	0.3	0.3	-0.16028	-0.1575	-0.08222	0	-0.16028	-0.31778	-0.4	-0.4
ORTHO06235	M	78	160	49	16.8	12.5167	7.2	7.2	12	12	6	6	25	20	10	15	0.5	0.5	0.401389	0.3	0.3	0	-0.09861	-0.10139	0	0	-0.09861	-0.2	-0.2
ORTHO06236	F	46	154	58.7	7.1	6	6	6.8	1	0	0	1	1	0	0	1	0.5	0.5	0.5	0.5	0.5	0	0	0	0	0	0	0	0
ORTHO06237	M	87	163.7	57	18.36	4.25167	3.6	3.6	14	0	0	0	49	0	0	0	0.6	0.471667	0.354306	0.3	0.3	-0.12833	-0.11736	-0.05431	0	-0.12833	-0.24569	-0.3	-0.3
ORTHO06238	F	60	150	59	18.5	9.995	5.81	3.6	6	1	1	2	11	1	1	3	0.8	0.8	0.749583	0.434167	0.2	0	-0.05042	-0.31542	-0.23417	0	-0.05042	-0.36583	-0.6
ORTHO06239	M	79	151.8	50.5	11.6983	7.2	4.8	4.8	5	4	0	0	13	4	0	0	0.5	0.424861	0.4	0.4	0.4	-0.07514	-0.02486	0	0	-0.07514	-0.1	-0.1	-0.1
ORTHO06240	F	58	152.7	82.2	25.0833	12.665	9.6	17.4	8	0	0	6	14	0	0	9	1.2	1.18194	1.05542	0.8	0.8	-0.01806	-0.12653	-0.25542	0	-0.01806	-0.14458	-0.4	-0.4
ORTHO06241	M	70	173	74.5	16.4	25.5	7.2	16.2	7	19	0	9	7	21	0	13	0.6	0.6	0.6	0.6	0.6	0	0	0	0	0	0	0	0
ORTHO06242	F	62	158	72.5	19.8	13.7	8.4	9.3	6	5	0	1	19	6	0	1	0.7	0.7	0.7	0.7	0.7	0	0	0	0	0	0	0	0
ORTHO06243	M	75	165	73	23.9	11.2667	10.2	8.4	9	3	2	0	22	3	3	0	0.8	0.8	0.713889	0.7	0.7	0	-0.08611	-0.01389	0	0	-0.08611	-0.1	-0.1
ORTHO06244	F	58	167	77	22.46	14.96	16.6	14.6	5	4	7	5	5	4	8	6	1.1	1.01333	0.888333	0.8	0.8	-0.08667	-0.125	-0.08833	0	-0.08667	-0.21167	-0.3	-0.3
ORTHO06245	M	66	160	83.4	24.4	19.8	16	17	6	7	4	5	6	9	3	5	1	1	1	1	1	0	0	0	0	0	0	0	0
ORTHO06246	F	73	152	69	10.44	6.47	5.5	4.8	0	0	1	0	0	0	1	0	0.7	0.645	0.539167	0.4	0.4	-0.055	-0.10583	-0.13917	0	-0.055	-0.16083	-0.3	-0.3
ORTHO06247	F	78	162	60	16.4	12.8867	6.2	5.5	7	9	2	1	16	20	5	1	0.6	0.6	0.482222	0.4	0.4	0	-0.11778	-0.08222	0	0	-0.11778	-0.2	-0.2
ORTHO06248	M	70	150	51	7.2	7.205	3.6	5.7	0	1	0	3	0	2	0	4	0.6	0.6	0.53375	0.3	0.3	0	-0.06625	-0.23375	0	0	-0.06625	-0.3	-0.3
ORTHO06249	F	52	157.3	72.7	8.4	8	7.2	8	1	1	0	1	1	1	0	1	0.6	0.6	0.6	0.6	0.6	0	0	0	0	0	0	0	0
ORTHO06250	F	82	136	37	7.6	3.23	0.258333	0	5	0	0	0	5	0	0	0	0.3	0.3	0.269167	0.0215278	0	0	-0.03083	-0.24764	-0.02153	0	-0.03083	-0.27847	-0.3
ORTHO06251	F	52	156	55.6	26.4	13.14	8.8	8.8	14	6	2	2	39	12	3	4	0.8	0.8	0.661667	0.6	0.6	0	-0.13833	-0.06167	0	0	-0.13833	-0.2	-0.2
ORTHO06252	M	73	158	78	13.5	15.6	8.4	15.4	1	7	0	7	4	9	0	7	0.7	0.7	0.7	0.7	0.7	0	0	0	0	0	0	0	0
ORTHO06253	M	58	163	66	31.2383	24	16.3	22.9	14	12	5	11	65	16	6	17	0.8	0.894861	0.9	0.9	0.9	0.09486	0.00514	0	0	0.09486	0.1	0.1	0.1
ORTHO06254	F	73	155	47.1	16.865	8.8	5.4	3.9	9	5	6	3	20	7	9	3	0.5	0.580417	0.458333	0.2	0.2	0.08042	-0.12208	-0.25833	0	0.08042	-0.04167	-0.3	-0.3
ORTHO06255	F	69	140	63	14.2	22.6	4.8	16.2	8	27	0	19	19	65	0	63	0.4	0.4	0.4	0.4	0.4	0	0	0	0	0	0	0	0
ORTHO06256	F	72	154	60	11.2	12	7.2	7.2	5	6	0	0	6	7	0	0	0.6	0.6	0.6	0.6	0.6	0	0	0	0	0	0	0	0
ORTHO06257	M	53	169	72	13.2	13.2	12	13.2	1	1	0	1	1	1	0	1	1	1	1	1	1	0	0	0	0	0	0	0	0
ORTHO06258	M	24	175	64	13.1	2.2	14.3	4.4	9	2	13	4	25	6	40	10	0	0	0	0	0	0	0	0	0	0	0	0	0
ORTHO06259	M	81	164	62	9.8	10.8	6	5.69833	1	6	0	1	2	6	0	1	0.5	0.5	0.5	0.5	0.424861	0	0	0	-0.07514	0	0	0	-0.07514
ORTHO06260	F	62	158	52	23.5833	15.4267	8.8	9.6	7	7	2	3	15	12	2	3	0.8	0.856944	0.702222	0.6	0.6	0.05694	-0.15472	-0.10222	0	0.05694	-0.09778	-0.2	-0.2
ORTHO06261	F	69	147	50	11.6	18.4	7.2	20	3	14	0	16	5	15	0	18	0.6	0.6	0.6	0.6	0.6	0	0	0	0	0	0	0	0
ORTHO06262	M	78	166	69	23.9917	9.77667	9.6	9.6	11	2	8	8	26	3	14	17	0.7	0.799306	0.681389	0.4	0.4	0.09931	-0.11792	-0.28139	0	0.09931	-0.01861	-0.3	-0.3
ORTHO06263	F	58	161.2	53.3	21.4	19.8	7.2	15.1	11	14	0	9	47	14	0	10	0.6	0.6	0.6	0.6	0.6	0	0	0	0	0	0	0	0
ORTHO06264	F	62	160	73.5	21.6	16.25	14	11.8	5	5	4	2	9	6	10	2	1	1	0.879167	0.8	0.8	0	-0.12083	-0.07917	0	0	-0.12083	-0.2	-0.2
ORTHO06265	M	69	164	77	33	23.5	14.7	12.1	17	11	3	1	138	35	6	1	0.9	0.9	0.9	0.9	0.9	0	0	0	0	0	0	0	0
ORTHO06266	M	82	156	60	6.36	4.4	4.4	4.4	3	4	4	4	5	6	6	6	0.6	0.238333	0.2	0.2	0.2	-0.36167	-0.03833	0	0	-0.36167	-0.4	-0.4	-0.4
ORTHO06267	F	55	153	52	12.7	7.25	6	6.9	2	0	0	1	2	0	0	1	0.7	0.7	0.604167	0.5	0.5	0	-0.09583	-0.10417	0	0	-0.09583	-0.2	-0.2
ORTHO06268	M	79	162.9	57.5	12.4	8.83	4.8	6	4	4	0	2	8	6	0	8	0.6	0.6	0.5025	0.4	0.4	0	-0.0975	-0.1025	0	0	-0.0975	-0.2	-0.2
ORTHO06269	F	66	153	68	18.4	16.9233	9.4	17.4	4	8	1	9	11	12	2	11	0.9	0.9	0.735278	0.7	0.7	0	-0.16472	-0.03528	0	0	-0.16472	-0.2	-0.2
ORTHO06270	M	50	169	65.5	18.6	15.7	13.6	13.6	3	6	4	4	4	6	4	4	1	1	0.808333	0.8	0.8	0	-0.19167	-0.00833	0	0	-0.19167	-0.2	-0.2
ORTHO06271	M	20	172	74	20.8	12.3533	9.6	9.6	5	2	0	0	13	2	0	0	1	1	0.862778	0.8	0.8	0	-0.13722	-0.06278	0	0	-0.13722	-0.2	-0.2
ORTHO06272	M	59	169	76	19.3	19.28	14.4	15.6	2	7	4	5	6	14	8	7	1.1	1.1	0.906667	0.8	0.8	0	-0.19333	-0.10667	0	0	-0.19333	-0.3	-0.3
ORTHO06273	F	74	157	61	13.7	6.7	6	6	4	1	0	0	4	1	0	0	0.5	0.5	0.5	0.5	0.5	0	0	0	0	0	0	0	0
ORTHO06274	F	80	160	80	12	12	8	6.53667	6	6	1	1	8	20	1	1	0.6	0.6	0.6	0.6	0.478056	0	0	0	-0.12194	0	0	0	-0.12194
ORTHO06275	F	40	175	60	17.9667	8.81	7.4	6	6	1	2	0	10	1	2	0	0.8	0.747222	0.650833	0.5	0.5	-0.05278	-0.09639	-0.15083	0	-0.05278	-0.14917	-0.3	-0.3
ORTHO06276	F	43	154	61	12.6	7.855	6	7	0	0	0	2	0	0	0	3	0.8	0.8	0.654583	0.5	0.5	0	-0.14542	-0.15458	0	0	-0.14542	-0.3	-0.3
ORTHO06277	F	76	143	53	11	6.55167	6	6.5	2	0	0	1	3	0	0	1	0.6	0.6	0.545972	0.5	0.5	0	-0.05403	-0.04597	0	0	-0.05403	-0.1	-0.1
ORTHO06278	M	56	166	74	16.7	4.2	3	5	3	4	3	6	4	5	3	7	0.8	0.8	0	0	0	0	-0.8	0	0	0	-0.8	-0.8	-0.8
ORTHO06279	F	73	155	68.5	18.8	9.6	9.6	11.2	3	0	0	2	7	0	0	2	0.8	0.8	0.8	0.8	0.8	0	0	0	0	0	0	0	0
ORTHO06280	F	73	148	51	8.2	14.6	3.6	9.1	3	19	0	10	3	25	0	13	0.3	0.3	0.3	0.3	0.3	0	0	0	0	0	0	0	0
ORTHO06281	F	63	152.3	65	15.29	16.9783	13.8	10.2	5	8	6	2	11	12	6	2	0.9	0.8325	0.773195	0.7	0.7	-0.0675	-0.05931	-0.07319	0	-0.0675	-0.12681	-0.2	-0.2
ORTHO06282	F	65	144	44	11.0617	13.6	8.1	9.3	12	29	19	23	13	54	26	35	0.4	0.263472	0.2	0.2	0.2	-0.13653	-0.06347	0	0	-0.13653	-0.2	-0.2	-0.2
ORTHO06283	M	49	172.4	87.5	25.5117	13.2	11.4	12.3	8	2	2	3	16	2	2	3	1.2	1.10097	0.941667	0.8	0.8	-0.09903	-0.15931	-0.14167	0	-0.09903	-0.25833	-0.4	-0.4
ORTHO06284	M	26	162	60	12.3	6.99333	6	6	1	0	0	0	1	0	0	0	0.7	0.7	0.582778	0.5	0.5	0	-0.11722	-0.08278	0	0	-0.11722	-0.2	-0.2
ORTHO06285	M	78	171	51.6	30.2233	15.82	8.4	6	28	11	6	2	86	16	16	6	0.5	0.568611	0.585	0.4	0.4	0.06861	0.01639	-0.185	0	0.06861	0.085	-0.1	-0.1
ORTHO06286	F	18	161	52.5	18	12.01	16.3	19.6117	7	6	13	20	8	8	13	28	0.7	0.7	0.625833	0.6	0.550972	0	-0.07417	-0.02583	-0.04903	0	-0.07417	-0.1	-0.14903
ORTHO06287	M	70	163.6	67	28.0467	11.9733	13.2	10.8	11	1	4	2	36	2	8	5	1	0.953889	0.897778	0.7	0.7	-0.04611	-0.05611	-0.19778	0	-0.04611	-0.10222	-0.3	-0.3
ORTHO06288	M	59	173	72	15	10.5633	9.6	9.6	0	0	0	0	0	0	0	0	1	1	0.880278	0.8	0.8	0	-0.11972	-0.08028	0	0	-0.11972	-0.2	-0.2
ORTHO06289	M	36	179	82	19.2	19.7	14.7	15.7167	4	7	3	3	18	12	7	6	0.9	0.9	0.9	0.9	0.984722	0	0	0	0.08472	0	0	0	0.08472
ORTHO06290	F	53	163	61	22.6	13.07	15.6	19.6	8	3	6	10	14	4	8	14	0.9	0.9	0.830833	0.8	0.8	0	-0.06917	-0.03083	0	0	-0.06917	-0.1	-0.1
ORTHO06291	M	68	158	73	24.4	20.6	9.6	12.6	11	11	0	3	11	13	0	3	0.8	0.8	0.8	0.8	0.8	0	0	0	0	0	0	0	0
ORTHO06292	F	65	151.5	59.4	26.825	16.1383	18.3	14.5	13	7	11	7	17	7	12	7	0.9	0.835417	0.778195	0.7	0.7	-0.06458	-0.05722	-0.07819	0	-0.06458	-0.12181	-0.2	-0.2
ORTHO06293	F	34	140	45.2	15.1	16.3967	15.1	18.6	5	12	13	18	13	15	14	26	0.7	0.7	0.583056	0.5	0.5	0	-0.11694	-0.08306	0	0	-0.11694	-0.2	-0.2
ORTHO06294	F	48	158	52	14.9967	8	19.2	11.2	5	1	15	5	6	1	27	10	0.7	0.649722	0.6	0.6	0.6	-0.05028	-0.04972	0	0	-0.05028	-0.1	-0.1	-0.1
ORTHO06295	M	24	172	64	11.865	19.8467	18.3	17.9	3	13	11	11	6	19	16	13	0.8	0.53875	0.620556	0.7	0.7	-0.26125	0.08181	0.07944	0	-0.26125	-0.17944	-0.1	-0.1
ORTHO06296	F	71	152	61	21	11.385	7.2	9.6	11	5	0	3	18	5	0	4	0.7	0.7	0.615417	0.6	0.6	0	-0.08458	-0.01542	0	0	-0.08458	-0.1	-0.1
ORTHO06297	F	63	146.5	64.5	2.5	4.5	0	0.5	5	9	0	1	5	9	0	1	0	0	0	0	0	0	0	0	0	0	0	0	0
ORTHO06298	F	69	152.5	52.7	11.1	9.5	7.4	8	4	5	2	3	7	10	4	4	0.5	0.5	0.5	0.5	0.5	0	0	0	0	0	0	0	0
ORTHO06299	F	85	148	56	9.29	4.445	3.6	4.6	3	0	0	2	5	0	0	4	0.5	0.424167	0.370417	0.3	0.3	-0.07583	-0.05375	-0.07042	0	-0.07583	-0.12958	-0.2	-0.2
ORTHO06300	M	17	167	45	10.4033	23	17.4	24.8	3	24	18	30	5	32	36	52	0.6	0.466944	0.4	0.4	0.4	-0.13306	-0.06694	0	0	-0.13306	-0.2	-0.2	-0.2
ORTHO06301	F	18	165	52.5	18	12.01	16.3	19.6117	7	6	13	20	8	8	13	28	0.7	0.7	0.625833	0.6	0.550972	0	-0.07417	-0.02583	-0.04903	0	-0.07417	-0.1	-0.14903
ORTHO06302	F	82	151	47	5.2	4	1.2	1.2	4	6	0	0	30	11	0	0	0.1	0.1	0.1	0.1	0.1	0	0	0	0	0	0	0	0
ORTHO06303	M	78	157.8	63	13.2	10.4	10.4	8.7	4	4	4	3	12	4	4	5	0.6	0.6	0.6	0.6	0.6	0	0	0	0	0	0	0	0
ORTHO06304	F	19	163	56	14.5	11.2333	8.4	9	6	9	6	7	20	9	8	10	0.6	0.6	0.469444	0.4	0.4	0	-0.13056	-0.06944	0	0	-0.13056	-0.2	-0.2
ORTHO06305	F	56	165	60	22.2	14.4	8.46333	8.4	7	3	0	0	10	3	0	0	0.9	0.9	0.9	0.705278	0.7	0	0	-0.19472	-0.00528	0	0	-0.19472	-0.2
ORTHO06306	F	68	146	66	21.7133	13.6	12.3	10.5	6	4	3	1	7	4	3	4	1	0.909444	0.8	0.8	0.8	-0.09056	-0.10944	0	0	-0.09056	-0.2	-0.2	-0.2
ORTHO06307	F	61	155	52	8	12.8	10.4	8.2	1	7	4	2	1	10	6	3	0.6	0.6	0.6	0.6	0.6	0	0	0	0	0	0	0	0
ORTHO06308	F	72	156.5	69.9	8.69167	4.8	6.6	7.8	1	0	3	5	1	0	3	8	0.5	0.499306	0.4	0.4	0.4	-0.00069	-0.09931	0	0	-0.00069	-0.1	-0.1	-0.1
ORTHO06309	F	75	146	51.2	14.8933	7.8	9.6	7.8	8	5	8	5	11	6	9	5	0.5	0.491111	0.4	0.4	0.4	-0.00889	-0.09111	0	0	-0.00889	-0.1	-0.1	-0.1
ORTHO06310	F	34	154	44.6	21.135	11.7367	10.5	14.1	10	3	1	5	56	3	1	5	0.6	0.694583	0.753056	0.8	0.8	0.09458	0.05847	0.04694	0	0.09458	0.15306	0.2	0.2
ORTHO06311	M	78	160	55	11.9	12	7.2	11.2	3	6	0	5	3	7	0	11	0.6	0.6	0.6	0.6	0.6	0	0	0	0	0	0	0	0
ORTHO06312	M	63	172.3	63	15.1	10.0933	9.6	9.6	1	0	0	0	1	0	0	0	0.9	0.9	0.841111	0.8	0.8	0	-0.05889	-0.04111	0	0	-0.05889	-0.1	-0.1
ORTHO06313	M	55	164	53	29.155	9.6	9.6	28.6	17	0	0	19	181	0	0	42	0.7	0.79625	0.8	0.8	0.8	0.09625	0.00375	0	0	0.09625	0.1	0.1	0.1
ORTHO06314	M	20	168	55	23.3	15.8133	8.6	7.2	10	8	2	0	15	10	2	0	0.8	0.8	0.684444	0.6	0.6	0	-0.11556	-0.08444	0	0	-0.11556	-0.2	-0.2
ORTHO06315	F	75	144	60	12.9133	4.68	1.8	2.1	4	0	2	3	4	0	2	3	0.9	0.592778	0.39	0.1	0.1	-0.30722	-0.20278	-0.29	0	-0.30722	-0.51	-0.8	-0.8
ORTHO06316	M	52	170	74	13.8017	5.02	5	4.3	9	1	2	1	21	1	2	1	0.5	0.408472	0.36	0.3	0.3	-0.09153	-0.04847	-0.06	0	-0.09153	-0.14	-0.2	-0.2
ORTHO06317	M	78	156	62	15.025	8.1	3.62	3.6	8	3	0	0	43	4	0	0	0.5	0.535417	0.5	0.301667	0.3	0.03542	-0.03542	-0.19833	-0.00167	0.03542	0	-0.19833	-0.2
ORTHO06318	M	40	160	51	22.6	27.3	29.1	24.6	13	21	23	18	24	39	41	34	0.7	0.7	0.7	0.7	0.7	0	0	0	0	0	0	0	0
ORTHO06319	F	63	165	81.5	14.29	12.5533	9.6	9.6	1	1	0	0	1	1	0	0	1.2	1.09083	0.946111	0.8	0.8	-0.10917	-0.14472	-0.14611	0	-0.10917	-0.25389	-0.4	-0.4
ORTHO06320	F	58	151	54.7	14.1783	8.42167	8.8	8	3	1	2	1	4	1	2	1	0.8	0.706528	0.635139	0.6	0.6	-0.09347	-0.07139	-0.03514	0	-0.09347	-0.16486	-0.2	-0.2
ORTHO06321	F	78	156	78	14	11.51	10.2	16.5	0	2	2	9	0	3	3	9	0.9	0.9	0.7925	0.7	0.7	0	-0.1075	-0.0925	0	0	-0.1075	-0.2	-0.2
ORTHO06322	M	38	175	61	18.7	15.2783	11.4	12.3	4	6	2	3	6	7	2	3	0.9	0.9	0.823194	0.8	0.8	0	-0.07681	-0.02319	0	0	-0.07681	-0.1	-0.1
ORTHO06323	M	68	165	86	26.19	11.3067	12.6	14.6	7	0	3	5	18	0	5	6	1.2	1.09917	0.942222	0.8	0.8	-0.10083	-0.15694	-0.14222	0	-0.10083	-0.25778	-0.4	-0.4
ORTHO06324	F	51	148	48	16.4	6.49667	4.8	4.8	4	1	0	0	15	1	0	0	0.6	0.6	0.474722	0.4	0.4	0	-0.12528	-0.07472	0	0	-0.12528	-0.2	-0.2
ORTHO06325	F	19	168.5	67.5	20.8	13.475	9.6	9.4	12	12	10	11	18	15	10	12	0.6	0.6	0.397917	0.3	0.3	0	-0.20208	-0.09792	0	0	-0.20208	-0.3	-0.3
ORTHO06326	F	74	150	50	10.9	6.14833	6.6	7.2	3	2	3	4	9	2	3	4	0.5	0.5	0.412361	0.4	0.4	0	-0.08764	-0.01236	0	0	-0.08764	-0.1	-0.1
ORTHO06327	F	54	150	74.5	25.7133	18.2	18.2	18.2	5	2	2	2	8	4	3	2	1.1	1.12611	1.3	1.3	1.3	0.02611	0.17389	0	0	0.02611	0.2	0.2	0.2
ORTHO06328	M	64	165.8	95.2	26.2	19.6	14.4	14.4	6	4	0	0	32	6	0	0	1.2	1.2	1.2	1.2	1.2	0	0	0	0	0	0	0	0
ORTHO06329	M	81	167	71	12.6	6.945	5.4	5.4	7	2	1	1	26	2	1	1	0.5	0.5	0.470417	0.4	0.4	0	-0.02958	-0.07042	0	0	-0.02958	-0.1	-0.1
ORTHO06330	M	58	169	74.6	14.7	10.7	8.4	10.4	2	2	0	2	2	2	0	2	0.7	0.7	0.7	0.7	0.7	0	0	0	0	0	0	0	0
ORTHO06331	F	67	146	64	14.925	10.1583	11.4	11.4	5	7	11	11	9	7	25	23	0.8	0.602083	0.429861	0.4	0.4	-0.19792	-0.17222	-0.02986	0	-0.19792	-0.37014	-0.4	-0.4
ORTHO06332	M	73	158	66	22.7433	13.9133	8.4	9.3	7	4	0	1	18	4	0	2	0.9	0.861944	0.792778	0.7	0.7	-0.03806	-0.06917	-0.09278	0	-0.03806	-0.10722	-0.2	-0.2
ORTHO06333	F	63	150	67	6	3.36667	2.4	3.2	2	1	0	2	2	1	0	2	0.4	0.4	0.238889	0.2	0.2	0	-0.16111	-0.03889	0	0	-0.16111	-0.2	-0.2
ORTHO06334	F	34	142	34.1	4.5	10.7	0	6.7	7	25	0	19	16	25	0	20	0	0	0	0	0	0	0	0	0	0	0	0	0
ORTHO06335	F	38	172.5	68	12.8467	9.66333	10.2	8.1	0	2	6	3	0	2	6	3	0.9	0.803889	0.663611	0.5	0.5	-0.09611	-0.14028	-0.16361	0	-0.09611	-0.23639	-0.4	-0.4
ORTHO06336	M	85	158	71	1.5	0	0	0	3	0	0	0	6	0	0	0	0	0	0	0	0	0	0	0	0	0	0	0	0
ORTHO06337	M	65	166	52	15.3	18.2	16.7	16	15	17	17	16	57	59	81	64	0.4	0.4	0.4	0.4	0.4	0	0	0	0	0	0	0	0
ORTHO06338	F	15	164	58	16.8	30.7	6	45.1	10	34	0	60	39	92	0	167	0.5	0.5	0.5	0.5	0.5	0	0	0	0	0	0	0	0
ORTHO06339	F	55	152.7	62.2	14.7	7.9	6	7.6	4	2	0	2	16	3	0	3	0.5	0.5	0.5	0.5	0.5	0	0	0	0	0	0	0	0
ORTHO06340	F	59	157	67	12.6967	12.1683	10.9	9.44167	2	8	7	6	2	8	7	8	0.8	0.633056	0.530694	0.5	0.436806	-0.16694	-0.10236	-0.03069	-0.06319	-0.16694	-0.26931	-0.3	-0.36319
ORTHO06341	M	78	165	41.7	8.4	7.2	6.6	5.05833	3	4	3	2	6	6	6	2	0.4	0.4	0.4	0.4	0.329861	0	0	0	-0.07014	0	0	0	-0.07014
ORTHO06342	F	74	161.9	52	9.9	6.02667	6	6.6	2	2	2	3	2	2	2	3	0.5	0.5	0.402222	0.4	0.4	0	-0.09778	-0.00222	0	0	-0.09778	-0.1	-0.1
ORTHO06343	F	81	157	65	14.5	7.96667	4.6	5.1	11	5	2	3	28	8	2	3	0.4	0.4	0.372222	0.3	0.3	0	-0.02778	-0.07222	0	0	-0.02778	-0.1	-0.1
ORTHO06344	F	17	160.7	59.2	31.68	21.335	14	16.4	14	13	7	10	57	24	14	34	0.8	0.973333	0.81125	0.7	0.7	0.17333	-0.16208	-0.11125	0	0.17333	0.01125	-0.1	-0.1
ORTHO06345	F	15	158	52	15.4	8.11333	10.9	10.2	5	1	7	6	6	1	7	6	0.7	0.7	0.617778	0.5	0.5	0	-0.08222	-0.11778	0	0	-0.08222	-0.2	-0.2
ORTHO06346	F	55	158	56	26.455	8.31667	8.8	6.7	9	3	4	1	18	3	7	1	0.8	0.79625	0.518056	0.5	0.5	-0.00375	-0.27819	-0.01806	0	-0.00375	-0.28194	-0.3	-0.3
ORTHO06347	M	45	167	84	19.8	14.2667	14.1	13	4	2	3	2	10	2	5	3	1	1	0.988889	0.9	0.9	0	-0.01111	-0.08889	0	0	-0.01111	-0.1	-0.1
ORTHO06348	F	52	152	61.2	17.1033	7.81	4.8	4.8	4	0	0	0	6	0	0	0	0.9	0.808611	0.650833	0.4	0.4	-0.09139	-0.15778	-0.25083	0	-0.09139	-0.24917	-0.5	-0.5
ORTHO06349	F	74	147	38	10.6	14.2267	5.9	8	1	8	5	8	1	10	5	8	0.7	0.7	0.602222	0.2	0.2	0	-0.09778	-0.40222	0	0	-0.09778	-0.5	-0.5
ORTHO06350	M	78	157	54	10.8	6.29667	5.4	4.2	4	1	3	1	7	3	3	2	0.5	0.5	0.466389	0.3	0.3	0	-0.03361	-0.16639	0	0	-0.03361	-0.2	-0.2
ORTHO06351	F	67	151	47	8.8	2.1	7	9.8	1	3	10	14	1	3	11	16	0.5	0.5	0	0	0	0	-0.5	0	0	0	-0.5	-0.5	-0.5
ORTHO06352	F	51	154	67	14.7233	18.5	16.3	17.4	5	7	5	6	5	8	5	6	0.8	0.801944	0.9	0.9	0.9	0.00194	0.09806	0	0	0.00194	0.1	0.1	0.1
ORTHO06353	F	51	154	67	14.7233	18.5	16.3	17.4	5	7	5	6	5	8	5	6	0.8	0.801944	0.9	0.9	0.9	0.00194	0.09806	0	0	0.00194	0.1	0.1	0.1
ORTHO06354	F	82	147	59.8	9.4	7.47333	7.1	8.2	3	5	7	10	11	7	15	14	0.4	0.4	0.372778	0.3	0.3	0	-0.02722	-0.07278	0	0	-0.02722	-0.1	-0.1
ORTHO06355	F	37	148	48	10.4	6.85667	6	3.56	0	0	0	0	0	0	0	0	0.7	0.7	0.571389	0.5	0.296667	0	-0.12861	-0.07139	-0.20333	0	-0.12861	-0.2	-0.40333
ORTHO06356	F	15	158.9	44.3	8.7	6	6	6	1	0	0	0	5	0	0	0	0.5	0.5	0.5	0.5	0.5	0	0	0	0	0	0	0	0
ORTHO06357	F	58	163	69	21.6	11.5567	8.8	7.2	9	3	2	0	38	5	2	0	0.8	0.8	0.746389	0.6	0.6	0	-0.05361	-0.14639	0	0	-0.05361	-0.2	-0.2
ORTHO06358	M	14	170.7	48.5	29.2	19.3133	16	16.7	25	19	16	17	77	42	24	29	0.6	0.6	0.442778	0.4	0.4	0	-0.15722	-0.04278	0	0	-0.15722	-0.2	-0.2
ORTHO06359	M	50	160	51	17	10.6	3.6	13.2	11	8	0	12	18	11	0	25	0.3	0.3	0.3	0.3	0.3	0	0	0	0	0	0	0	0
ORTHO06360	M	64	151	52	19.9	14.7417	19.8	19.8	8	7	14	14	19	18	40	34	0.7	0.7	0.670139	0.6	0.6	0	-0.02986	-0.07014	0	0	-0.02986	-0.1	-0.1
ORTHO06361	F	7	109	15.7	2.7	4.6	1.8	2	9	18	9	10	12	41	15	13	0	0	0	0	0	0	0	0	0	0	0	0	0
ORTHO06362	F	19	159	54	5.54333	3.67333	2.8	4	1	1	1	4	1	1	1	4	0.5	0.395278	0.272778	0.2	0.2	-0.10472	-0.1225	-0.07278	0	-0.10472	-0.22722	-0.3	-0.3
ORTHO06363	F	69	154.4	71.5	22.7	13.785	5.2	5.7	6	5	8	9	6	6	10	10	1	1	0.64875	0.1	0.1	0	-0.35125	-0.54875	0	0	-0.35125	-0.9	-0.9
ORTHO06364	F	55	163.4	59.2	17.4633	12	13.6467	10.6	8	6	14	8	10	14	22	10	0.8	0.638611	0.6	0.420556	0.4	-0.16139	-0.03861	-0.17944	-0.02056	-0.16139	-0.2	-0.37944	-0.4
ORTHO06365	F	40	165	75	22.465	15.1	15.2	17.6	7	8	10	13	12	10	10	14	1.1	0.872083	0.675	0.6	0.6	-0.22792	-0.19708	-0.075	0	-0.22792	-0.425	-0.5	-0.5
ORTHO06366	M	80	162	52	10.1	4.24	2.7	2.7	9	3	1	1	123	3	1	1	0.3	0.3	0.261667	0.2	0.2	0	-0.03833	-0.06167	0	0	-0.03833	-0.1	-0.1
ORTHO06367	F	59	151	77	14.4	10.3	8.4	8.4	3	2	0	0	3	2	0	0	0.7	0.7	0.7	0.7	0.7	0	0	0	0	0	0	0	0
ORTHO06368	M	37	170	57	20.04	17.5	17.5	15	6	5	5	3	21	16	14	7	0.8	0.895	1	1	1	0.095	0.105	0	0	0.095	0.2	0.2	0.2
ORTHO06369	M	84	167	65.2	13.5367	11.7633	6	7.8	8	10	4	6	10	10	4	6	0.6	0.386389	0.296945	0.2	0.2	-0.21361	-0.08944	-0.09694	0	-0.21361	-0.30306	-0.4	-0.4
ORTHO06370	F	52	155	48	20.1433	24.6	21.6	19.6	9	15	12	10	17	154	81	46	0.7	0.745278	0.8	0.8	0.8	0.04528	0.05472	0	0	0.04528	0.1	0.1	0.1
ORTHO06371	M	40	176	72	17.61	13.9383	12.8	9.5	3	4	4	1	3	4	5	1	1	0.8675	0.769861	0.7	0.7	-0.1325	-0.09764	-0.06986	0	-0.1325	-0.23014	-0.3	-0.3
ORTHO06372	F	70	157.6	80.9	13.6883	7.6	8.3	15.3	6	4	5	15	7	4	6	19	0.9	0.490694	0.4	0.4	0.4	-0.40931	-0.09069	0	0	-0.40931	-0.5	-0.5	-0.5
ORTHO06373	F	75	171	55.5	18.4	10.4	7.2	11.2	11	4	0	5	29	10	0	21	0.6	0.6	0.6	0.6	0.6	0	0	0	0	0	0	0	0
ORTHO06374	M	54	165	74	29.7	21.4033	21.4	26.4	14	12	13	18	34	18	26	33	0.9	0.9	0.750278	0.7	0.7	0	-0.14972	-0.05028	0	0	-0.14972	-0.2	-0.2
ORTHO06375	F	60	163	72	12.9	27.1083	21.7667	11.6	11	18	21	8	16	44	33	12	0.9	0	0.909028	0.588889	0.5	-0.9	0.90903	-0.32014	-0.08889	-0.9	0.00903	-0.31111	-0.4
ORTHO06376	M	65	161	60	16.6	11.0333	15.2	9.6	4	4	10	3	7	5	11	3	0.8	0.8	0.652778	0.6	0.6	0	-0.14722	-0.05278	0	0	-0.14722	-0.2	-0.2
ORTHO06377	M	74	167	64	18.8	7.21667	6.8	7.6	11	1	1	2	66	2	1	8	0.6	0.6	0.534722	0.5	0.5	0	-0.06528	-0.03472	0	0	-0.06528	-0.1	-0.1
ORTHO06378	M	65	162	62	21.1	13.375	0.92	0.5	6	3	1	1	11	5	1	4	0.9	0.9	0.83125	0.035	0	0	-0.06875	-0.79625	-0.035	0	-0.06875	-0.865	-0.9
ORTHO06379	M	65	152.7	58	27.1	17.145	9.6	9.6	18	10	3	3	36	15	3	14	0.7	0.7	0.687083	0.6	0.6	0	-0.01292	-0.08708	0	0	-0.01292	-0.1	-0.1
ORTHO06380	F	30	166	55	23.485	14.45	7.7	6	7	5	1	0	20	5	1	0	0.8	0.857083	0.7875	0.575	0.5	0.05708	-0.06958	-0.2125	-0.075	0.05708	-0.0125	-0.225	-0.3
ORTHO06381	F	68	155	57.5	1.96	4.8	5.87	3	0	0	3	1	0	0	3	1	0	0.163333	0.4	0.314167	0.2	0.16333	0.23667	-0.08583	-0.11417	0.16333	0.4	0.31417	0.2
ORTHO06382	F	65	140	73.6	27.2	16.3383	8.1	8.1	12	8	3	3	39	18	5	4	0.9	0.9	0.728194	0.5	0.5	0	-0.17181	-0.22819	0	0	-0.17181	-0.4	-0.4
ORTHO06383	F	65	140	73.6	27.2	16.3383	8.1	8.1	12	8	3	3	39	18	5	4	0.9	0.9	0.728194	0.5	0.5	0	-0.17181	-0.22819	0	0	-0.17181	-0.4	-0.4
ORTHO06384	F	65	140	73.6	27.2	16.3383	8.1	8.1	12	8	3	3	39	18	5	4	0.9	0.9	0.728194	0.5	0.5	0	-0.17181	-0.22819	0	0	-0.17181	-0.4	-0.4
ORTHO06385	M	80	170	69	17.795	10.0283	6.6	6	6	6	1	0	13	9	1	0	0.5	0.59125	0.519028	0.5	0.5	0.09125	-0.07222	-0.01903	0	0.09125	0.01903	0	0
ORTHO06386	M	37	181	71	35.3	26.1883	25.8	15.755	18	14	15	6	31	17	19	7	1	1	0.940695	0.9	0.84625	0	-0.05931	-0.04069	-0.05375	0	-0.05931	-0.1	-0.15375
ORTHO06387	F	59	150	67	17.1383	10.6	16.8	12.8	7	4	12	7	41	7	31	46	0.7	0.636528	0.6	0.6	0.6	-0.06347	-0.03653	0	0	-0.06347	-0.1	-0.1	-0.1
ORTHO06388	F	73	153.3	65.5	23.9033	15.625	15.6	22	15	10	12	20	224	11	12	32	0.6	0.600278	0.56875	0.5	0.5	0.00028	-0.03153	-0.06875	0	0.00028	-0.03125	-0.1	-0.1
ORTHO06389	M	70	170.8	78.3	29.825	15.64	7.8	9	19	9	3	5	37	12	3	6	0.8	0.74375	0.653333	0.5	0.5	-0.05625	-0.09042	-0.15333	0	-0.05625	-0.14667	-0.3	-0.3
ORTHO06390	M	73	174	77	26.6	16.3433	14.0833	4.1	16	11	18	1	32	28	45	2	0.7	0.7	0.636945	0.373611	0.3	0	-0.06306	-0.26333	-0.07361	0	-0.06306	-0.32639	-0.4
ORTHO06391	M	76	162	64	23	22	8.4	8.64667	15	17	0	1	46	59	0	1	0.7	0.7	0.7	0.7	0.653889	0	0	0	-0.04611	0	0	0	-0.04611
ORTHO06392	F	7	109	15.7	2.7	4.6	1.8	2	9	18	9	10	12	41	15	13	0	0	0	0	0	0	0	0	0	0	0	0	0
ORTHO06393	M	48	170	60	21.9233	11.965	14.4	11.885	10	4	8	6	15	4	11	7	0.8	0.743611	0.672083	0.6	0.565417	-0.05639	-0.07153	-0.07208	-0.03458	-0.05639	-0.12792	-0.2	-0.23458
ORTHO06394	M	47	177	83	22.8567	11.715	8	7.2	6	2	1	0	8	2	1	0	1.1	0.971389	0.792917	0.6	0.6	-0.12861	-0.17847	-0.19292	0	-0.12861	-0.30708	-0.5	-0.5
ORTHO06395	F	82	157	71	9.7	4.48	2.4	4	1	0	0	4	1	0	0	10	0.5	0.5	0.373333	0.2	0.2	0	-0.12667	-0.17333	0	0	-0.12667	-0.3	-0.3
ORTHO06396	F	26	157	55	20.1	10.665	13.6	9.6	10	4	8	3	12	4	9	3	0.7	0.7	0.622083	0.6	0.6	0	-0.07792	-0.02208	0	0	-0.07792	-0.1	-0.1
ORTHO06397	M	51	173.4	81	21.2	18.3833	18	10.97	2	5	5	1	3	11	9	1	1.2	1.2	1.03194	1	0.830833	0	-0.16806	-0.03194	-0.16917	0	-0.16806	-0.2	-0.36917
ORTHO06398	M	57	162	63	21.7	15.3283	9.6	10.0333	7	5	0	2	7	7	0	3	0.9	0.9	0.827361	0.8	0.669444	0	-0.07264	-0.02736	-0.13056	0	-0.07264	-0.1	-0.23056
ORTHO06399	M	81	158	64	9.7	7.8	7.8	7.2	4	5	5	4	4	6	8	5	0.4	0.4	0.4	0.4	0.4	0	0	0	0	0	0	0	0
ORTHO06400	M	81	167	73	14.8	7.48333	7.2	6	9	3	4	2	25	5	10	2	0.5	0.5	0.448611	0.4	0.4	0	-0.05139	-0.04861	0	0	-0.05139	-0.1	-0.1
ORTHO06401	F	65	149.5	54	4.88	2.2	1.2	1.6	1	2	0	1	1	8	0	1	0.5	0.156667	0.1	0.1	0.1	-0.34333	-0.05667	0	0	-0.34333	-0.4	-0.4	-0.4
ORTHO06402	F	76	146	60	34.76	18.4433	13	8.8	30	15	10	4	147	28	19	8	0.5	0.596667	0.561944	0.5	0.5	0.09667	-0.03472	-0.06194	0	0.09667	0.06194	0	0
ORTHO06403	F	63	157	40	24.6067	9.59	7.2	10	9	1	0	4	23	1	0	8	0.6	0.783889	0.740833	0.6	0.6	0.18389	-0.04306	-0.14083	0	0.18389	0.14083	0	0
ORTHO06404	F	50	160	78	19.4033	10.56	8.4	8.3	4	2	3	3	7	2	3	3	1	0.900278	0.73	0.5	0.5	-0.09972	-0.17028	-0.23	0	-0.09972	-0.27	-0.5	-0.5
ORTHO06405	F	61	163	77	17.1017	11.2633	8.8	9.6	3	2	2	3	5	2	2	3	0.9	0.858472	0.771945	0.6	0.6	-0.04153	-0.08653	-0.17194	0	-0.04153	-0.12806	-0.3	-0.3
ORTHO06406	F	63	149	62	13.6	9.80833	6.4	9.2	8	6	2	7	15	8	4	10	0.5	0.5	0.417361	0.4	0.4	0	-0.08264	-0.01736	0	0	-0.08264	-0.1	-0.1
ORTHO06407	M	77	167	87	19.8	11.8383	9.4	8.4	7	3	1	0	13	5	3	0	0.8	0.8	0.736528	0.7	0.7	0	-0.06347	-0.03653	0	0	-0.06347	-0.1	-0.1
ORTHO06408	F	14	165	57	19.3467	14.4	15.5	11.6	14	18	20	16	22	25	31	19	0.5	0.495555	0.3	0.3	0.3	-0.00444	-0.19556	0	0	-0.00444	-0.2	-0.2	-0.2
ORTHO06409	F	66	148	54	11.6133	9	8.1	10.8	1	2	1	4	1	2	1	10	0.8	0.667778	0.6	0.6	0.6	-0.13222	-0.06778	0	0	-0.13222	-0.2	-0.2	-0.2
ORTHO06410	F	52	154	71	12.7267	5.72	4	4	4	4	7	7	5	4	7	7	0.7	0.510556	0.26	0.1	0.1	-0.18944	-0.25056	-0.16	0	-0.18944	-0.44	-0.6	-0.6
ORTHO06411	F	73	153	65	23.9033	15.625	15.6	22	15	10	12	20	224	11	12	32	0.6	0.600278	0.56875	0.5	0.5	0.00028	-0.03153	-0.06875	0	0.00028	-0.03125	-0.1	-0.1
ORTHO06412	M	46	170	65	10.5	19.565	15.8	12.8	7	3	5	2	8	3	9	4	1	0	1.36375	0.9	0.9	-1	1.36375	-0.46375	0	-1	0.36375	-0.1	-0.1
ORTHO06413	M	46	170	65	10.5	19.565	15.8	12.8	7	3	5	2	8	3	9	4	1	0	1.36375	0.9	0.9	-1	1.36375	-0.46375	0	-1	0.36375	-0.1	-0.1
ORTHO06414	M	46	170	65	10.5	19.565	15.8	12.8	7	3	5	2	8	3	9	4	1	0	1.36375	0.9	0.9	-1	1.36375	-0.46375	0	-1	0.36375	-0.1	-0.1
ORTHO06415	M	63	166	69	17.615	13.43	16.4	10.4	4	4	8	2	10	9	13	6	0.9	0.842917	0.785833	0.7	0.7	-0.05708	-0.05708	-0.08583	0	-0.05708	-0.11417	-0.2	-0.2
ORTHO06416	F	59	150.4	45.4	9.4	7.81667	5.5	6.2	0	1	1	2	0	1	1	4	0.6	0.6	0.584722	0.4	0.4	0	-0.01528	-0.18472	0	0	-0.01528	-0.2	-0.2
ORTHO06417	F	76	147	79	13.6	9.95	6.48	7.2	4	4	7	8	6	5	8	10	0.8	0.8	0.529167	0.131667	0.1	0	-0.27083	-0.3975	-0.03167	0	-0.27083	-0.66833	-0.7
ORTHO06418	F	58	154	70	26.0367	12.3	13.4	15.315	5	3	5	10	17	3	5	12	1	1.16139	0.775	0.7	0.57625	0.16139	-0.38639	-0.075	-0.12375	0.16139	-0.225	-0.3	-0.42375
ORTHO06419	M	59	160	59	18.305	14.6	13.6	17.6	4	5	4	8	6	5	6	8	0.9	0.892083	0.8	0.8	0.8	-0.00792	-0.09208	0	0	-0.00792	-0.1	-0.1	-0.1
ORTHO06420	M	59	160	59	18.305	14.6	13.6	17.6	4	5	4	8	6	5	6	8	0.9	0.892083	0.8	0.8	0.8	-0.00792	-0.09208	0	0	-0.00792	-0.1	-0.1	-0.1
ORTHO06421	F	68	148	68	18.6	11.57	10.8	12.5	8	4	4	6	10	4	4	6	0.7	0.7	0.664167	0.6	0.6	0	-0.03583	-0.06417	0	0	-0.03583	-0.1	-0.1
ORTHO06422	F	73	150	56.9	18	12.8033	13.9	9	10	8	13	6	25	11	19	7	0.6	0.6	0.550278	0.4	0.4	0	-0.04972	-0.15028	0	0	-0.04972	-0.2	-0.2
ORTHO06423	M	70	164.7	53	11.3	8.78	4.2	4.8	4	7	1	2	6	10	1	6	0.5	0.5	0.373333	0.3	0.3	0	-0.12667	-0.07333	0	0	-0.12667	-0.2	-0.2
ORTHO06424	M	71	175	75	23.1	18.8567	20.2	17.2	10	11	13	10	14	17	24	11	0.8	0.8	0.654722	0.6	0.6	0	-0.14528	-0.05472	0	0	-0.14528	-0.2	-0.2
ORTHO06425	M	44	174	63	14.6	13.1533	14.7	10.1	3	5	7	2	5	7	7	3	0.8	0.8	0.712778	0.7	0.7	0	-0.08722	-0.01278	0	0	-0.08722	-0.1	-0.1
ORTHO06426	F	72	147	56	17.7	7.475	7.4	6	10	1	2	0	18	2	4	0	0.6	0.6	0.55625	0.5	0.5	0	-0.04375	-0.05625	0	0	-0.04375	-0.1	-0.1
ORTHO06427	F	23	153	48	12.9	4.68833	3.9	4	4	2	3	4	13	2	3	4	0.6	0.6	0.307361	0.2	0.2	0	-0.29264	-0.10736	0	0	-0.29264	-0.4	-0.4
ORTHO06428	F	22	158	47	17.73	18.5033	16.8	10.4	7	13	12	4	13	19	22	6	0.6	0.694167	0.625278	0.6	0.6	0.09417	-0.06889	-0.02528	0	0.09417	0.02528	0	0
ORTHO06429	F	67	144	43.5	11.3	9.275	6.6	7.8	4	5	3	6	18	9	3	8	0.5	0.5	0.45625	0.4	0.4	0	-0.04375	-0.05625	0	0	-0.04375	-0.1	-0.1
ORTHO06430	M	63	163	89.8	17.3	27.8	12	36.2	1	13	0	22	1	13	0	22	1	1	1	1	1	0	0	0	0	0	0	0	0
ORTHO06431	F	67	152	79.4	34	16.1417	12.3	10.4133	15	8	9	9	17	9	12	9	1	1	0.703472	0.5	0.409444	0	-0.29653	-0.20347	-0.09056	0	-0.29653	-0.5	-0.59056
ORTHO06432	M	64	168	73	23.3483	10.8	10.8	11.8	5	0	0	1	7	0	0	1	1	0.987361	0.9	0.9	0.9	-0.01264	-0.08736	0	0	-0.01264	-0.1	-0.1	-0.1
ORTHO06433	M	78	170	78	16.205	13.82	7.6	8.4	16	16	8	9	71	55	18	29	0.3	0.0504166	0.085	0.1	0.1	-0.24958	0.03458	0.015	0	-0.24958	-0.215	-0.2	-0.2
ORTHO06434	M	84	162	69.2	9.68	5.8	9	6	5	0	7	2	54	0	119	3	0.5	0.431667	0.4	0.4	0.4	-0.06833	-0.03167	0	0	-0.06833	-0.1	-0.1	-0.1
ORTHO06435	F	86	146	36	12.49	4.66	2.7	1.2	14	6	5	0	146	31	10	0	0.2	0.3075	0.196667	0.1	0.1	0.1075	-0.11083	-0.09667	0	0.1075	-0.00333	-0.1	-0.1
ORTHO06436	F	75	156	62	26.7	7.65667	5	9.4	23	5	2	10	52	51	4	31	0.5	0.5	0.329722	0.3	0.3	0	-0.17028	-0.02972	0	0	-0.17028	-0.2	-0.2
ORTHO06437	F	43	156	66	17.1	15.4967	15.6	13.8	3	6	8	6	3	7	8	7	0.9	0.9	0.808056	0.7	0.7	0	-0.09194	-0.10806	0	0	-0.09194	-0.2	-0.2
ORTHO06438	M	27	163	67	15.205	10.595	11.7	15.3	3	3	5	9	5	4	10	17	1	0.73375	0.64125	0.6	0.6	-0.26625	-0.0925	-0.04125	0	-0.26625	-0.35875	-0.4	-0.4
ORTHO06439	M	27	163	67	15.205	10.595	11.7	15.3	3	3	5	9	5	4	10	17	1	0.73375	0.64125	0.6	0.6	-0.26625	-0.0925	-0.04125	0	-0.26625	-0.35875	-0.4	-0.4
ORTHO06440	M	79	167.2	81.5	18.2817	16.8	25.8	18.6633	5	8	18	11	8	15	43	15	0.7	0.790139	0.8	0.8	0.671944	0.09014	0.00986	0	-0.12806	0.09014	0.1	0.1	-0.02806
ORTHO06441	F	51	161	58	11.7967	10.3467	6.2	5.4	4	6	2	1	6	7	3	1	0.6	0.541389	0.470556	0.4	0.4	-0.05861	-0.07083	-0.07056	0	-0.05861	-0.12944	-0.2	-0.2
ORTHO06442	M	86	166.5	76.7	8.6	5.67333	3.6	6	1	4	2	6	1	6	2	14	0.6	0.425	0.264444	0.2	0.2	-0.175	-0.16056	-0.06444	0	-0.175	-0.33556	-0.4	-0.4
ORTHO06443	F	66	148	55	14.7	8.68833	12.6	8.1	7	1	6	1	41	1	7	1	0.7	0.7	0.649028	0.6	0.6	0	-0.05097	-0.04903	0	0	-0.05097	-0.1	-0.1
ORTHO06444	M	73	169.2	70.3	16.9	17.135	22.5	16.2	5	11	17	9	6	11	33	12	0.7	0.7	0.602917	0.6	0.6	0	-0.09708	-0.00292	0	0	-0.09708	-0.1	-0.1
ORTHO06445	F	60	142	46	14.0567	8.8	6	6	7	4	0	0	12	4	0	0	0.6	0.538056	0.5	0.5	0.5	-0.06194	-0.03806	0	0	-0.06194	-0.1	-0.1	-0.1
ORTHO06446	M	64	163	89.1	31.4317	14.2	15.3	14.2	7	2	3	2	23	2	4	2	1.2	1.10264	1	1	1	-0.09736	-0.10264	0	0	-0.09736	-0.2	-0.2	-0.2
ORTHO06447	F	77	153.5	63.5	7.76	6.7	6	8	2	1	0	3	2	1	0	3	0.6	0.53	0.5	0.5	0.5	-0.07	-0.03	0	0	-0.07	-0.1	-0.1	-0.1
ORTHO06448	M	74	161.4	65.5	23.94	11.6	13.2	12.1	13	4	6	5	55	5	13	7	0.6	0.695	0.7	0.7	0.7	0.095	0.005	0	0	0.095	0.1	0.1	0.1
ORTHO06449	F	68	152	57	14.8	10.2	9.3	8.4	4	2	1	0	9	2	1	0	0.7	0.7	0.7	0.7	0.7	0	0	0	0	0	0	0	0
ORTHO06450	F	70	161	67.8	18.3	13.6	4.8	8.4	14	12	0	6	19	20	0	8	0.4	0.4	0.4	0.4	0.4	0	0	0	0	0	0	0	0
ORTHO06451	M	46	170	65	15	21.2	6	33	9	16	0	27	38	29	0	33	0.5	0.5	0.5	0.5	0.5	0	0	0	0	0	0	0	0
ORTHO06452	F	69	156	58	14.79	7.24333	6.6	8.4	9	3	3	6	30	5	5	7	0.7	0.5075	0.453611	0.4	0.4	-0.1925	-0.05389	-0.05361	0	-0.1925	-0.24639	-0.3	-0.3
ORTHO06453	F	67	148	69	18.6	11.57	10.8	12.5	8	4	4	6	10	4	4	6	0.7	0.7	0.664167	0.6	0.6	0	-0.03583	-0.06417	0	0	-0.03583	-0.1	-0.1
ORTHO06454	M	57	174	75	17.2	12	13.13	8.4	2	0	3	0	6	0	4	0	1	1	1	0.810833	0.7	0	0	-0.18917	-0.11083	0	0	-0.18917	-0.3
ORTHO06455	F	58	159.3	63	10.2817	6.48333	4.8	3.6	2	2	2	0	3	2	3	0	0.6	0.515139	0.423611	0.3	0.3	-0.08486	-0.09153	-0.12361	0	-0.08486	-0.17639	-0.3	-0.3
ORTHO06456	M	78	166.7	77	16.3	7.65667	6	7.6	6	1	0	2	10	1	0	2	0.7	0.7	0.563056	0.5	0.5	0	-0.13694	-0.06306	0	0	-0.13694	-0.2	-0.2
ORTHO06457	F	29	164	72	15.5	22	4.8	9.7	10	23	0	7	20	34	0	12	0.4	0.4	0.4	0.4	0.4	0	0	0	0	0	0	0	0
ORTHO06458	M	48	158	64	21.5	20.34	12.6	14.6	7	10	3	5	12	10	3	6	0.9	0.9	0.836667	0.8	0.8	0	-0.06333	-0.03667	0	0	-0.06333	-0.1	-0.1
ORTHO06459	F	75	163	56	50	47.4417	42	42	1	1	0	0	2	2	0	0	4	4	3.78681	3.5	3.5	0	-0.2132	-0.28681	0	0	-0.2132	-0.5	-0.5
ORTHO06460	M	38	168	70	38.3	31.93	34.8883	23.4	17	13	20	12	27	25	25	18	1.1	1.1	1.08583	0.915694	0.9	0	-0.01417	-0.17014	-0.01569	0	-0.01417	-0.18431	-0.2
ORTHO06461	F	73	155	47.1	16.865	8.8	5.4	3.9	9	5	6	3	20	7	9	3	0.5	0.580417	0.458333	0.2	0.2	0.08042	-0.12208	-0.25833	0	0.08042	-0.04167	-0.3	-0.3
ORTHO06462	F	35	157	63	23.6	14.26	14	10	11	7	7	2	252	11	8	2	0.8	0.8	0.705	0.7	0.7	0	-0.095	-0.005	0	0	-0.095	-0.1	-0.1
ORTHO06463	M	23	170.6	68	23.1	24.6	26.6	28.1	11	15	17	17	19	26	26	35	0.8	0.8	0.8	0.8	0.8	0	0	0	0	0	0	0	0
ORTHO06464	F	54	158.7	62	18.8	17.6	7.2	12	12	13	0	6	57	13	0	6	0.6	0.6	0.6	0.6	0.6	0	0	0	0	0	0	0	0
ORTHO06465	F	61	147	49	14.4	9.6	8.8	8	6	3	2	1	15	5	3	2	0.6	0.6	0.6	0.6	0.6	0	0	0	0	0	0	0	0
ORTHO06466	F	35	156	40	12.4	10.32	8.3	11.6	8	13	10	13	26	27	15	22	0.4	0.4	0.101667	0.1	0.1	0	-0.29833	-0.00167	0	0	-0.29833	-0.3	-0.3
ORTHO06467	F	46	161	65	18.8	19.2	25.2	19.6	5	8	13	9	12	19	40	35	0.8	0.8	0.8	0.8	0.8	0	0	0	0	0	0	0	0
ORTHO06468	F	64	156.7	60.1	13.6	9.6	9.6	9.6	1	0	0	0	3	0	0	0	0.8	0.8	0.8	0.8	0.8	0	0	0	0	0	0	0	0
ORTHO06469	F	56	146.2	61.2	20.87	13.62	12.4	10	9	9	11	8	16	15	12	8	0.9	0.689167	0.485	0.3	0.3	-0.21083	-0.20417	-0.185	0	-0.21083	-0.415	-0.6	-0.6
ORTHO06470	M	83	171.5	98	34.7	25.86	18.8	14.8	19	18	16	11	91	31	22	14	0.9	0.9	0.68	0.5	0.5	0	-0.22	-0.18	0	0	-0.22	-0.4	-0.4
ORTHO06471	F	51	154	54.6	14.6	10.06	9	9	4	3	2	2	10	11	7	9	0.7	0.7	0.613333	0.6	0.6	0	-0.08667	-0.01333	0	0	-0.08667	-0.1	-0.1
ORTHO06472	M	83	165	65	8.05667	4.8	4.8	8.4	4	2	2	8	8	3	8	11	0.4	0.338056	0.3	0.3	0.3	-0.06194	-0.03806	0	0	-0.06194	-0.1	-0.1	-0.1
ORTHO06473	M	54	181	91	32.2383	19.2	21.6	26.4	12	6	8	12	26	13	16	28	1.2	1.0782	1	1	1	-0.12181	-0.0782	0	0	-0.12181	-0.2	-0.2	-0.2
ORTHO06474	M	43	171	72	30.2	28.6367	30	28.4	12	15	17	15	29	29	27	23	1	1	0.869722	0.8	0.8	0	-0.13028	-0.06972	0	0	-0.13028	-0.2	-0.2
ORTHO06475	M	65	166	65	23.7	20.7	20.9	14.7	9	9	9	3	14	14	18	4	0.9	0.9	0.9	0.9	0.9	0	0	0	0	0	0	0	0
ORTHO06476	M	67	158	67	11.4	13.2	6	15.1	2	7	0	11	2	9	0	15	0.5	0.5	0.5	0.5	0.5	0	0	0	0	0	0	0	0
ORTHO06477	F	79	146	45	5.8	3.435	2.8	2.4	3	2	1	0	4	4	1	0	0.3	0.3	0.219583	0.2	0.2	0	-0.08042	-0.01958	0	0	-0.08042	-0.1	-0.1
ORTHO06478	M	57	165	67.5	27.2533	28.2767	18.3	8.4	17	21	11	0	74	48	16	0	1	0.896111	0.781389	0.7	0.7	-0.10389	-0.11472	-0.08139	0	-0.10389	-0.21861	-0.3	-0.3
ORTHO06479	F	53	150.7	53	12.175	3.95667	3.9	2.4	3	0	3	0	9	0	3	0	0.7	0.58125	0.329722	0.2	0.2	-0.11875	-0.25153	-0.12972	0	-0.11875	-0.37028	-0.5	-0.5
ORTHO06480	F	75	142	44	8.6	4.61667	4.6	4.6	3	1	2	2	12	1	2	2	0.4	0.4	0.343056	0.3	0.3	0	-0.05694	-0.04306	0	0	-0.05694	-0.1	-0.1
ORTHO06481	F	58	156	70	19	15.96	10.6	10.6	4	6	1	1	9	6	1	1	1	1	0.83	0.8	0.8	0	-0.17	-0.03	0	0	-0.17	-0.2	-0.2
ORTHO06482	F	69	146.5	46.3	9.97667	2.96667	1.6	1.6	8	2	1	1	13	2	1	1	0.3	0.248056	0.172222	0.1	0.1	-0.05194	-0.07583	-0.07222	0	-0.05194	-0.12778	-0.2	-0.2
ORTHO06483	F	84	147.6	65.5	10.1	9.06333	4.6	5.1	3	6	2	3	5	8	4	3	0.5	0.5	0.463611	0.3	0.3	0	-0.03639	-0.16361	0	0	-0.03639	-0.2	-0.2
ORTHO06484	M	66	169	66.6	16.42	10.8	13.2	17.2	4	2	4	8	30	2	4	8	0.9	0.718333	0.7	0.7	0.7	-0.18167	-0.01833	0	0	-0.18167	-0.2	-0.2	-0.2
ORTHO06485	M	36	171	118	29.1033	19.9483	15.2	20.2	9	9	5	10	12	13	5	11	1.6	0.708611	0.520694	0.6	0.6	-0.89139	-0.18792	0.07931	0	-0.89139	-1.07931	-1	-1
ORTHO06486	M	73	171	84	29.1933	14.825	3.8	3.8	14	7	2	2	36	9	5	2	0.9	0.799444	0.652083	0.2	0.2	-0.10056	-0.14736	-0.45208	0	-0.10056	-0.24792	-0.7	-0.7
ORTHO06487	M	80	168	78	15	11.2	8	7.2	7	5	1	0	13	5	1	0	0.6	0.6	0.6	0.6	0.6	0	0	0	0	0	0	0	0
ORTHO06488	M	79	165	40	6.1	9.6	3.6	6.4	2	12	0	6	3	16	0	6	0.3	0.3	0.3	0.3	0.3	0	0	0	0	0	0	0	0
ORTHO06489	M	76	174	82	25.1	15.4233	13.8	12.9	11	6	6	5	14	7	11	12	0.8	0.8	0.793611	0.7	0.7	0	-0.00639	-0.09361	0	0	-0.00639	-0.1	-0.1
ORTHO06490	M	60	164	62	28.0117	15.6	18	19.2	11	5	7	8	19	5	7	12	0.9	0.892639	0.8	0.8	0.8	-0.00736	-0.09264	0	0	-0.00736	-0.1	-0.1	-0.1
ORTHO06491	M	57	171	74	29.525	24.42	21.6	19.1	7	9	7	5	11	11	13	11	1	1.34375	1.135	1.1	1.1	0.34375	-0.20875	-0.035	0	0.34375	0.135	0.1	0.1
ORTHO06492	F	55	155	46	9.12667	3.21667	4.4	2.4	9	1	6	0	9	1	6	0	0.4	0.352222	0.226389	0.2	0.2	-0.04778	-0.12583	-0.02639	0	-0.04778	-0.17361	-0.2	-0.2
ORTHO06493	F	32	163.8	66.8	40.2467	19.32	19.6	17.8	18	8	14	12	84	8	24	30	0.9	0.837222	0.785	0.7	0.7	-0.06278	-0.05222	-0.085	0	-0.06278	-0.115	-0.2	-0.2
ORTHO06494	M	75	150.6	53.5	7.8	5.645	5.3	4.8	0	0	1	0	0	0	1	0	0.5	0.5	0.470417	0.4	0.4	0	-0.02958	-0.07042	0	0	-0.02958	-0.1	-0.1
ORTHO06495	M	72	168.9	68	21.9	14.4	10.8	13.5	13	8	4	7	28	15	4	10	0.6	0.6	0.6	0.6	0.6	0	0	0	0	0	0	0	0
ORTHO06496	M	63	158.5	60.8	22.6	10.8867	14.6	8.66333	8	1	5	0	13	1	7	0	0.9	0.9	0.815555	0.8	0.721944	0	-0.08444	-0.01556	-0.07806	0	-0.08444	-0.1	-0.17806
ORTHO06497	M	66	164	69	36.63	25.8	13.0417	12	12	9	1	0	34	15	1	0	1	1.09417	1.1	1.00347	1	0.09417	0.00583	-0.09653	-0.00347	0.09417	0.1	0.00347	0
ORTHO06498	F	76	153.6	56.1	12.7167	7.41667	6	7.8	2	0	0	3	7	0	0	3	0.6	0.668056	0.618055	0.5	0.5	0.06806	-0.05	-0.11806	0	0.06806	0.01806	-0.1	-0.1
ORTHO06499	M	65	170.6	73.5	26.7433	15.6	12.6	12.6	9	5	3	3	24	5	3	3	1	0.895278	0.8	0.8	0.8	-0.10472	-0.09528	0	0	-0.10472	-0.2	-0.2	-0.2
ORTHO06500	F	55	151	89.5	30.9267	17.095	15.8	14.8	7	3	5	4	25	13	5	8	1	1.19389	1.10792	0.9	0.9	0.19389	-0.08597	-0.20792	0	0.19389	0.10792	-0.1	-0.1
ORTHO06501	F	63	152.7	57.5	11.74	8.20833	7.2	7.2	0	0	0	0	0	0	0	0	0.8	0.745	0.684028	0.6	0.6	-0.055	-0.06097	-0.08403	0	-0.055	-0.11597	-0.2	-0.2
ORTHO06502	F	66	157.2	75.7	26.3	13.7433	10.8	10.8	9	2	0	0	28	4	0	0	1	1	0.945278	0.9	0.9	0	-0.05472	-0.04528	0	0	-0.05472	-0.1	-0.1
ORTHO06503	F	56	150	150	11.4	16.445	13.2	10	0	9	6	4	0	9	8	4	0.7	0.7	0.620417	0.6	0.6	0	-0.07958	-0.02042	0	0	-0.07958	-0.1	-0.1
ORTHO06504	F	57	162.5	64	22.6467	14.4267	14.8	16.8	6	3	4	6	56	5	5	15	0.9	0.987222	0.943889	0.9	0.9	0.08722	-0.04333	-0.04389	0	0.08722	0.04389	0	0
ORTHO06505	F	62	145	62.9	13.1	13.5	6	8.7	2	8	0	3	5	9	0	3	0.5	0.5	0.5	0.5	0.5	0	0	0	0	0	0	0	0
ORTHO06506	F	74	149	62	15.7633	9.81	6	8	3	2	0	2	11	2	0	3	0.7	0.730278	0.650833	0.5	0.5	0.03028	-0.07944	-0.15083	0	0.03028	-0.04917	-0.2	-0.2
ORTHO06507	M	75	169	70	30.3167	33.43	20.4	23.6	13	21	12	15	39	58	18	34	0.8	0.893055	0.835833	0.6	0.6	0.09306	-0.05722	-0.23583	0	0.09306	0.03583	-0.2	-0.2
ORTHO06508	M	80	168	68	9.2	9	9	7.2	0	3	5	2	0	3	5	2	0.6	0.6	0.55	0.5	0.5	0	-0.05	-0.05	0	0	-0.05	-0.1	-0.1
ORTHO06509	M	72	171	70	15.5	7.93333	7.2	10.1	4	0	0	5	8	0	0	10	0.7	0.7	0.661111	0.6	0.6	0	-0.03889	-0.06111	0	0	-0.03889	-0.1	-0.1
ORTHO06510	M	62	167	78	15.2767	8.38833	7.2	7.2	1	0	0	0	1	0	0	0	0.9	0.856389	0.699028	0.6	0.6	-0.04361	-0.15736	-0.09903	0	-0.04361	-0.20097	-0.3	-0.3
ORTHO06511	M	83	165	70	15.6817	12.7	9.6	10.1	7	7	3	4	11	9	5	5	0.5	0.590139	0.6	0.6	0.6	0.09014	0.00986	0	0	0.09014	0.1	0.1	0.1
ORTHO06512	M	55	175	81	18.9433	10.5983	14.4	15.6	2	0	4	5	2	0	4	6	1.1	1.02861	0.883194	0.8	0.8	-0.07139	-0.14542	-0.08319	0	-0.07139	-0.21681	-0.3	-0.3
ORTHO06513	F	78	149.4	47	8.87667	7.63	5.4	4.4	3	7	6	4	4	7	7	4	0.5	0.439722	0.310833	0.2	0.2	-0.06028	-0.12889	-0.11083	0	-0.06028	-0.18917	-0.3	-0.3
ORTHO06514	F	82	160	85	20.5	13.2	3.6	9	22	16	0	9	51	45	0	16	0.3	0.3	0.3	0.3	0.3	0	0	0	0	0	0	0	0
ORTHO06515	F	68	151	63	17.7	14.7283	10.4	13.2	7	8	4	8	11	14	9	18	0.7	0.7	0.660694	0.6	0.6	0	-0.03931	-0.06069	0	0	-0.03931	-0.1	-0.1
ORTHO06516	F	37	59.5	157	12	17.2	4.8	8.8	8	14	0	5	23	22	0	8	0.4	0.4	0.4	0.4	0.4	0	0	0	0	0	0	0	0
ORTHO06517	M	83	170.7	80	9.94	7.55	4.8	3.6	2	4	4	2	3	6	6	5	0.7	0.511667	0.395833	0.2	0.2	-0.18833	-0.11583	-0.19583	0	-0.18833	-0.30417	-0.5	-0.5
ORTHO06518	M	75	165.9	62	18.3867	14.9017	8.8	11.2	5	9	2	5	11	20	3	9	0.6	0.698889	0.641806	0.6	0.6	0.09889	-0.05708	-0.04181	0	0.09889	0.04181	0	0
ORTHO06519	F	53	154	52.5	12.5	13.2	8.4	6.54667	2	6	0	0	10	6	0	0	0.7	0.7	0.7	0.7	0.545555	0	0	0	-0.15444	0	0	0	-0.15444
ORTHO06520	F	48	156.2	65.5	18.8	9.97	11.885	4.3	6	2	11	1	20	3	13	1	0.8	0.8	0.664167	0.34875	0.3	0	-0.13583	-0.31542	-0.04875	0	-0.13583	-0.45125	-0.5
ORTHO06521	M	76	172	77	16.3	11.7133	8.4	8.4	2	1	0	0	4	1	0	0	0.9	0.9	0.867778	0.7	0.7	0	-0.03222	-0.16778	0	0	-0.03222	-0.2	-0.2
ORTHO06522	M	62	167	78	15.2767	8.38833	7.2	7.2	1	0	0	0	1	0	0	0	0.9	0.856389	0.699028	0.6	0.6	-0.04361	-0.15736	-0.09903	0	-0.04361	-0.20097	-0.3	-0.3
ORTHO06523	M	89	173	73	6.78333	4.8	4.8	3.6	1	2	2	0	2	4	3	0	0.5	0.381944	0.3	0.3	0.3	-0.11806	-0.08194	0	0	-0.11806	-0.2	-0.2	-0.2
ORTHO06524	F	57	148	51	27.1	14.1367	4.44667	4.6	18	8	1	2	36	10	2	2	0.7	0.7	0.586389	0.328889	0.3	0	-0.11361	-0.2575	-0.02889	0	-0.11361	-0.37111	-0.4
ORTHO06525	M	63	148	59	13.6	9.80833	6.4	9.2	8	6	2	7	15	8	4	10	0.5	0.5	0.417361	0.4	0.4	0	-0.08264	-0.01736	0	0	-0.08264	-0.1	-0.1
ORTHO06526	M	42	170	75	8.35667	3.365	2.4	2.4	2	1	3	3	2	1	3	3	0.7	0.546389	0.21375	0	0	-0.15361	-0.33264	-0.21375	0	-0.15361	-0.48625	-0.7	-0.7
ORTHO06527	M	82	174	86	12.3	10.2	8.4	9.6	8	7	4	6	11	8	4	7	0.5	0.5	0.5	0.5	0.5	0	0	0	0	0	0	0	0
ORTHO06528	M	40	170	76	34.235	34.8333	36.7	23.06	12	17	19	10	76	62	79	29	1	1.09458	1.06111	1	0.871667	0.09458	-0.03347	-0.06111	-0.12833	0.09458	0.06111	0	-0.12833
ORTHO06529	F	72	154	57	11.5	7.15667	9.7	8.7	2	2	7	6	2	2	7	6	0.6	0.6	0.479722	0.4	0.4	0	-0.12028	-0.07972	0	0	-0.12028	-0.2	-0.2
ORTHO06530	M	55	169.4	69.3	27.4	36.0267	34	28.2	10	16	14	11	11	37	27	18	1	1	1.12722	1.2	1.2	0	0.12722	0.07278	0	0	0.12722	0.2	0.2
ORTHO06531	F	69	150	61	17.6	14.3467	10.4	11.8	5	10	8	10	5	11	8	10	0.8	0.8	0.553889	0.4	0.4	0	-0.24611	-0.15389	0	0	-0.24611	-0.4	-0.4
ORTHO06532	F	77	162	87.7	26.3	14.6567	9.4	8.4	13	6	1	0	31	14	1	0	0.8	0.8	0.721389	0.7	0.7	0	-0.07861	-0.02139	0	0	-0.07861	-0.1	-0.1
ORTHO06533	M	62	159	57	14.5	10.5	8.4	10.2	3	2	0	2	14	2	0	2	0.7	0.7	0.7	0.7	0.7	0	0	0	0	0	0	0	0
ORTHO06534	F	40	160	51	15.43	6.39	3.6	3.6	6	1	0	0	7	1	0	0	0.7	0.610833	0.465833	0.3	0.3	-0.08917	-0.145	-0.16583	0	-0.08917	-0.23417	-0.4	-0.4
ORTHO06535	F	66	151.8	46.9	16.1	8.77667	10.8	9.2	6	1	6	4	7	1	7	4	0.7	0.7	0.656389	0.5	0.5	0	-0.04361	-0.15639	0	0	-0.04361	-0.2	-0.2
ORTHO06536	F	55	152	58	14.8	16.4	11.6	14.8	8	10	4	8	8	12	4	11	0.7	0.7	0.7	0.7	0.7	0	0	0	0	0	0	0	0
ORTHO06537	F	78	153	49	9	4.44	3.4	3.4	5	2	2	2	7	3	3	2	0.5	0.5	0.27	0.2	0.2	0	-0.23	-0.07	0	0	-0.23	-0.3	-0.3
ORTHO06538	M	80	163	60	4.2	3.6	3.3	5.7	10	8	7	15	25	19	13	136	0.1	0.1	0.1	0.1	0.1	0	0	0	0	0	0	0	0
ORTHO06539	M	66	162	72.5	21.04	8.83	4.8	4.8	7	1	0	0	8	1	0	0	0.9	0.795	0.6525	0.4	0.4	-0.105	-0.1425	-0.2525	0	-0.105	-0.2475	-0.5	-0.5
ORTHO06540	M	80	165	56	5.96	2.64667	3.2	1.2	1	1	4	0	1	1	4	0	0.5	0.296667	0.170555	0.1	0.1	-0.20333	-0.12611	-0.07056	0	-0.20333	-0.32944	-0.4	-0.4
ORTHO06541	F	33	171	130	39.9	13.9583	9.6	8.4	14	2	1	0	76	8	3	0	1.2	1.2	0.913195	0.7	0.7	0	-0.28681	-0.21319	0	0	-0.28681	-0.5	-0.5
ORTHO06542	F	70	165	67.7	21.9217	11.5333	8.8	4.8	9	4	5	0	17	6	7	0	0.9	0.810139	0.644444	0.4	0.4	-0.08986	-0.16569	-0.24444	0	-0.08986	-0.25556	-0.5	-0.5
ORTHO06543	F	52	150	68	13	2.6	1.2	1.2	7	2	0	0	50	2	0	0	0.1	0.1	0.1	0.1	0.1	0	0	0	0	0	0	0	0
ORTHO06544	M	64	164	92.7	26.2	19.6	14.4	14.4	6	4	0	0	32	6	0	0	1.2	1.2	1.2	1.2	1.2	0	0	0	0	0	0	0	0
ORTHO06545	M	24	172	55.5	14.7	15.84	13.2	16.7	4	11	12	17	6	12	14	22	0.7	0.7	0.578333	0.4	0.4	0	-0.12167	-0.17833	0	0	-0.12167	-0.3	-0.3
ORTHO06546	M	80	165	65	10.22	6.69	4.8	8.4	11	6	2	8	17	9	3	12	0.6	0.06	0.265833	0.3	0.3	-0.54	0.20583	0.03417	0	-0.54	-0.33417	-0.3	-0.3
ORTHO06547	F	71	149	63	11.89	8.255	6	3.6	2	5	4	0	4	5	5	0	0.7	0.599167	0.39625	0.3	0.3	-0.10083	-0.20292	-0.09625	0	-0.10083	-0.30375	-0.4	-0.4
ORTHO06548	F	78	139	65	15.795	8.64833	7.1	4.3	15	6	5	1	31	8	7	2	0.6	0.44125	0.370694	0.3	0.3	-0.15875	-0.07056	-0.07069	0	-0.15875	-0.22931	-0.3	-0.3
ORTHO06549	M	21	174	60	20.6	18.6	15.6	15.6	8	9	6	5	41	11	11	11	0.8	0.8	0.8	0.8	0.8	0	0	0	0	0	0	0	0
ORTHO06550	M	76	153	59	24.3	5.915	5.6	8.6	10	0	1	4	23	0	1	5	0.7	0.7	0.492917	0.4	0.4	0	-0.20708	-0.09292	0	0	-0.20708	-0.3	-0.3
ORTHO06551	F	78	149	63	15.5117	12.1	10.7	9.3	7	7	5	3	20	8	7	5	0.7	0.634305	0.6	0.6	0.6	-0.06569	-0.03431	0	0	-0.06569	-0.1	-0.1	-0.1
ORTHO06552	M	69	161.8	58.5	22.2133	10.6817	10.7	10.5	8	0	1	1	13	0	1	1	0.8	0.867778	0.890139	0.8	0.8	0.06778	0.02236	-0.09014	0	0.06778	0.09014	0	0
ORTHO06553	F	56	154	46	23.4367	21	12	12.1233	12	14	4	6	83	18	6	7	0.6	0.694722	0.7	0.7	0.576944	0.09472	0.00528	0	-0.12306	0.09472	0.1	0.1	-0.02306
ORTHO06554	F	63	152.8	96	22.3	12.7333	19.6	17.6	3	3	10	8	6	4	12	8	1.2	1.2	0.811111	0.8	0.8	0	-0.38889	-0.01111	0	0	-0.38889	-0.4	-0.4
ORTHO06555	M	77	158	80.5	16.69	8.55333	6.6	7.8	18	7	5	6	96	13	12	15	0.4	0.490833	0.362778	0.3	0.3	0.09083	-0.12806	-0.06278	0	0.09083	-0.03722	-0.1	-0.1
ORTHO06556	F	68	149	51	13.5283	8.1	8	7.2	4	0	1	0	20	0	1	0	0.6	0.677361	0.675	0.6	0.6	0.07736	-0.00236	-0.075	0	0.07736	0.075	0	0
ORTHO06557	M	77	156	65	13.6	12.41	6.2	11.1	8	10	2	9	11	11	2	12	0.6	0.6	0.4425	0.4	0.4	0	-0.1575	-0.0425	0	0	-0.1575	-0.2	-0.2
ORTHO06558	F	62	149.5	56.5	23.4	11.97	10.8	9	11	4	4	2	25	4	5	2	0.8	0.8	0.6725	0.6	0.6	0	-0.1275	-0.0725	0	0	-0.1275	-0.2	-0.2
ORTHO06559	F	68	149	50	8.2	12	3	0	7	12	3	0	8	17	4	8	0	0	0	0	0	0	0	0	0	0	0	0	0
ORTHO06560	F	56	161.9	49.4	17.4167	13.3317	15.8	9.5	9	9	14	5	23	9	14	5	0.7	0.634722	0.560972	0.5	0.5	-0.06528	-0.07375	-0.06097	0	-0.06528	-0.13903	-0.2	-0.2
ORTHO06561	F	78	152.7	51.5	5.5	0	0	0	5	0	0	0	10	14	8	24	0	0	0	0	0	0	0	0	0	0	0	0	0
ORTHO06562	M	71	164	58	14.5	8.30833	7.4	6	6	3	2	0	14	4	2	0	0.6	0.6	0.517361	0.5	0.5	0	-0.08264	-0.01736	0	0	-0.08264	-0.1	-0.1
ORTHO06563	F	67	150.4	62.8	21.5	16.6667	16.2	12.5	7	6	6	3	17	19	6	4	0.9	0.9	0.838889	0.8	0.8	0	-0.06111	-0.03889	0	0	-0.06111	-0.1	-0.1
ORTHO06564	M	80	159	47	9.9	6	5.4	4.8	6	2	1	0	12	5	1	0	0.4	0.4	0.4	0.4	0.4	0	0	0	0	0	0	0	0
ORTHO06565	M	80	157.7	46	8.6	4.95333	6	7	6	1	0	2	6	1	0	2	0.3	0.3	0.371111	0.5	0.5	0	0.07111	0.12889	0	0	0.07111	0.2	0.2
ORTHO06566	F	71	150	60	20.19	10.3533	7.8	9.6	10	4	2	4	14	5	2	4	0.8	0.615833	0.537778	0.5	0.5	-0.18417	-0.07806	-0.03778	0	-0.18417	-0.26222	-0.3	-0.3
ORTHO06567	M	62	154	79	19.385	20.7	24	25.8	4	9	12	14	5	12	18	19	1	0.957083	0.9	0.9	0.9	-0.04292	-0.05708	0	0	-0.04292	-0.1	-0.1	-0.1
ORTHO06568	M	78	155	63	8	1	1.5	0	16	2	3	0	22	3	3	0	0	0	0	0	0	0	0	0	0	0	0	0	0
ORTHO06569	F	72	156	61	15.4833	9.28833	14	14	3	0	7	7	6	0	7	7	0.7	0.790278	0.774028	0.7	0.7	0.09028	-0.01625	-0.07403	0	0.09028	0.07403	0	0
ORTHO06570	M	76	173.9	81.2	19.4	12.5583	9.88667	9.8	7	3	4	9	33	6	7	11	0.8	0.8	0.796528	0.540556	0.3	0	-0.00347	-0.25597	-0.24056	0	-0.00347	-0.25944	-0.5
ORTHO06571	F	71	148	65	14.92	11.6433	12.6	7.2	3	4	6	0	9	4	6	0	0.8	0.735	0.661944	0.6	0.6	-0.065	-0.07306	-0.06194	0	-0.065	-0.13806	-0.2	-0.2
ORTHO06572	F	61	148	54	11.8483	6.9	8.3	6.9	1	3	5	3	1	5	5	3	0.7	0.695694	0.4	0.4	0.4	-0.00431	-0.29569	0	0	-0.00431	-0.3	-0.3	-0.3
ORTHO06573	F	70	143	55	15.6	11.2	16.38	10.6	8	4	5	1	16	10	17	3	0.6	0.6	0.6	0.781667	0.8	0	0	0.18167	0.01833	0	0	0.18167	0.2
ORTHO06574	M	65	177.4	82	14.5917	5.79167	4.8	5.7	2	0	0	1	2	0	0	1	1	0.749305	0.482639	0.4	0.4	-0.25069	-0.26667	-0.08264	0	-0.25069	-0.51736	-0.6	-0.6
ORTHO06575	F	72	159	49.5	13.3617	9.4	9.6	8.6	4	3	3	2	9	3	4	2	0.5	0.588472	0.6	0.6	0.6	0.08847	0.01153	0	0	0.08847	0.1	0.1	0.1
ORTHO06576	F	68	150	53	9.86	7.935	5.7	3.6	3	5	3	0	5	6	3	0	0.6	0.43	0.369583	0.3	0.3	-0.17	-0.06042	-0.06958	0	-0.17	-0.23042	-0.3	-0.3
ORTHO06577	F	62	147	47	9.78333	6.80167	6	5.4	3	3	4	3	4	4	4	3	0.5	0.448611	0.391806	0.3	0.3	-0.05139	-0.05681	-0.09181	0	-0.05139	-0.10819	-0.2	-0.2
ORTHO06578	M	45	168.9	78.5	16.9	12.4467	10.8	11.8	0	0	0	1	0	0	0	1	1.1	1.1	1.03722	0.9	0.9	0	-0.06278	-0.13722	0	0	-0.06278	-0.2	-0.2
ORTHO06579	F	66	166	75	23.17	15.7467	10.2	10.2	10	7	3	3	15	8	3	12	1	0.805833	0.728889	0.6	0.6	-0.19417	-0.07694	-0.12889	0	-0.19417	-0.27111	-0.4	-0.4
ORTHO06580	F	80	145	51	11.1	5.10667	2.8	4.4	11	5	1	5	21	8	1	13	0.3	0.3	0.242222	0.2	0.2	0	-0.05778	-0.04222	0	0	-0.05778	-0.1	-0.1
ORTHO06581	M	46	172	58	30.2617	14.17	11.7	9.9	15	6	5	3	97	17	15	9	0.9	0.813472	0.714167	0.6	0.6	-0.08653	-0.09931	-0.11417	0	-0.08653	-0.18583	-0.3	-0.3
ORTHO06582	M	81	170	73	5.6	5.98833	4	4	2	6	4	4	10	11	10	6	0.3	0.3	0.274028	0.2	0.2	0	-0.02597	-0.07403	0	0	-0.02597	-0.1	-0.1
ORTHO06583	M	55	175	63	18.8	16.8	0	8.4	12	14	0	7	27	16	0	14	0	0	0	0	0	0	0	0	0	0	0	0	0
ORTHO06584	M	53	165	63	2.2	0	0	0	2	0	0	0	8	9	20	16	0	0	0	0	0	0	0	0	0	0	0	0	0
ORTHO06585	F	38	167	44.8	9.6	3.7	1.2	16.2	8	5	0	30	11	5	0	42	0.1	0.1	0.1	0.1	0.1	0	0	0	0	0	0	0	0
ORTHO06586	M	75	169.7	72.8	14.2	10.6	9.6	9.6	2	1	0	0	3	1	0	0	0.8	0.8	0.8	0.8	0.8	0	0	0	0	0	0	0	0
ORTHO06587	M	79	170	58	16.4	9.47	9.7	5.5	9	4	7	1	25	7	13	1	0.6	0.6	0.530833	0.4	0.4	0	-0.06917	-0.13083	0	0	-0.06917	-0.2	-0.2
ORTHO07001	F	68	151	64	10.8	8.33833	9.7	10.9	4	6	7	8	5	6	8	8	0.9	0.4	0.344861	0.4	0.4	-0.5	-0.05514	0.05514	0	-0.5	-0.55514	-0.5	-0.5
ORTHO07002	F	60	159	75	18.1733	27.6	14.6	10.6	4	17	5	1	7	35	7	1	1	0.822778	0.8	0.8	0.8	-0.17722	-0.02278	0	0	-0.17722	-0.2	-0.2	-0.2
ORTHO07003	F	76	152	52	10	9.31833	8	7.2	1	3	4	3	2	4	4	3	0.6	0.6	0.576528	0.4	0.4	0	-0.02347	-0.17653	0	0	-0.02347	-0.2	-0.2
ORTHO07004	M	93	169.2	69	5.4	3.6	3.6	3.6	2	0	0	0	4	0	0	0	0.3	0.3	0.3	0.3	0.3	0	0	0	0	0	0	0	0
ORTHO07005	M	79	166	85	14.8	28.2	8.4	8.4	6	22	0	0	37	100	0	0	0.7	0.7	0.7	0.7	0.7	0	0	0	0	0	0	0	0
ORTHO07006	F	56	144	54	24.7367	17.275	14.8	15.8	13	9	10	11	27	9	12	15	0.8	0.753055	0.689583	0.4	0.4	-0.04694	-0.06347	-0.28958	0	-0.04694	-0.11042	-0.4	-0.4
ORTHO07007	F	85	155	48	5.5	2.7	2.4	2.6	8	1	0	1	20	2	0	1	0.2	0.2	0.2	0.2	0.2	0	0	0	0	0	0	0	0
ORTHO07008	M	77	175	83	26.7	23.2733	15.1	11.8	15	14	5	2	30	14	7	3	0.7	0.7	0.731111	0.8	0.8	0	0.03111	0.06889	0	0	0.03111	0.1	0.1
ORTHO07009	F	56	153	62	18.4	9.61	7.6	6.8	7	3	2	1	22	11	3	1	0.7	0.7	0.584167	0.5	0.5	0	-0.11583	-0.08417	0	0	-0.11583	-0.2	-0.2
ORTHO07010	F	52	151	37.6	8.5	7.39167	5.5	6.2	1	3	1	2	2	3	1	3	0.5	0.5	0.440972	0.4	0.4	0	-0.05903	-0.04097	0	0	-0.05903	-0.1	-0.1
ORTHO07011	F	46	155	50	17.2	9.67833	10	11.4	7	3	4	6	18	3	4	9	0.7	0.7	0.614861	0.6	0.6	0	-0.08514	-0.01486	0	0	-0.08514	-0.1	-0.1
ORTHO07012	M	88	168	60	4.2	4.4	2.4	2.8	2	5	0	1	7	8	0	1	0.2	0.2	0.2	0.2	0.2	0	0	0	0	0	0	0	0
ORTHO07013	F	74	144	52	20.4	11.48	5.4	12.1	14	6	3	13	41	14	9	25	0.6	0.6	0.573333	0.3	0.3	0	-0.02667	-0.27333	0	0	-0.02667	-0.3	-0.3
ORTHO07014	F	49	155.4	68	26.2	20.2333	16	18.6	9	6	2	5	13	10	11	11	1	1	1.15278	1.2	1.2	0	0.15278	0.04722	0	0	0.15278	0.2	0.2
ORTHO07015	M	92	158	76	9.7	9.26333	6.4	2.8	10	15	10	1	14	21	12	2	0.3	0.3	0.271944	0.2	0.2	0	-0.02806	-0.07194	0	0	-0.02806	-0.1	-0.1
ORTHO07016	M	72	177	67	18.8	12.11	10	12.5	9	5	4	8	14	5	5	8	0.7	0.7	0.6175	0.5	0.5	0	-0.0825	-0.1175	0	0	-0.0825	-0.2	-0.2
ORTHO07017	M	77	175	83	26.7	23.2733	15.1	11.8	15	14	5	2	30	14	7	3	0.7	0.7	0.731111	0.8	0.8	0	0.03111	0.06889	0	0	0.03111	0.1	0.1
ORTHO07018	M	78	165.8	75.7	25.7683	17.9633	12	5.37333	13	12	6	3	96	15	8	3	0.7	0.797361	0.663611	0.6	0.322778	0.09736	-0.13375	-0.06361	-0.27722	0.09736	-0.03639	-0.1	-0.37722
ORTHO07019	F	58	150	50	17.7617	9.945	14.8	12.8	4	1	8	6	8	1	8	7	0.7	0.788472	0.762083	0.7	0.7	0.08847	-0.02639	-0.06208	0	0.08847	0.06208	0	0
ORTHO07020	F	36	174	80	29.6	18.565	11.9	20.4	8	5	1	10	19	5	1	10	1.2	1.2	1.03875	0.9	0.9	0	-0.16125	-0.13875	0	0	-0.16125	-0.3	-0.3
ORTHO07021	M	69	168	71	26.54	20.8433	13.7	17.9	13	18	11	17	33	89	43	53	0.8	0.786667	0.578611	0.5	0.5	-0.01333	-0.20806	-0.07861	0	-0.01333	-0.22139	-0.3	-0.3
ORTHO07022	M	12	153	49	9.9	11.6	6.8	8.2	3	7	1	3	5	7	1	3	0.5	0.5	0.5	0.5	0.5	0	0	0	0	0	0	0	0
ORTHO07023	F	86	147	54	9.8	7.8	9	4.545	5	5	7	1	13	13	41	1	0.4	0.4	0.4	0.4	0.32875	0	0	0	-0.07125	0	0	0	-0.07125
ORTHO07024	M	47	171	52	15	21.2	6	33	9	16	0	27	38	29	0	33	0.5	0.5	0.5	0.5	0.5	0	0	0	0	0	0	0	0
ORTHO07025	F	73	155	55	10.6967	7.7	2.4	2.4	3	3	0	0	6	16	0	0	0.6	0.558056	0.483333	0.2	0.2	-0.04194	-0.07472	-0.28333	0	-0.04194	-0.11667	-0.4	-0.4
ORTHO07026	F	12	145	37	17.6383	11.8	15.3	8.3	18	12	15	5	45	17	21	6	0.3	0.394861	0.4	0.4	0.4	0.09486	0.00514	0	0	0.09486	0.1	0.1	0.1
ORTHO07027	F	70	155.3	69	27.09	18.4333	17.6	16.6	11	7	8	7	25	7	10	8	0.8	0.874167	0.869444	0.8	0.8	0.07417	-0.00472	-0.06944	0	0.07417	0.06944	0	0
ORTHO07028	M	79	155	44	10.22	7.2	7.8	7.2	7	6	7	6	9	6	8	7	0.5	0.376667	0.3	0.3	0.3	-0.12333	-0.07667	0	0	-0.12333	-0.2	-0.2	-0.2
ORTHO07029	F	76	146	77	31.1617	16.02	6.01333	3.7	20	8	4	5	83	10	5	13	0.8	0.763472	0.668333	0.234445	0.1	-0.03653	-0.09514	-0.43389	-0.13444	-0.03653	-0.13167	-0.56556	-0.7
ORTHO07030	F	57	151	54.5	5.13167	2	2	4.4	0	1	1	4	0	1	1	6	0.8	0.202639	0.1	0.1	0.1	-0.59736	-0.10264	0	0	-0.59736	-0.7	-0.7	-0.7
ORTHO07031	F	78	156	70	13.6067	5.82833	5.5	5.5	5	1	1	1	11	2	1	1	0.7	0.508889	0.427361	0.4	0.4	-0.19111	-0.08153	-0.02736	0	-0.19111	-0.27264	-0.3	-0.3
ORTHO07032	F	65	162	70	25.8917	29.295	14.7	17.4	10	20	7	10	37	105	47	36	0.9	0.824306	0.757917	0.7	0.7	-0.07569	-0.06639	-0.05792	0	-0.07569	-0.14208	-0.2	-0.2
ORTHO07033	M	69	168	58	13.1067	17.02	18.1	18.9	8	15	19	22	46	18	26	26	0.7	0.525556	0.468333	0.4	0.4	-0.17444	-0.05722	-0.06833	0	-0.17444	-0.23167	-0.3	-0.3
ORTHO07034	F	76	146	77	31.1617	16.02	6.01333	3.7	20	8	4	5	83	10	5	13	0.8	0.763472	0.668333	0.234445	0.1	-0.03653	-0.09514	-0.43389	-0.13444	-0.03653	-0.13167	-0.56556	-0.7
ORTHO07035	F	72	157	67.7	23.3	15.9233	13.6683	15.6	11	7	9	12	13	10	9	12	0.8	0.8	0.751945	0.522361	0.5	0	-0.04806	-0.22958	-0.02236	0	-0.04806	-0.27764	-0.3
ORTHO07036	F	66	152	90	29.6	24.6317	15.2	14.1	8	10	4	3	38	41	7	7	1.2	1.2	1.00264	0.9	0.9	0	-0.19736	-0.10264	0	0	-0.19736	-0.3	-0.3
ORTHO07037	F	73	147	83	6	0	0	0	3	0	0	0	15	12	3	24	0	0	0	0	0	0	0	0	0	0	0	0	0
ORTHO07038	F	19	156	52	13.1	12.6	10.6	13.4	1	3	1	4	1	7	2	5	0.8	0.8	0.8	0.8	0.8	0	0	0	0	0	0	0	0
ORTHO07039	M	64	165	70	23.3	19.8	15.9	14.6	6	6	3	2	11	7	6	4	1	1	1	1	1	0	0	0	0	0	0	0	0
ORTHO07040	F	59	153	60.2	21	12.3	9.6	9.6	7	3	0	0	82	3	0	0	0.8	0.8	0.8	0.8	0.8	0	0	0	0	0	0	0	0
ORTHO07041	M	62	158	59	15.9	8.4	10.2	20.1	7	0	2	13	17	0	2	19	0.7	0.7	0.7	0.7	0.7	0	0	0	0	0	0	0	0
ORTHO07042	M	62	161	82.6	26.6833	12	12	12	6	0	0	0	7	0	0	0	1.2	1.19028	1	1	1	-0.00972	-0.19028	0	0	-0.00972	-0.2	-0.2	-0.2
ORTHO07043	M	62	161	82.6	26.6833	12	12	12	6	0	0	0	7	0	0	0	1.2	1.19028	1	1	1	-0.00972	-0.19028	0	0	-0.00972	-0.2	-0.2	-0.2
ORTHO07044	M	62	161	82.6	26.6833	12	12	12	6	0	0	0	7	0	0	0	1.2	1.19028	1	1	1	-0.00972	-0.19028	0	0	-0.00972	-0.2	-0.2	-0.2
ORTHO07045	F	52	153.2	67.3	18.1917	11.8	15.8	15.8	3	1	5	5	3	1	5	5	1	0.940972	0.9	0.9	0.9	-0.05903	-0.04097	0	0	-0.05903	-0.1	-0.1	-0.1
ORTHO07046	F	53	167	78	37.8083	24.7867	17.6	16.6	15	10	8	7	34	14	14	12	1.1	1.05069	0.982222	0.8	0.8	-0.04931	-0.06847	-0.18222	0	-0.04931	-0.11778	-0.3	-0.3
ORTHO07047	F	55	156.5	55.3	17.0733	20.3733	22.5	16.78	9	15	17	10	12	20	22	16	0.8	0.506111	0.472778	0.6	0.648333	-0.29389	-0.03333	0.12722	0.04833	-0.29389	-0.32722	-0.2	-0.15167
ORTHO07048	F	72	152	60.7	15.9	37.3217	12.4	19.4	3	28	4	11	3	81	9	14	0.8	0.8	0.726805	0.7	0.7	0	-0.07319	-0.02681	0	0	-0.07319	-0.1	-0.1
ORTHO07049	M	80	168	60	6.90167	6.4	5.9	5.9	9	8	7	7	27	12	9	7	0.3	0.200139	0.2	0.2	0.2	-0.09986	-0.00014	0	0	-0.09986	-0.1	-0.1	-0.1
ORTHO07050	M	72	161	59.5	12.9067	17.7	14.1	16.8	4	13	9	12	5	18	11	20	0.7	0.542222	0.5	0.5	0.5	-0.15778	-0.04222	0	0	-0.15778	-0.2	-0.2	-0.2
ORTHO07051	F	72	152	51	8	5.99833	4.8	4.8	0	1	0	0	0	1	0	0	0.5	0.5	0.458195	0.4	0.4	0	-0.04181	-0.05819	0	0	-0.04181	-0.1	-0.1
ORTHO07052	F	55	164	48	15.2	8.59667	9	10.8	7	4	5	9	11	4	7	10	0.6	0.6	0.516389	0.5	0.5	0	-0.08361	-0.01639	0	0	-0.08361	-0.1	-0.1
ORTHO07053	F	79	153	75	21.2	38.9	8.4	39.4	14	39	0	39	43	93	0	70	0.7	0.7	0.7	0.7	0.7	0	0	0	0	0	0	0	0
ORTHO07054	F	67	150	52	16.85	10.445	9.2	8.4	4	1	1	0	19	1	1	0	0.7	0.7875	0.795417	0.7	0.7	0.0875	0.00792	-0.09542	0	0.0875	0.09542	0	0
ORTHO07055	F	16	161	52	20	16.35	11.4	12.8	9	9	6	8	13	10	6	9	0.7	0.7	0.6625	0.6	0.6	0	-0.0375	-0.0625	0	0	-0.0375	-0.1	-0.1
ORTHO07056	M	41	166	69	19	11.875	12.8	10.8	3	1	2	0	8	1	2	0	1	1	0.90625	0.9	0.9	0	-0.09375	-0.00625	0	0	-0.09375	-0.1	-0.1
ORTHO07057	F	66	144	52	14.8	24.8	15.2	9.6	7	22	10	3	9	30	14	3	0.6	0.6	0.6	0.6	0.6	0	0	0	0	0	0	0	0
ORTHO07058	F	72	157	72	15.6	8.14	7.2	7.2	3	1	0	0	4	1	0	0	0.8	0.8	0.62	0.6	0.6	0	-0.18	-0.02	0	0	-0.18	-0.2	-0.2
ORTHO07059	M	14	169.5	56	20.8517	32.8617	14	13.2	10	31	10	9	21	102	22	9	0.7	0.620972	0.555139	0.5	0.5	-0.07903	-0.06583	-0.05514	0	-0.07903	-0.14486	-0.2	-0.2
ORTHO07060	F	14	157	47	24.2	14.3033	12	10.2	22	14	14	11	140	43	18	21	0.5	0.5	0.416944	0.3	0.3	0	-0.08306	-0.11694	0	0	-0.08306	-0.2	-0.2
ORTHO07061	F	76	148	58	34.76	18.4433	13	8.8	30	15	10	4	147	28	19	8	0.5	0.596667	0.561944	0.5	0.5	0.09667	-0.03472	-0.06194	0	0.09667	0.06194	0	0
ORTHO07062	F	70	148	54	11.9	8.4	6	7.6	4	3	0	2	7	3	0	2	0.5	0.5	0.5	0.5	0.5	0	0	0	0	0	0	0	0
ORTHO07063	M	89	163	67	12.1	6.275	6.9	5.9	13	7	9	7	23	9	17	9	0.3	0.3	0.23125	0.2	0.2	0	-0.06875	-0.03125	0	0	-0.06875	-0.1	-0.1
ORTHO07064	M	35	181	98	26.1	32.2517	17.6	20.8	4	11	2	4	19	12	2	4	1.3	1.3	1.22097	1.2	1.2	0	-0.07903	-0.02097	0	0	-0.07903	-0.1	-0.1
ORTHO07065	M	52	175	62.5	10.7	12.2983	7	12.1	0	6	1	5	0	7	2	9	0.6	0.6	0.524861	0.5	0.5	0	-0.07514	-0.02486	0	0	-0.07514	-0.1	-0.1
ORTHO07066	F	17	155	60	11.01	7.6	6.8	9.2	1	2	1	4	1	3	2	11	0.7	0.5925	0.5	0.5	0.5	-0.1075	-0.0925	0	0	-0.1075	-0.2	-0.2	-0.2
ORTHO07067	F	82	150	50	9.1	2.925	2.4	2.4	2	0	0	0	9	0	0	0	0.5	0.5	0.24375	0.2	0.2	0	-0.25625	-0.04375	0	0	-0.25625	-0.3	-0.3
ORTHO07068	F	48	158	48	16.2	6.3	8	5.2	4	4	8	4	15	4	8	4	0.7	0.7	0.291667	0.2	0.2	0	-0.40833	-0.09167	0	0	-0.40833	-0.5	-0.5
ORTHO07069	F	63	158.2	65	14.6	7.985	7.6	7.6	2	1	2	2	3	1	2	2	0.8	0.8	0.59875	0.5	0.5	0	-0.20125	-0.09875	0	0	-0.20125	-0.3	-0.3
ORTHO07070	M	22	180	84	41.675	27.47	4.8	4.8	18	13	0	0	29	21	0	0	1.1	1.08125	0.880833	0.4	0.4	-0.01875	-0.20042	-0.48083	0	-0.01875	-0.21917	-0.7	-0.7
ORTHO07071	F	56	147	46	19.6267	12.285	12.3	9.6	6	5	7	4	17	11	10	11	0.6	0.793889	0.632083	0.5	0.5	0.19389	-0.16181	-0.13208	0	0.19389	0.03208	-0.1	-0.1
ORTHO07072	F	45	160	67	19.1	19.9	3.6	9.9	11	19	0	9	16	30	0	30	0.3	0.3	0.3	0.3	0.3	0	0	0	0	0	0	0	0
ORTHO07073	F	14	143	42	13.4317	7.505	5.1	6.6	10	6	3	6	42	13	6	6	0.5	0.410972	0.350417	0.3	0.3	-0.08903	-0.06056	-0.05042	0	-0.08903	-0.14958	-0.2	-0.2
ORTHO07074	M	84	147	43	6.9	5.2	6.8	6.4	5	4	8	7	13	9	26	15	0.3	0.3	0.3	0.3	0.3	0	0	0	0	0	0	0	0
ORTHO07075	F	80	145	50	14.5183	13.1	6.1	10.1	16	19	5	13	27	75	20	37	0.2	0.293194	0.3	0.3	0.3	0.09319	0.00681	0	0	0.09319	0.1	0.1	0.1
ORTHO07076	F	58	145	40	17.37	10.2	11.4	11.4	11	6	9	9	28	6	11	13	0.6	0.5475	0.5	0.5	0.5	-0.0525	-0.0475	0	0	-0.0525	-0.1	-0.1	-0.1
ORTHO07077	M	85	177	74	12.6433	9.8	3.6	3.6	14	9	0	0	229	25	0	0	0.5	0.203611	0.3	0.3	0.3	-0.29639	0.09639	0	0	-0.29639	-0.2	-0.2	-0.2
ORTHO07078	F	85	160	60	10.8	11.6	9.1	6.6	10	16	11	6	19	31	31	31	0.3	0.3	0.3	0.3	0.3	0	0	0	0	0	0	0	0
ORTHO07079	M	77	151.5	57.5	17.2	16.8	9.6	11	9	12	3	6	12	18	6	12	0.6	0.6	0.6	0.6	0.6	0	0	0	0	0	0	0	0
ORTHO07080	F	63	152	69	16.7	15.6	15.6	15.6	2	4	4	5	6	5	5	6	0.9	0.9	0.9	0.9	0.9	0	0	0	0	0	0	0	0
ORTHO07081	F	63	152	69	16.7	15.6	15.6	15.6	2	4	4	5	6	5	5	6	0.9	0.9	0.9	0.9	0.9	0	0	0	0	0	0	0	0
ORTHO07082	F	30	158	83	31.8	26.4	19.2	14.205	16	14	8	8	23	17	11	9	0.8	0.8	0.8	0.8	0.55875	0	0	0	-0.24125	0	0	0	-0.24125
ORTHO07083	M	69	166	80	22.575	11.36	21.2	20.2	8	3	14	11	9	4	28	13	1.1	0.88125	0.696667	0.6	0.6	-0.21875	-0.18458	-0.09667	0	-0.21875	-0.40333	-0.5	-0.5
ORTHO07084	M	77	163.2	66	15.1	8.96667	9.9	7.2	3	1	3	0	5	2	3	0	0.7	0.7	0.672222	0.6	0.6	0	-0.02778	-0.07222	0	0	-0.02778	-0.1	-0.1
ORTHO07085	M	65	163	72	24.2	16.485	9.9	8.1	9	7	3	1	11	8	3	1	0.9	0.9	0.782083	0.6	0.6	0	-0.11792	-0.18208	0	0	-0.11792	-0.3	-0.3
ORTHO07086	M	27	165	61	29.85	30.2183	20.2	20.2	10	13	5	5	19	25	10	8	0.9	0.9875	1.05153	1.1	1.1	0.0875	0.06403	0.04847	0	0.0875	0.15153	0.2	0.2
ORTHO07087	M	78	161	58	11.5	12.3	3.6	6.6	7	12	0	5	12	42	0	13	0.3	0.3	0.3	0.3	0.3	0	0	0	0	0	0	0	0
ORTHO07088	F	75	145.4	67.9	18.5	11.3333	7.4	8.1	8	4	2	3	10	4	2	3	0.7	0.7	0.677778	0.5	0.5	0	-0.02222	-0.17778	0	0	-0.02222	-0.2	-0.2
ORTHO07089	M	56	164	53	10.4	10.2	8.4	9.3	0	2	0	1	0	3	0	1	0.7	0.7	0.7	0.7	0.7	0	0	0	0	0	0	0	0
ORTHO07090	F	33	158	53.4	21.9833	20.4867	29.4	28.8	12	12	21	19	30	42	70	57	0.7	0.523611	0.582222	0.7	0.7	-0.17639	0.05861	0.11778	0	-0.17639	-0.11778	0	0
ORTHO07091	M	66	174	55	22.7	7.2	7.2	7.2	11	0	0	0	186	0	0	0	0.6	0.6	0.6	0.6	0.6	0	0	0	0	0	0	0	0
ORTHO07092	M	52	169	75	13.9	8.4	8.4	10.4	2	0	0	2	7	0	0	4	0.7	0.7	0.7	0.7	0.7	0	0	0	0	0	0	0	0
ORTHO07093	F	76	150	80	14.0567	10.09	14.4	10.4	1	1	6	2	1	1	6	2	0.9	0.838056	0.7575	0.7	0.7	-0.06194	-0.08056	-0.0575	0	-0.06194	-0.1425	-0.2	-0.2
ORTHO07094	F	73	159.7	57.4	17.2	9.17	3.6	7.3	8	3	0	5	26	3	0	5	0.6	0.6	0.539167	0.3	0.3	0	-0.06083	-0.23917	0	0	-0.06083	-0.3	-0.3
ORTHO07095	F	67	159	63	14.43	6.015	9	13.1	5	1	6	11	11	1	9	14	0.7	0.585833	0.442917	0.4	0.4	-0.11417	-0.14292	-0.04292	0	-0.11417	-0.25708	-0.3	-0.3
ORTHO07096	F	77	144	57	17.1083	9.6	6	9.6	13	6	0	6	56	11	0	7	0.4	0.484028	0.5	0.5	0.5	0.08403	0.01597	0	0	0.08403	0.1	0.1	0.1
ORTHO07097	M	50	155	45.5	17.7	11.4	12.4	15.2	7	3	4	6	7	4	7	7	0.7	0.7	0.7	0.7	0.7	0	0	0	0	0	0	0	0
ORTHO07098	F	66	150	56	9.96333	6.4	8.8	8	2	2	5	4	4	2	5	4	0.6	0.463611	0.4	0.4	0.4	-0.13639	-0.06361	0	0	-0.13639	-0.2	-0.2	-0.2
ORTHO07099	M	61	156	66	23.9	20.815	8.2	19.1	10	12	2	12	49	45	4	86	0.8	0.8	0.634583	0.5	0.5	0	-0.16542	-0.13458	0	0	-0.16542	-0.3	-0.3
ORTHO07100	M	80	165	85	13.7	12.8	8	7.2	5	7	1	0	11	9	1	0	0.6	0.6	0.6	0.6	0.6	0	0	0	0	0	0	0	0
ORTHO07101	F	39	161	52	11.9	10.7183	10	7.9	0	4	4	1	0	5	4	1	0.7	0.7	0.643194	0.6	0.6	0	-0.05681	-0.04319	0	0	-0.05681	-0.1	-0.1
ORTHO07102	M	84	162	75	17.22	10.2	10.2	7.2	17	11	11	6	50	25	16	9	0.4	0.335	0.3	0.3	0.3	-0.065	-0.035	0	0	-0.065	-0.1	-0.1	-0.1
ORTHO07103	F	66	156	94	24.355	15.0967	14	14	7	4	4	4	10	5	4	5	1	0.937917	0.874722	0.8	0.8	-0.06208	-0.06319	-0.07472	0	-0.06208	-0.12528	-0.2	-0.2
ORTHO07104	F	58	161	76	16.2	8.4	10.4	11.4	4	0	2	3	20	0	2	8	0.7	0.7	0.7	0.7	0.7	0	0	0	0	0	0	0	0
ORTHO07105	F	71	148	59	11	11.2	7.2	7.2	1	5	0	0	2	7	0	0	0.6	0.6	0.6	0.6	0.6	0	0	0	0	0	0	0	0
ORTHO07106	M	64	160	74	8.37333	9.29	10.9	10.2	1	4	7	6	4	8	16	13	0.8	0.631111	0.5325	0.5	0.5	-0.16889	-0.09861	-0.0325	0	-0.16889	-0.2675	-0.3	-0.3
ORTHO07107	M	76	170	65	21.0217	8.85667	4.17	3.6	10	1	0	0	26	1	0	0	0.6	0.735139	0.671389	0.3475	0.3	0.13514	-0.06375	-0.32389	-0.0475	0.13514	0.07139	-0.2525	-0.3
ORTHO07108	F	74	152	66	26.5	10.5033	7.2	7.59333	12	3	0	3	22	3	0	4	0.8	0.8	0.675278	0.6	0.457778	0	-0.12472	-0.07528	-0.14222	0	-0.12472	-0.2	-0.34222
ORTHO07109	F	79	142	44	18.6533	5.74167	4.8	5.1	15	4	12	13	102	6	20	18	0.3	0.654444	0.328472	0.1	0.1	0.35444	-0.32597	-0.22847	0	0.35444	0.02847	-0.2	-0.2
ORTHO07110	F	52	162	65	23.6	14.3867	11.4	8.4	11	5	3	0	25	14	8	0	0.8	0.8	0.782222	0.7	0.7	0	-0.01778	-0.08222	0	0	-0.01778	-0.1	-0.1
ORTHO07111	M	21	175	88	34.9633	16.3	15.6	15.6	12	5	6	6	33	6	7	7	1	0.988611	0.858333	0.7	0.7	-0.01139	-0.13028	-0.15833	0	-0.01139	-0.14167	-0.3	-0.3
ORTHO07112	M	74	170	97	16.7	11.1867	9.6	9.6	1	0	0	0	2	0	0	0	1	1	0.932222	0.8	0.8	0	-0.06778	-0.13222	0	0	-0.06778	-0.2	-0.2
ORTHO07113	F	86	159	67	15.7517	5.95333	4.2	3.6	11	2	1	0	29	5	1	0	0.5	0.462639	0.396111	0.3	0.3	-0.03736	-0.06653	-0.09611	0	-0.03736	-0.10389	-0.2	-0.2
ORTHO07114	F	55	144	57	16.2	10.4	8.4	10.3	5	2	0	2	10	2	0	2	0.7	0.7	0.7	0.7	0.7	0	0	0	0	0	0	0	0
ORTHO07115	F	67	151	65.6	14.7433	13.2	15.2	14.2	3	6	8	7	5	8	12	57	0.8	0.728611	0.6	0.6	0.6	-0.07139	-0.12861	0	0	-0.07139	-0.2	-0.2	-0.2
ORTHO07116	M	58	167	70	26.5	10.2867	9.6	8.77	10	0	0	0	28	0	0	0	1	1	0.857222	0.8	0.730833	0	-0.14278	-0.05722	-0.06917	0	-0.14278	-0.2	-0.26917
ORTHO07117	F	51	159	90	19.0333	13.45	10.6	11.6	1	2	1	2	3	2	1	2	0.9	0.986111	0.9375	0.8	0.8	0.08611	-0.04861	-0.1375	0	0.08611	0.0375	-0.1	-0.1
ORTHO07118	M	76	162	70	15.175	6.63333	8.3	7.6	2	0	5	4	23	0	22	10	0.7	0.639583	0.552778	0.4	0.4	-0.06042	-0.08681	-0.15278	0	-0.06042	-0.14722	-0.3	-0.3
ORTHO07119	F	76	150	70	20.4	14.5233	6.8	4.4	10	14	7	4	24	21	9	6	0.7	0.7	0.243611	0.1	0.1	0	-0.45639	-0.14361	0	0	-0.45639	-0.6	-0.6
ORTHO07120	M	82	169.9	73	18.5	18.4	12	12	11	14	6	6	61	43	11	19	0.6	0.6	0.6	0.6	0.6	0	0	0	0	0	0	0	0
ORTHO07121	M	78	163	90	19.3	5.6	0	2.8	9	8	0	4	60	49	0	20	0.6	0.6	0	0	0	0	-0.6	0	0	0	-0.6	-0.6	-0.6
ORTHO07122	M	75	163.7	78	23.8	20.6	11.8	22	10	10	2	9	19	67	44	179	0.8	0.8	0.8	0.8	0.8	0	0	0	0	0	0	0	0
ORTHO07123	F	72	155	75	25.495	29.8	13.9	10.8	18	25	9	6	29	41	9	7	0.7	0.424583	0.4	0.4	0.4	-0.27542	-0.02458	0	0	-0.27542	-0.3	-0.3	-0.3
ORTHO07124	M	85	165.8	58.5	11.1	11.21	9.9	2.4	11	16	15	0	15	20	23	0	0.3	0.3	0.2675	0.2	0.2	0	-0.0325	-0.0675	0	0	-0.0325	-0.1	-0.1
ORTHO07125	F	39	162	57	11.0633	5	6.4	7.1	6	2	4	5	10	2	4	5	0.5	0.330278	0.3	0.3	0.3	-0.16972	-0.03028	0	0	-0.16972	-0.2	-0.2	-0.2
ORTHO07126	M	79	151	56.5	12.8567	11.4	12	11.2	9	13	14	12	28	105	131	40	0.4	0.329722	0.3	0.3	0.3	-0.07028	-0.02972	0	0	-0.07028	-0.1	-0.1	-0.1
ORTHO07127	M	51	179	85	61.325	57.325	52	50	3	3	2	1	4	3	2	1	5	4.61042	4.27708	4	4	-0.38958	-0.33333	-0.27708	0	-0.38958	-0.72292	-1	-1
ORTHO07128	M	55	164.5	51	10.4	10.2	8.4	9.3	0	2	0	1	0	3	0	1	0.7	0.7	0.7	0.7	0.7	0	0	0	0	0	0	0	0
ORTHO07129	F	66	156.6	96	16.2867	7.69	7.3	10.3	1	3	7	8	2	3	15	22	1.1	0.873889	0.465833	0.2	0.2	-0.22611	-0.40806	-0.26583	0	-0.22611	-0.63417	-0.9	-0.9
ORTHO07130	M	63	154	63.7	10.54	5.57167	5	4.3	3	2	2	1	7	3	7	2	0.8	0.428333	0.339305	0.3	0.3	-0.37167	-0.08903	-0.03931	0	-0.37167	-0.46069	-0.5	-0.5
ORTHO07131	F	80	153	67	3.5	3.5	5	5.5	7	7	10	11	9	11	19	20	0.3	0	0	0	0	-0.3	0	0	0	-0.3	-0.3	-0.3	-0.3
ORTHO07132	M	49	167	88	36.6	32.7233	27.6	15.9	14	13	12	3	29	25	17	6	1.2	1.2	1.15194	1	1	0	-0.04806	-0.15195	0	0	-0.04806	-0.2	-0.2
ORTHO07133	F	55	150	55.5	26.9	21.2	10.12	8.4	18	14	7	6	40	32	20	10	0.6	0.6	0.6	0.26	0.2	0	0	-0.34	-0.06	0	0	-0.34	-0.4
ORTHO07134	F	61	152	51	13.5	5.58333	4.4	4.4	3	1	2	2	6	1	2	2	0.7	0.7	0.381944	0.2	0.2	0	-0.31806	-0.18194	0	0	-0.31806	-0.5	-0.5
ORTHO07135	M	82	171	99	9	15.2	0	10.8	5	14	0	9	6	19	0	39	0	0	0	0	0	0	0	0	0	0	0	0	0
ORTHO07136	M	81	163	67	10.49	8.085	2.8	2.4	5	7	4	3	5	7	6	3	0.5	0.465833	0.390417	0.1	0.1	-0.03417	-0.07542	-0.29042	0	-0.03417	-0.10958	-0.4	-0.4
ORTHO07137	M	77	158	68	8.07	11.7	6	6	2	14	6	6	2	37	29	17	0.8	0.289167	0.2	0.2	0.2	-0.51083	-0.08917	0	0	-0.51083	-0.6	-0.6	-0.6
ORTHO07138	M	38	158	48	12.6	8.01333	6	7.8	2	0	0	2	2	0	0	2	0.7	0.7	0.667778	0.5	0.5	0	-0.03222	-0.16778	0	0	-0.03222	-0.2	-0.2
ORTHO07139	M	61	157	59	19.6	11.43	9.9	7.2	7	3	3	0	13	4	3	0	0.8	0.8	0.719167	0.6	0.6	0	-0.08083	-0.11917	0	0	-0.08083	-0.2	-0.2
ORTHO07140	M	64	163	62	18.7	18.28	8	8.46833	10	13	4	5	19	41	4	5	0.6	0.6	0.548333	0.4	0.380694	0	-0.05167	-0.14833	-0.01931	0	-0.05167	-0.2	-0.21931
ORTHO07141	F	41	147	47	3.6	5.2	4.4	1.94667	0	2	1	0	0	2	1	0	0.3	0.3	0.3	0.3	0.162222	0	0	0	-0.13778	0	0	0	-0.13778
ORTHO07142	M	64	161	67	13	8.205	8	7.8	0	0	2	2	5	2	2	3	0.8	0.8	0.68375	0.5	0.5	0	-0.11625	-0.18375	0	0	-0.11625	-0.3	-0.3
ORTHO07143	F	70	152	68.7	14.9	10.9833	10.4	14.2	1	2	2	7	1	2	3	16	0.9	0.9	0.740278	0.7	0.7	0	-0.15972	-0.04028	0	0	-0.15972	-0.2	-0.2
ORTHO07144	F	68	152	68	20.8	7.71	6	6	8	1	0	0	21	1	0	0	0.8	0.8	0.5675	0.5	0.5	0	-0.2325	-0.0675	0	0	-0.2325	-0.3	-0.3
ORTHO07145	F	76	158	54	28.5	10.9067	19.5	11	19	5	15	6	27	9	21	8	0.7	0.7	0.533889	0.5	0.5	0	-0.16611	-0.03389	0	0	-0.16611	-0.2	-0.2
ORTHO07146	M	78	166	57	14.3383	12.4	6.8	8.9	7	8	1	4	9	16	1	11	0.6	0.519861	0.5	0.5	0.5	-0.08014	-0.01986	0	0	-0.08014	-0.1	-0.1	-0.1
ORTHO07147	M	80	163	73	8.1	4.1	2.4	2.8	3	3	0	1	11	3	0	1	0.2	0.2	0.2	0.2	0.2	0	0	0	0	0	0	0	0
ORTHO07148	F	70	152	62	25.2567	18.7567	17.1	9.9	9	10	11	3	127	10	12	3	0.6	0.779722	0.746389	0.6	0.6	0.17972	-0.03333	-0.14639	0	0.17972	0.14639	0	0
ORTHO07149	F	68	155	71.8	19.0333	18.5933	15.2	17.2	4	8	8	10	8	12	12	15	1	0.894444	0.749444	0.6	0.6	-0.10556	-0.145	-0.14944	0	-0.10556	-0.25056	-0.4	-0.4
ORTHO07150	M	74	169	80	35.6	24.6583	9.2	8.2	14	10	4	3	59	239	6	4	1	1	0.938195	0.5	0.5	0	-0.06181	-0.43819	0	0	-0.06181	-0.5	-0.5
ORTHO07151	M	41	160	71	32.3	33.8133	28.6	16.6	14	23	19	7	25	38	30	7	1	1	0.834445	0.8	0.8	0	-0.16556	-0.03444	0	0	-0.16556	-0.2	-0.2
ORTHO07152	F	68	140	40	5.4	11.4933	7.4	8.1	1	9	2	3	2	12	6	6	0.4	0.4	0.466111	0.5	0.5	0	0.06611	0.03389	0	0	0.06611	0.1	0.1
ORTHO07153	F	41	152	44	18.1	9.1	6.6	7.8	9	4	3	5	16	4	4	5	0.6	0.6	0.525	0.4	0.4	0	-0.075	-0.125	0	0	-0.075	-0.2	-0.2
ORTHO07154	M	82	167	76	6.1	6	5.2	6	14	12	10	12	31	37	64	64	0.1	0.1	0.1	0.1	0.1	0	0	0	0	0	0	0	0
ORTHO07155	M	73	167	72	12.0733	11.39	8.8	7.2	0	5	5	3	0	8	7	4	0.8	0.714445	0.574167	0.4	0.4	-0.08556	-0.14028	-0.17417	0	-0.08556	-0.22583	-0.4	-0.4
ORTHO07156	F	51	158	51	12.26	4.55	4.1	4.1	4	0	1	1	9	0	1	1	0.7	0.546667	0.379167	0.3	0.3	-0.15333	-0.1675	-0.07917	0	-0.15333	-0.32083	-0.4	-0.4
ORTHO07157	F	73	159	69	22.1	18.1833	17.6	14.4	8	10	13	9	14	11	14	9	0.8	0.8	0.731944	0.6	0.6	0	-0.06806	-0.13194	0	0	-0.06806	-0.2	-0.2
ORTHO07158	M	61	165	84	21.9	15.36	15.3	18	4	4	5	8	6	4	8	13	1.1	1.1	0.98	0.9	0.9	0	-0.12	-0.08	0	0	-0.12	-0.2	-0.2
ORTHO07159	M	78	162	77.5	26.3	11.9517	21.9	22.8	11	3	15	16	26	5	22	34	0.9	0.9	0.754305	0.7	0.7	0	-0.14569	-0.05431	0	0	-0.14569	-0.2	-0.2
ORTHO07160	F	63	152	50	12.4	9.2	8.4	10	5	1	0	2	12	2	0	2	0.7	0.7	0.7	0.7	0.7	0	0	0	0	0	0	0	0
ORTHO07161	F	92	150	57	5.2	2.4	2.7	2.7	6	0	1	1	11	0	1	1	0.2	0.2	0.2	0.2	0.2	0	0	0	0	0	0	0	0
ORTHO07162	M	26	177	70	19.3033	10.3133	9.2	8.2	4	1	2	1	6	2	4	1	1	0.916945	0.776111	0.6	0.6	-0.08306	-0.14083	-0.17611	0	-0.08306	-0.22389	-0.4	-0.4
ORTHO07163	M	47	163	60	19.3	12	16	12.7267	12	6	11	8	19	10	19	12	0.6	0.6	0.6	0.6	0.527222	0	0	0	-0.07278	0	0	0	-0.07278
ORTHO07164	F	64	156	62	15.8633	9.89	7.4	6	4	2	2	0	4	2	3	0	0.8	0.755278	0.690833	0.5	0.5	-0.04472	-0.06444	-0.19083	0	-0.04472	-0.10917	-0.3	-0.3
ORTHO07165	F	79	146	45	9.4	7.50833	4.6	4.6	4	5	2	2	6	17	2	2	0.4	0.4	0.350694	0.3	0.3	0	-0.04931	-0.05069	0	0	-0.04931	-0.1	-0.1
ORTHO07166	M	80	161	78	16.9	10.91	6.9	7.925	9	8	3	7	22	8	4	13	0.6	0.6	0.425833	0.4	0.310417	0	-0.17417	-0.02583	-0.08958	0	-0.17417	-0.2	-0.28958
ORTHO07167	F	57	155.9	65	13.8	14.6	11.6	9.6	1	5	2	0	1	5	2	0	0.8	0.8	0.8	0.8	0.8	0	0	0	0	0	0	0	0
ORTHO07168	M	80	163.5	59.5	19.955	7.76	8	7.2	9	0	1	0	62	0	1	0	0.6	0.69625	0.646667	0.6	0.6	0.09625	-0.04958	-0.04667	0	0.09625	0.04667	0	0
ORTHO07169	F	75	151	60	16.4	6.36333	6	6	5	0	0	0	8	0	0	0	0.7	0.7	0.530278	0.5	0.5	0	-0.16972	-0.03028	0	0	-0.16972	-0.2	-0.2
ORTHO07170	M	75	164	69	27.6967	18.0183	13.8	15	13	10	6	6	37	29	8	57	0.8	0.799722	0.718194	0.7	0.7	-0.00028	-0.08153	-0.01819	0	-0.00028	-0.08181	-0.1	-0.1
ORTHO07171	F	82	150	45	6.125	4.61167	3.6	3.2	3	5	6	5	7	9	32	21	0.3	0.21875	0.184306	0.1	0.1	-0.08125	-0.03444	-0.08431	0	-0.08125	-0.11569	-0.2	-0.2
ORTHO07172	F	73	145.5	52	20.6	19.2	13.6	18.2	13	15	8	14	22	27	10	16	0.6	0.6	0.6	0.6	0.6	0	0	0	0	0	0	0	0
ORTHO07173	F	44	156	55	18.3	17.93	16.2	18	6	10	10	15	12	10	11	17	0.8	0.8	0.694167	0.6	0.6	0	-0.10583	-0.09417	0	0	-0.10583	-0.2	-0.2
ORTHO07174	M	43	169.4	98	33.3	35.1567	41.2	24.2833	9	15	20	13	12	16	23	16	1.3	1.3	1.15472	1.1	0.790278	0	-0.14528	-0.05472	-0.30972	0	-0.14528	-0.2	-0.50972
ORTHO07175	M	62	169	75	19.535	13.9067	21.6	15	5	4	12	6	19	5	15	6	0.6	0.877917	0.775555	0.7	0.7	0.27792	-0.10236	-0.07556	0	0.27792	0.17556	0.1	0.1
ORTHO07176	F	68	155	71.6	23.9	14.4	15.6	14.4	7	2	3	2	11	2	4	3	1	1	1	1	1	0	0	0	0	0	0	0	0
ORTHO07177	M	36	172	67	24.3417	6	15.8617	5.8	15	0	11	1	83	0	238	1	0	0.378472	0.5	0.405139	0.4	0.37847	0.12153	-0.09486	-0.00514	0.37847	0.5	0.40514	0.4
ORTHO07178	M	24	175	64	26.72	19.2	22.0867	15.2	12	8	13	8	14	9	15	8	1	0.86	0.8	0.673889	0.6	-0.14	-0.06	-0.12611	-0.07389	-0.14	-0.2	-0.32611	-0.4
ORTHO07179	F	64	143	68.8	14.4017	11.2133	14.8	8.4	2	4	11	3	3	6	17	4	0.9	0.741806	0.642778	0.5	0.5	-0.15819	-0.09903	-0.14278	0	-0.15819	-0.25722	-0.4	-0.4
ORTHO07180	M	74	165	75	13.2	11.1	8.4	9.3	2	3	0	1	2	4	0	1	0.7	0.7	0.7	0.7	0.7	0	0	0	0	0	0	0	0
ORTHO07181	M	74	167.5	77.5	9.6	3.2	0	0	6	3	0	0	10	13	12	16	0	0	0	0	0	0	0	0	0	0	0	0	0
ORTHO07182	F	54	152	55	18.3	5.72	1.2	1.2	8	5	0	0	17	8	0	0	0.7	0.7	0.268333	0.1	0.1	0	-0.43167	-0.16833	0	0	-0.43167	-0.6	-0.6
ORTHO07183	F	54	152	55	18.3	5.72	1.2	1.2	8	5	0	0	17	8	0	0	0.7	0.7	0.268333	0.1	0.1	0	-0.43167	-0.16833	0	0	-0.43167	-0.6	-0.6
ORTHO07184	M	73	168	62	21.9	14.4	10.8	13.5	13	8	4	7	28	15	4	10	0.6	0.6	0.6	0.6	0.6	0	0	0	0	0	0	0	0
ORTHO07185	M	57	170	60	25.2	33.4	27.6	9.6	13	25	19	1	28	89	104	2	0.8	0.8	0.7	0.7	0.7	0	-0.1	0	0	0	-0.1	-0.1	-0.1
ORTHO07186	F	67	155	60	14.8033	9.89	8.4	8.4	2	3	3	3	5	4	3	5	0.6	0.683611	0.590833	0.5	0.5	0.08361	-0.09278	-0.09083	0	0.08361	-0.00917	-0.1	-0.1
ORTHO07187	F	62	152	64	33.3867	13.6817	8	7.7	15	5	7	7	83	31	7	8	0.9	0.990556	0.681806	0.2	0.2	0.09056	-0.30875	-0.48181	0	0.09056	-0.21819	-0.7	-0.7
ORTHO07188	M	83	171.3	79	11.4	7.75667	6	6.8	0	0	0	1	0	0	0	1	0.7	0.7	0.646389	0.5	0.5	0	-0.05361	-0.14639	0	0	-0.05361	-0.2	-0.2
ORTHO07189	M	70	163	57	16.0367	13.3183	11.4	7.8	6	7	6	2	9	12	8	3	0.8	0.644722	0.584861	0.5	0.5	-0.15528	-0.05986	-0.08486	0	-0.15528	-0.21514	-0.3	-0.3
ORTHO07190	F	78	147	53	12	7.4	6.87	6.4	6	2	4	4	10	2	4	4	0.5	0.5	0.5	0.339167	0.3	0	0	-0.16083	-0.03917	0	0	-0.16083	-0.2
ORTHO07191	M	70	164	60	23.4	11.6933	13	11	10	5	7	5	22	9	9	7	0.7	0.7	0.557778	0.5	0.5	0	-0.14222	-0.05778	0	0	-0.14222	-0.2	-0.2
ORTHO07192	M	65	160	63	21.6	8.815	10.4	10.4	12	0	2	2	44	0	5	4	0.8	0.8	0.734583	0.7	0.7	0	-0.06542	-0.03458	0	0	-0.06542	-0.1	-0.1
ORTHO07193	F	65	148	60	24.7467	23.2467	24.6	26.6	8	13	15	17	12	21	28	42	0.8	0.978889	0.853889	0.8	0.8	0.17889	-0.125	-0.05389	0	0.17889	0.05389	0	0
ORTHO07194	M	51	154	45	1.7	5.7	2.7	4.7	1	9	3	7	2	9	3	7	0.1	0.1	0.1	0.1	0.1	0	0	0	0	0	0	0	0
ORTHO07195	M	7	128	26	5.78833	8	5.2	6.4	7	11	4	7	13	21	18	7	0.2	0.232361	0.3	0.3	0.3	0.03236	0.06764	0	0	0.03236	0.1	0.1	0.1
ORTHO07196	M	82	159.5	70.5	14	8.47167	7.6	6.9	10	4	4	3	13	5	4	3	0.5	0.5	0.497639	0.4	0.4	0	-0.00236	-0.09764	0	0	-0.00236	-0.1	-0.1
ORTHO07197	F	36	162	55	9.9	6.965	4.4	4.4	0	0	1	1	0	0	1	1	0.6	0.6	0.580417	0.3	0.3	0	-0.01958	-0.28042	0	0	-0.01958	-0.3	-0.3
ORTHO07198	F	66	151	51.5	14.6	9.79	8	9.6	6	3	4	6	7	3	4	8	0.6	0.6	0.590833	0.4	0.4	0	-0.00917	-0.19083	0	0	-0.00917	-0.2	-0.2
ORTHO07199	F	66	151	51.5	14.6	9.79	8	9.6	6	3	4	6	7	3	4	8	0.6	0.6	0.590833	0.4	0.4	0	-0.00917	-0.19083	0	0	-0.00917	-0.2	-0.2
ORTHO07200	F	50	155	59.5	17.6	13.7	7.2	13.6	5	7	0	8	11	7	0	8	0.6	0.6	0.6	0.6	0.6	0	0	0	0	0	0	0	0
ORTHO07201	M	49	186	86	18.9	16.735	12.4	13.8	1	4	2	3	2	4	2	3	1.1	1.1	0.927917	0.8	0.8	0	-0.17208	-0.12792	0	0	-0.17208	-0.3	-0.3
ORTHO07202	M	77	151.6	62	10.3967	6.90167	5	5	2	3	2	2	5	18	5	8	0.6	0.474722	0.383472	0.3	0.3	-0.12528	-0.09125	-0.08347	0	-0.12528	-0.21653	-0.3	-0.3
ORTHO07203	F	77	158	68.9	17.1767	10.8	8.51667	10	7	4	3	5	8	7	8	11	0.7	0.656389	0.6	0.509722	0.5	-0.04361	-0.05639	-0.09028	-0.00972	-0.04361	-0.1	-0.19028	-0.2
ORTHO07204	F	70	154	68	28.0867	11.64	11.4	23.4	23	9	11	31	62	13	24	61	0.7	0.532222	0.47	0.4	0.4	-0.16778	-0.06222	-0.07	0	-0.16778	-0.23	-0.3	-0.3
ORTHO07205	F	66	152	54.6	14.3	12.6517	9.3	8.4	2	4	1	0	3	4	1	0	0.8	0.8	0.737639	0.7	0.7	0	-0.06236	-0.03764	0	0	-0.06236	-0.1	-0.1
ORTHO07206	F	76	158	51.6	12.9	8.3	6.2	4.8	9	5	2	0	28	5	2	0	0.4	0.4	0.4	0.4	0.4	0	0	0	0	0	0	0	0
ORTHO07207	F	65	158	70	23.1	16.9733	21.6	17.6	10	9	21	16	16	12	35	39	0.8	0.8	0.614444	0.4	0.4	0	-0.18556	-0.21444	0	0	-0.18556	-0.4	-0.4
ORTHO07208	F	58	155	68.9	12.9	8.3	6.9	4.8	8	5	3	0	15	5	3	0	0.4	0.4	0.4	0.4	0.4	0	0	0	0	0	0	0	0
ORTHO07209	M	79	165	65	13.675	6.27	5.2	6.4	9	6	7	10	26	15	12	19	0.5	0.43125	0.2725	0.2	0.2	-0.06875	-0.15875	-0.0725	0	-0.06875	-0.2275	-0.3	-0.3
ORTHO07210	M	81	170	65	9	2.2	1.6	4.7	18	7	4	8	55	13	6	14	0	0	0	0	0	0	0	0	0	0	0	0	0
ORTHO07211	F	77	145	75	18.6	12.7633	8.7	9.4	8	6	3	4	18	16	4	7	0.7	0.7	0.613611	0.5	0.5	0	-0.08639	-0.11361	0	0	-0.08639	-0.2	-0.2
ORTHO07212	F	42	151	43	12.4	8.09	2.2	4.1	9	5	2	7	12	5	2	7	0.4	0.4	0.390833	0.1	0.1	0	-0.00917	-0.29083	0	0	-0.00917	-0.3	-0.3
ORTHO07213	F	78	158	75	3.8	3.6	3	3	6	6	6	6	9	6	8	6	0	0	0	0	0	0	0	0	0	0	0	0	0
ORTHO07214	M	76	160	57.4	13.0267	11.4633	9	6.6	8	7	7	3	23	17	11	4	0.6	0.552222	0.488611	0.4	0.4	-0.04778	-0.06361	-0.08861	0	-0.04778	-0.11139	-0.2	-0.2
ORTHO07215	M	43	171	75	16.1	19.7933	17.4	14	3	11	9	6	3	13	9	7	0.8	0.8	0.732778	0.7	0.7	0	-0.06722	-0.03278	0	0	-0.06722	-0.1	-0.1
ORTHO07216	M	75	165	87	23.6	22.28	21.2	16.2	11	11	14	9	54	41	30	30	0.8	0.8	0.773333	0.6	0.6	0	-0.02667	-0.17333	0	0	-0.02667	-0.2	-0.2
ORTHO07217	M	83	167	69.5	11.3	7.74667	4.8	4.8	4	3	2	2	8	6	2	2	0.5	0.5	0.478889	0.3	0.3	0	-0.02111	-0.17889	0	0	-0.02111	-0.2	-0.2
ORTHO07218	F	65	150	63	14.565	6.68667	8.8	7.2	3	0	5	3	4	0	5	6	0.9	0.71375	0.557222	0.4	0.4	-0.18625	-0.15653	-0.15722	0	-0.18625	-0.34278	-0.5	-0.5
ORTHO07219	F	64	152	77.7	32.865	16.3267	19.5	16.8	16	7	15	12	36	8	28	18	1	0.822083	0.660555	0.5	0.5	-0.17792	-0.16153	-0.16056	0	-0.17792	-0.33944	-0.5	-0.5
ORTHO07220	F	68	161	72	28.095	12.7017	9.6	12.3	11	2	0	3	28	2	0	3	0.9	0.949583	0.891806	0.8	0.8	0.04958	-0.05778	-0.09181	0	0.04958	-0.00819	-0.1	-0.1
ORTHO07221	F	55	151	49	10.7217	6.79	3.6	3.6	3	4	0	0	6	9	0	0	0.7	0.468472	0.365833	0.3	0.3	-0.23153	-0.10264	-0.06583	0	-0.23153	-0.33417	-0.4	-0.4
ORTHO07222	M	67	172	80	24.0817	11.9633	10.8	10.8	3	0	0	0	11	0	0	0	1	1.09847	0.996944	0.9	0.9	0.09847	-0.10153	-0.09694	0	0.09847	-0.00306	-0.1	-0.1
ORTHO07223	F	17	165	43	6.51	4.7	3.4	4.4	1	4	2	4	2	8	3	9	0.8	0.2675	0.2	0.2	0.2	-0.5325	-0.0675	0	0	-0.5325	-0.6	-0.6	-0.6
ORTHO07224	M	71	160.5	60.2	15.6	14.8	18.2	15.6	6	8	11	9	9	8	11	12	0.6	0.6	0.6	0.6	0.6	0	0	0	0	0	0	0	0
ORTHO07225	M	61	175	70	23.9	13.18	15.6	12.6	7	2	6	3	61	2	7	5	1	1	0.931667	0.8	0.8	0	-0.06833	-0.13167	0	0	-0.06833	-0.2	-0.2
ORTHO07226	F	56	152	43	27.9	18.08	13.6	12.6	19	13	10	9	128	19	12	9	0.6	0.6	0.523333	0.3	0.3	0	-0.07667	-0.22333	0	0	-0.07667	-0.3	-0.3
ORTHO07227	M	48	168	67	19.7	49.3	10.8	27.6	5	35	0	16	6	45	0	16	0.9	0.9	0.9	0.9	0.9	0	0	0	0	0	0	0	0
ORTHO07228	M	69	160	65.6	17.6	12.4733	9.4	9.4	5	4	1	1	5	4	1	1	0.8	0.8	0.706111	0.7	0.7	0	-0.09389	-0.00611	0	0	-0.09389	-0.1	-0.1
ORTHO07229	F	64	156	61.9	23.6	19.99	13.8	7.8	11	16	19	9	28	26	23	14	0.8	0.8	0.565833	0.2	0.2	0	-0.23417	-0.36583	0	0	-0.23417	-0.6	-0.6
ORTHO07230	M	65	164	65	11.535	9.415	6	6	1	0	0	0	2	0	0	0	0.9	0.869583	0.784583	0.5	0.5	-0.03042	-0.085	-0.28458	0	-0.03042	-0.11542	-0.4	-0.4
ORTHO07231	M	26	173	73	19.3033	10.3133	9.2	8.2	4	1	2	1	6	2	4	1	1	0.916945	0.776111	0.6	0.6	-0.08306	-0.14083	-0.17611	0	-0.08306	-0.22389	-0.4	-0.4
ORTHO07232	M	67	166	72	24.7	10.21	9.4	7.48	7	1	1	3	16	1	1	3	1	1	0.7425	0.7	0.423333	0	-0.2575	-0.0425	-0.27667	0	-0.2575	-0.3	-0.57667
ORTHO07233	M	55	168	60	18.1733	26.4417	11.4	13.2	24	22	6	8	58	47	6	9	0.3	0.0977777	0.561805	0.5	0.5	-0.20222	0.46403	-0.06181	0	-0.20222	0.26181	0.2	0.2
ORTHO07234	M	75	164	87	24.4	15.3717	25.2	4.66667	7	9	24	2	9	16	55	5	1	1	0.614306	0.5	0.263889	0	-0.38569	-0.11431	-0.23611	0	-0.38569	-0.5	-0.73611
ORTHO07235	F	74	150	80	34.625	23	30	32.4	19	12	17	19	63	23	61	116	0.9	0.852083	0.8	0.8	0.8	-0.04792	-0.05208	0	0	-0.04792	-0.1	-0.1	-0.1
ORTHO07236	M	64	169	81.5	23.3	17.9267	24.5483	24.8	6	6	9	10	12	6	12	14	0.9	0.9	0.868889	0.879028	0.9	0	-0.03111	0.01014	0.02097	0	-0.03111	-0.02097	0
ORTHO07237	F	77	163	69	25.9117	19.6	27.6	23.6	11	10	18	14	17	12	25	17	0.8	0.817639	0.8	0.8	0.8	0.01764	-0.01764	0	0	0.01764	0	0	0
ORTHO07238	F	75	143	70	15.9	9.89	7.2	7.2	5	2	0	0	10	3	0	0	0.7	0.7	0.674167	0.6	0.6	0	-0.02583	-0.07417	0	0	-0.02583	-0.1	-0.1
ORTHO07239	F	79	144.8	52.6	15.0067	10.0083	7.4	8.8	12	5	2	4	31	43	38	48	0.4	0.458889	0.542361	0.5	0.5	0.05889	0.08347	-0.04236	0	0.05889	0.14236	0.1	0.1
ORTHO07240	F	61	152	93	18.6	8.995	10.6	9.5	2	0	2	1	6	0	2	1	1	1	0.749583	0.7	0.7	0	-0.25042	-0.04958	0	0	-0.25042	-0.3	-0.3
ORTHO07241	M	32	181.5	76.7	15.5	14.4	10.8	12	1	3	0	1	3	3	0	1	0.9	0.9	0.9	0.9	0.9	0	0	0	0	0	0	0	0
ORTHO07242	F	54	162	65	14.8	9.25667	6	6	1	0	0	0	4	0	0	0	0.9	0.9	0.771389	0.5	0.5	0	-0.12861	-0.27139	0	0	-0.12861	-0.4	-0.4
ORTHO07243	M	87	160	69	9.63333	1.2	1.2	1.2	5	0	0	0	16	0	0	0	0.5	0.227778	0.1	0.1	0.1	-0.27222	-0.12778	0	0	-0.27222	-0.4	-0.4	-0.4
ORTHO07244	F	81	149	65	7.2	4.41333	2.4	2.9	1	1	0	1	1	1	0	2	0.4	0.4	0.326111	0.2	0.2	0	-0.07389	-0.12611	0	0	-0.07389	-0.2	-0.2
ORTHO07245	F	57	154.6	56	23.3967	8.88667	8.065	6.1	12	3	7	5	48	5	7	5	0.7	0.591389	0.523889	0.380417	0.3	-0.10861	-0.0675	-0.14347	-0.08042	-0.10861	-0.17611	-0.31958	-0.4
ORTHO07246	M	65	168	71	25.68	16.9933	10.4	8	10	8	4	1	15	9	4	1	0.9	0.806667	0.682778	0.6	0.6	-0.09333	-0.12389	-0.08278	0	-0.09333	-0.21722	-0.3	-0.3
ORTHO07247	M	37	175.3	75	30.335	16.705	22.6	16.6	13	5	13	7	18	6	18	8	1	0.96125	0.892083	0.8	0.8	-0.03875	-0.06917	-0.09208	0	-0.03875	-0.10792	-0.2	-0.2
ORTHO07248	M	68	158	55	18.9083	9.23167	10.7	7.2	6	2	5	0	11	2	7	0	0.6	0.692361	0.627639	0.6	0.6	0.09236	-0.06472	-0.02764	0	0.09236	0.02764	0	0
ORTHO07249	F	57	145	54	16.3	10.365	7.2	7.2	6	3	0	0	38	3	0	0	0.7	0.7	0.63875	0.6	0.6	0	-0.06125	-0.03875	0	0	-0.06125	-0.1	-0.1
ORTHO07250	M	72	178	85	13.6	9.6	9.6	11.045	0	0	0	3	0	0	0	6	0.8	0.8	0.8	0.8	0.712083	0	0	0	-0.08792	0	0	0	-0.08792
ORTHO07251	M	66	155	62	35.5	18.67	12.4	10.7	19	11	5	3	68	20	8	7	0.8	0.8	0.7225	0.7	0.7	0	-0.0775	-0.0225	0	0	-0.0775	-0.1	-0.1
ORTHO07252	F	71	141	41	12.2	9	11.4	12.2	9	7	11	13	18	10	17	13	0.4	0.4	0.4	0.4	0.4	0	0	0	0	0	0	0	0
ORTHO07253	F	79	146.9	53	15.3	8.43333	7.2	7.2	3	1	0	0	6	1	0	0	0.8	0.8	0.644444	0.6	0.6	0	-0.15556	-0.04444	0	0	-0.15556	-0.2	-0.2
ORTHO07254	M	76	160	57.4	13.0267	11.4633	9	6.6	8	7	7	3	23	17	11	4	0.6	0.552222	0.488611	0.4	0.4	-0.04778	-0.06361	-0.08861	0	-0.04778	-0.11139	-0.2	-0.2
ORTHO07255	M	64	165	83	26.4117	25.7317	20.8	16.8	9	14	10	6	10	14	10	11	0.9	0.984306	0.927639	0.9	0.9	0.08431	-0.05667	-0.02764	0	0.08431	0.02764	0	0
ORTHO07256	M	79	170	80.5	12.8	3.97	3	4.2	10	1	1	3	17	1	1	6	0.4	0.4	0.280833	0.2	0.2	0	-0.11917	-0.08083	0	0	-0.11917	-0.2	-0.2
ORTHO07257	F	73	142	58.6	20	5.55333	5.1	6.6	20	3	3	6	54	4	3	7	0.5	0.5	0.337778	0.3	0.3	0	-0.16222	-0.03778	0	0	-0.16222	-0.2	-0.2
ORTHO07258	F	58	150	47	17.7617	9.945	14.8	12.8	4	1	8	6	8	1	8	7	0.7	0.788472	0.762083	0.7	0.7	0.08847	-0.02639	-0.06208	0	0.08847	0.06208	0	0
ORTHO07259	F	81	152	50	8.85167	2	2.1	2.4	9	2	3	4	16	2	4	4	0.4	0.220972	0.1	0.1	0.1	-0.17903	-0.12097	0	0	-0.17903	-0.3	-0.3	-0.3
ORTHO07260	F	63	156	53	27.7733	15.1667	8.8	10.4	17	8	2	4	97	21	5	4	0.7	0.614445	0.672222	0.6	0.6	-0.08556	0.05778	-0.07222	0	-0.08556	-0.02778	-0.1	-0.1
ORTHO07261	M	73	170	74	21.5	20.1383	13.6	12	9	15	8	6	11	20	10	6	0.7	0.7	0.644861	0.6	0.6	0	-0.05514	-0.04486	0	0	-0.05514	-0.1	-0.1
ORTHO07262	F	13	129	33	7.1	6.6	8.1	4.6	4	6	9	2	8	8	16	3	0.3	0.3	0.3	0.3	0.3	0	0	0	0	0	0	0	0
ORTHO07263	F	64	152	78	24.96	28.7433	20.2	16.6	9	17	13	10	21	43	33	32	1	0.896667	0.761945	0.6	0.6	-0.10333	-0.13472	-0.16194	0	-0.10333	-0.23806	-0.4	-0.4
ORTHO07264	F	57	150	65	18.24	11.2733	11.4	12.3	6	3	6	7	10	4	8	8	0.8	0.753333	0.689445	0.5	0.5	-0.04667	-0.06389	-0.18944	0	-0.04667	-0.11056	-0.3	-0.3
ORTHO07265	M	82	165	70	8.2	6.1	3.6	4.1	4	4	0	1	12	4	0	4	0.3	0.3	0.3	0.3	0.3	0	0	0	0	0	0	0	0
ORTHO07266	M	24	174	65	28.4667	22.5867	17.3	19.8	12	13	11	14	18	15	17	17	0.9	0.838889	0.773889	0.616667	0.6	-0.06111	-0.065	-0.15722	-0.01667	-0.06111	-0.12611	-0.28333	-0.3
ORTHO07267	F	49	160	88	18	13.2	11.01	0.133333	1	0	1	0	2	0	1	0	1.1	1.1	1.1	0.809167	0.0111111	0	0	-0.29083	-0.79806	0	0	-0.29083	-1.08889
ORTHO07268	F	59	155	56	17.2	11.56	7.2	5.6	6	3	3	1	10	3	3	1	0.7	0.7	0.688333	0.4	0.4	0	-0.01167	-0.28833	0	0	-0.01167	-0.3	-0.3
ORTHO07269	F	65	158	67	16.6933	7.84	6.4	6.4	4	1	2	2	4	1	2	2	1	0.757778	0.57	0.4	0.4	-0.24222	-0.18778	-0.17	0	-0.24222	-0.43	-0.6	-0.6
ORTHO07270	M	80	164	71.5	10.945	6.14333	5.6	6.1	7	3	4	5	12	3	4	6	0.5	0.420417	0.386944	0.3	0.3	-0.07958	-0.03347	-0.08694	0	-0.07958	-0.11306	-0.2	-0.2
ORTHO07271	M	67	166	70	18.8	12.645	14.4	15.4	3	3	6	7	5	12	8	8	1	1	0.795417	0.7	0.7	0	-0.20458	-0.09542	0	0	-0.20458	-0.3	-0.3
ORTHO07272	M	62	164	53	22.855	11.2033	23.4	17.1	8	3	18	11	16	6	33	17	0.7	0.79625	0.708611	0.6	0.6	0.09625	-0.08764	-0.10861	0	0.09625	0.00861	-0.1	-0.1
ORTHO07273	M	78	170	86	17.1	11.6	12.6	19.8	4	2	3	12	48	4	7	26	0.8	0.8	0.8	0.8	0.8	0	0	0	0	0	0	0	0
ORTHO07274	F	57	150	65	18.24	11.2733	11.4	12.3	6	3	6	7	10	4	8	8	0.8	0.753333	0.689445	0.5	0.5	-0.04667	-0.06389	-0.18944	0	-0.04667	-0.11056	-0.3	-0.3
ORTHO07275	F	53	150	58	24.8467	24.22	16.2	22	11	16	9	16	21	20	12	26	0.7	0.795555	0.685	0.6	0.6	0.09556	-0.11056	-0.085	0	0.09556	-0.015	-0.1	-0.1
ORTHO07276	F	68	150	44	5.145	4.535	1.2	1.8	0	2	0	1	0	2	0	1	0.6	0.42875	0.269583	0.1	0.1	-0.17125	-0.15917	-0.16958	0	-0.17125	-0.33042	-0.5	-0.5
ORTHO07277	F	70	147.8	55	17.7	13.9933	12.3	10.2	15	10	9	6	20	14	19	8	0.6	0.6	0.582778	0.5	0.5	0	-0.01722	-0.08278	0	0	-0.01722	-0.1	-0.1
ORTHO07278	M	83	158	65	9.4	7.2	6.6	4.8	4	4	3	0	6	6	3	0	0.4	0.4	0.4	0.4	0.4	0	0	0	0	0	0	0	0
ORTHO07279	M	82	170	86	13.4	11.1	9.3	10.2	2	3	1	2	3	4	1	3	0.7	0.7	0.7	0.7	0.7	0	0	0	0	0	0	0	0
ORTHO07280	F	78	145	45	8.59167	14.0467	6.9	4.8	8	12	3	0	13	14	3	0	0.5	0.0826389	0.303889	0.4	0.4	-0.41736	0.22125	0.09611	0	-0.41736	-0.19611	-0.1	-0.1
ORTHO07281	F	63	149.6	63.5	18	7.2	8	15.2	10	0	1	10	16	0	1	11	0.6	0.6	0.6	0.6	0.6	0	0	0	0	0	0	0	0
ORTHO07282	F	56	158	65.7	18.6433	14.2	9.2	11.2	8	7	2	4	11	8	3	4	0.8	0.620278	0.6	0.6	0.6	-0.17972	-0.02028	0	0	-0.17972	-0.2	-0.2	-0.2
ORTHO07283	M	79	169	64	20.8283	12.5467	11.6	17.2	10	10	10	17	43	12	11	19	0.6	0.544028	0.378889	0.3	0.3	-0.05597	-0.16514	-0.07889	0	-0.05597	-0.22111	-0.3	-0.3
ORTHO07284	F	13	129	33	7.1	6.6	8.1	4.6	4	6	9	2	8	8	16	3	0.3	0.3	0.3	0.3	0.3	0	0	0	0	0	0	0	0
ORTHO07285	M	43	174	58	21.5183	15.7483	18	13.2	8	8	12	6	19	13	15	14	0.7	0.793195	0.745695	0.7	0.7	0.09319	-0.0475	-0.04569	0	0.09319	0.04569	0	0
ORTHO07286	F	59	167	65	21.8	15.3233	17.4	16.4	8	5	9	8	18	5	9	8	0.9	0.9	0.860278	0.7	0.7	0	-0.03972	-0.16028	0	0	-0.03972	-0.2	-0.2
ORTHO07287	M	39	164	73	22.83	10.6	13.6	16.6	7	1	4	7	18	1	4	8	1	0.910833	0.8	0.8	0.8	-0.08917	-0.11083	0	0	-0.08917	-0.2	-0.2	-0.2
ORTHO07288	M	65	178	78	19.4	10.2667	8.4	9.2	6	1	0	1	13	1	0	1	0.9	0.825	0.772222	0.7	0.7	-0.075	-0.05278	-0.07222	0	-0.075	-0.12778	-0.2	-0.2
ORTHO07289	F	72	149.4	70	18.6	15.71	13.5	12.4	5	7	7	6	18	12	10	9	0.8	0.8	0.734167	0.6	0.6	0	-0.06583	-0.13417	0	0	-0.06583	-0.2	-0.2
ORTHO07290	F	66	159.2	74.4	12	10.2	8.4	8.4	0	2	0	0	0	2	0	0	0.7	0.7	0.7	0.7	0.7	0	0	0	0	0	0	0	0
ORTHO07291	F	54	160	71	25.1	15.64	12.9	13.4	9	6	5	6	24	6	7	7	1	1	0.82	0.7	0.7	0	-0.18	-0.12	0	0	-0.18	-0.3	-0.3
ORTHO07292	F	73	144.4	53.2	9.8	6.26333	5.6	8.4	3	4	5	12	5	4	6	31	0.5	0.5	0.388611	0.3	0.3	0	-0.11139	-0.08861	0	0	-0.11139	-0.2	-0.2
ORTHO07293	F	77	157	53	11.53	11.8867	11.4	7.6	5	13	18	11	8	16	26	13	0.6	0.444167	0.282222	0.2	0.2	-0.15583	-0.16194	-0.08222	0	-0.15583	-0.31778	-0.4	-0.4
ORTHO07294	F	75	153	57.9	13.9	10	6	18	6	5	0	16	27	9	0	30	0.5	0.5	0.5	0.5	0.5	0	0	0	0	0	0	0	0
ORTHO07295	F	66	157	53	14.8033	9.89	8.4	8.4	2	3	3	3	5	4	3	5	0.6	0.683611	0.590833	0.5	0.5	0.08361	-0.09278	-0.09083	0	0.08361	-0.00917	-0.1	-0.1
ORTHO07296	M	58	164.6	76	15.175	10.8933	7.2	12	12	13	10	18	13	17	10	21	0.6	0.272917	0.182778	0.1	0.1	-0.32708	-0.09014	-0.08278	0	-0.32708	-0.41722	-0.5	-0.5
ORTHO07297	F	68	140	65	14.6267	6.67333	2.4	6.6	4	0	0	6	5	0	0	6	0.8	0.627222	0.556111	0.2	0.2	-0.17278	-0.07111	-0.35611	0	-0.17278	-0.24389	-0.6	-0.6
ORTHO07298	M	74	166	53.5	12	10.7367	10.6	12	5	9	10	12	9	9	10	13	0.5	0.5	0.369722	0.3	0.3	0	-0.13028	-0.06972	0	0	-0.13028	-0.2	-0.2
ORTHO07299	M	85	166	72	20.1	16.6233	12.3	13	13	14	9	10	25	17	14	12	0.6	0.6	0.535278	0.5	0.5	0	-0.06472	-0.03528	0	0	-0.06472	-0.1	-0.1
ORTHO07300	F	74	140	44	8	5.15667	3.6	4.1	2	3	0	1	2	5	0	1	0.4	0.4	0.304722	0.3	0.3	0	-0.09528	-0.00472	0	0	-0.09528	-0.1	-0.1
ORTHO07301	F	66	163	58	17.1	7.60667	3.6	4.2	6	2	0	1	9	2	0	1	0.7	0.7	0.500556	0.3	0.3	0	-0.19944	-0.20056	0	0	-0.19944	-0.4	-0.4
ORTHO07302	M	77	169	73	20.7167	11.7	13.5	8.1	12	5	7	1	45	37	59	11	0.8	0.759722	0.6	0.6	0.6	-0.04028	-0.15972	0	0	-0.04028	-0.2	-0.2	-0.2
ORTHO07303	F	29	163	64.8	20.6	12.0633	9.6	12	4	6	3	6	13	10	3	13	0.8	0.8	0.605278	0.6	0.6	0	-0.19472	-0.00528	0	0	-0.19472	-0.2	-0.2
ORTHO07304	M	84	162	64	9.3	4.8	5.3	5.6	6	0	1	2	25	0	1	18	0.4	0.4	0.4	0.4	0.4	0	0	0	0	0	0	0	0
ORTHO07305	F	98	148	44	1.2	1.8	1.2	1.4	6	9	6	7	17	16	10	10	0	0	0	0	0	0	0	0	0	0	0	0	0
ORTHO07306	F	77	145	52.8	14.6	13.2	10.8	13.7	11	12	8	13	27	21	11	14	0.5	0.5	0.5	0.5	0.5	0	0	0	0	0	0	0	0
ORTHO07307	M	76	179	75	20.81	15.9983	13.6	10.4	8	8	8	4	52	11	12	7	0.9	0.8175	0.683194	0.6	0.6	-0.0825	-0.13431	-0.08319	0	-0.0825	-0.21681	-0.3	-0.3
ORTHO07308	M	63	162.5	74	30.2	17.8333	12.8	8.90333	11	9	7	4	35	14	15	13	1	1	0.752778	0.6	0.500278	0	-0.24722	-0.15278	-0.09972	0	-0.24722	-0.4	-0.49972
ORTHO07309	M	82	157.4	61.8	10.3	2.74	2.4	3.2	8	0	0	2	10	0	0	2	0.4	0.4	0.228333	0.2	0.2	0	-0.17167	-0.02833	0	0	-0.17167	-0.2	-0.2
ORTHO07310	F	72	149.2	71	11.45	8.78667	6.4	7.2	1	2	2	3	2	3	4	3	0.8	0.704167	0.582222	0.4	0.4	-0.09583	-0.12194	-0.18222	0	-0.09583	-0.21778	-0.4	-0.4
ORTHO07311	M	84	156	57	12.0833	5.01	4.4	4.9	9	3	4	5	13	4	5	5	0.4	0.340278	0.275833	0.2	0.2	-0.05972	-0.06444	-0.07583	0	-0.05972	-0.12417	-0.2	-0.2
ORTHO07312	F	60	145	48	11.2	6.25333	3.6	4.61833	2	1	2	5	3	2	2	6	0.6	0.6	0.454444	0.2	0.159861	0	-0.14556	-0.25444	-0.04014	0	-0.14556	-0.4	-0.44014
ORTHO07313	M	78	163	78	18.8	9.55167	9.2	8.4	4	1	1	0	11	2	2	0	0.8	0.8	0.729306	0.7	0.7	0	-0.07069	-0.02931	0	0	-0.07069	-0.1	-0.1
ORTHO07314	F	31	162.2	46.5	13.5	10.795	8.8	9.5	5	5	4	5	11	8	6	11	0.6	0.6	0.56625	0.5	0.5	0	-0.03375	-0.06625	0	0	-0.03375	-0.1	-0.1
ORTHO07315	M	76	155	58	6.2	3.2	2.4	2.8	2	1	0	1	4	2	0	2	0.2	0.2	0.2	0.2	0.2	0	0	0	0	0	0	0	0
ORTHO07316	M	51	163	97	31.2767	39.395	35.4	40.6	6	19	18	22	14	26	23	43	1.2	1.29805	1.10792	1	1	0.09806	-0.19014	-0.10792	0	0.09806	-0.09208	-0.2	-0.2
ORTHO07317	F	76	152	68	18.6	11.1333	9.6	12	6	3	3	6	15	3	3	6	0.8	0.8	0.711111	0.6	0.6	0	-0.08889	-0.11111	0	0	-0.08889	-0.2	-0.2
ORTHO07318	M	45	160	40	10.4	4.1	1.2	1.2	3	0	0	0	4	0	0	0	0.5	0.5	0.341667	0.1	0.1	0	-0.15833	-0.24167	0	0	-0.15833	-0.4	-0.4
ORTHO07319	M	43	175	65.6	19.21	13.7433	8.4	6	6	5	3	0	11	6	3	0	0.9	0.834167	0.686944	0.5	0.5	-0.06583	-0.14722	-0.18694	0	-0.06583	-0.21306	-0.4	-0.4
ORTHO07320	F	61	149	65	16.22	7.45333	9.8	7.3	5	1	10	5	6	2	15	9	0.8	0.685	0.537778	0.4	0.4	-0.115	-0.14722	-0.13778	0	-0.115	-0.26222	-0.4	-0.4
ORTHO07321	M	77	170	70	21.2	12.15	13.8	12.3	6	4	6	5	12	5	7	5	0.8	0.8	0.645833	0.6	0.6	0	-0.15417	-0.04583	0	0	-0.15417	-0.2	-0.2
ORTHO07322	M	70	155	83	11.695	16	10.4	10.4	8	11	4	4	12	13	4	4	0.3	0.324583	0.6	0.6	0.6	0.02458	0.27542	0	0	0.02458	0.3	0.3	0.3
ORTHO07323	F	81	151	63	14.6	10.2	8.4	10.6	10	9	6	10	48	13	6	13	0.4	0.4	0.4	0.4	0.4	0	0	0	0	0	0	0	0
ORTHO07324	F	76	158	75	13	14	6	13.1	5	10	0	10	9	20	0	39	0.5	0.5	0.5	0.5	0.5	0	0	0	0	0	0	0	0
ORTHO07325	F	56	166	85	25.0967	15.1767	12.4	14	7	6	5	7	8	7	6	8	0.8	0.891389	0.798056	0.7	0.7	0.09139	-0.09333	-0.09806	0	0.09139	-0.00194	-0.1	-0.1
ORTHO07326	F	73	146	47	12.5	7.2	6.305	4.3	9	4	3	1	14	8	6	3	0.4	0.4	0.4	0.375417	0.3	0	0	-0.02458	-0.07542	0	0	-0.02458	-0.1
ORTHO07327	M	77	171	67	6.90667	11.45	2.4	3.6	3	12	0	2	7	20	0	6	0.6	0.400556	0.254167	0.2	0.2	-0.19944	-0.14639	-0.05417	0	-0.19944	-0.34583	-0.4	-0.4
ORTHO07328	F	26	154	55	8.8	10	3.6	12.7	3	8	0	13	28	10	0	18	0.3	0.3	0.3	0.3	0.3	0	0	0	0	0	0	0	0
ORTHO07329	M	63	153.3	61.67	10.54	5.57167	5	4.3	3	2	2	1	7	3	7	2	0.8	0.428333	0.339305	0.3	0.3	-0.37167	-0.08903	-0.03931	0	-0.37167	-0.46069	-0.5	-0.5
ORTHO07330	M	70	165	68	14.1	5.9	2.4	2.4	11	5	0	0	19	5	0	0	0.2	0.2	0.2	0.2	0.2	0	0	0	0	0	0	0	0
ORTHO07331	M	51	175	60	15	8.4	10.2	8.4	4	0	2	0	25	0	3	0	0.7	0.7	0.7	0.7	0.7	0	0	0	0	0	0	0	0
ORTHO07332	F	57	160	55	17.9	11.2	8.8	12	9	5	2	6	18	5	2	6	0.6	0.6	0.6	0.6	0.6	0	0	0	0	0	0	0	0
ORTHO07333	M	44	182	84	22.2	12	18	26.4	5	0	5	12	10	0	6	30	1	1	1	1	1	0	0	0	0	0	0	0	0
ORTHO07334	M	74	164	66	14.3	16.4	11.6	19.6	3	7	1	11	4	12	1	38	0.9	0.9	0.9	0.9	0.9	0	0	0	0	0	0	0	0
ORTHO07335	F	58	147	71	31.7	20.2667	16.8	10.6	16	9	6	1	27	15	14	2	0.9	0.9	0.822222	0.8	0.8	0	-0.07778	-0.02222	0	0	-0.07778	-0.1	-0.1
ORTHO07336	F	80	150	50	14.5183	13.1	6.1	10.1	16	19	5	13	27	75	20	37	0.2	0.293194	0.3	0.3	0.3	0.09319	0.00681	0	0	0.09319	0.1	0.1	0.1
ORTHO07337	F	48	158	58	24.28	12.0067	6.6	5.9	13	11	6	5	19	12	6	6	0.7	0.548333	0.283889	0.2	0.2	-0.15167	-0.26444	-0.08389	0	-0.15167	-0.41611	-0.5	-0.5
ORTHO07338	F	79	161	46.6	8.9	1.7	0	0	4	3	0	0	11	3	0	0	0.3	0.3	0	0	0	0	-0.3	0	0	0	-0.3	-0.3	-0.3
ORTHO07339	F	80	156	71	13.2	8.7	2.2	7.2	24	15	2	12	69	24	3	35	0.1	0.1	0.1	0.1	0.1	0	0	0	0	0	0	0	0
ORTHO07340	M	90	165	50	4.4	4.8	2.4	3.3	8	9	3	6	17	12	5	7	0.1	0.1	0.1	0.1	0.1	0	0	0	0	0	0	0	0
ORTHO07341	F	75	150.7	59	12.1	5.79667	7.2	5.6	3	0	3	1	7	0	6	2	0.6	0.6	0.483056	0.4	0.4	0	-0.11694	-0.08306	0	0	-0.11694	-0.2	-0.2
ORTHO07342	F	75	150.7	59	12.1	5.79667	7.2	5.6	3	0	3	1	7	0	6	2	0.6	0.6	0.483056	0.4	0.4	0	-0.11694	-0.08306	0	0	-0.11694	-0.2	-0.2
ORTHO07343	F	75	150.7	59	12.1	5.79667	7.2	5.6	3	0	3	1	7	0	6	2	0.6	0.6	0.483056	0.4	0.4	0	-0.11694	-0.08306	0	0	-0.11694	-0.2	-0.2
ORTHO07344	F	75	150.7	59	12.1	5.79667	7.2	5.6	3	0	3	1	7	0	6	2	0.6	0.6	0.483056	0.4	0.4	0	-0.11694	-0.08306	0	0	-0.11694	-0.2	-0.2
ORTHO07345	M	82	158	53	7.2	4.43	6.8	4	9	6	14	7	14	9	17	9	0.2	0.2	0.169167	0.1	0.1	0	-0.03083	-0.06917	0	0	-0.03083	-0.1	-0.1
ORTHO07346	F	57	152	57.5	17.2	14.4917	14.4	12.6	7	7	8	6	15	8	8	8	0.7	0.7	0.682639	0.6	0.6	0	-0.01736	-0.08264	0	0	-0.01736	-0.1	-0.1
ORTHO07347	M	83	152.5	51	7.4	2.8	3.6	3.2	10	1	3	2	11	1	3	3	0.2	0.2	0.2	0.2	0.2	0	0	0	0	0	0	0	0
ORTHO07348	M	69	160	60	14.6433	2.4	2.4	3.1	7	0	0	1	37	0	0	2	0.7	0.445278	0.2	0.2	0.2	-0.25472	-0.24528	0	0	-0.25472	-0.5	-0.5	-0.5
ORTHO07349	F	32	161	71	21.6	24.98	19.4	13.4	9	16	11	5	9	17	11	5	0.8	0.8	0.748333	0.7	0.7	0	-0.05167	-0.04833	0	0	-0.05167	-0.1	-0.1
ORTHO07350	M	11	152	70	9	8.40167	6	6.8	2	2	0	1	4	3	0	4	0.6	0.6	0.558472	0.5	0.5	0	-0.04153	-0.05847	0	0	-0.04153	-0.1	-0.1
ORTHO07351	M	13	167	47	4.9	4.875	6.9	4.9	2	4	9	5	3	4	15	6	0.4	0.308333	0.23125	0.2	0.2	-0.09167	-0.07708	-0.03125	0	-0.09167	-0.16875	-0.2	-0.2
ORTHO07352	F	68	154.4	57.3	12.6533	6.47833	5.8	6.8	4	1	2	4	5	1	2	4	0.6	0.537778	0.473195	0.4	0.4	-0.06222	-0.06458	-0.07319	0	-0.06222	-0.12681	-0.2	-0.2
ORTHO07353	F	52	161	69	20.62	9	11.5567	7.2	9	2	8	2	22	2	10	2	0.7	0.685	0.6	0.513056	0.5	-0.015	-0.085	-0.08694	-0.01306	-0.015	-0.1	-0.18694	-0.2
ORTHO07354	F	58	149.9	64.3	16.6467	17.4917	14.4	9.6	5	12	14	6	7	16	17	9	0.8	0.712222	0.582639	0.5	0.5	-0.08778	-0.12958	-0.08264	0	-0.08778	-0.21736	-0.3	-0.3
ORTHO07355	M	80	163	56	12.2083	4.925	4.2	3.6	11	3	6	4	13	6	17	10	0.2	0.267361	0.285417	0.2	0.2	0.06736	0.01806	-0.08542	0	0.06736	0.08542	0	0
ORTHO07356	M	53	161	65	13.8	9.73333	8.4	10.8	0	0	0	3	0	0	0	3	0.9	0.9	0.811111	0.7	0.7	0	-0.08889	-0.11111	0	0	-0.08889	-0.2	-0.2
ORTHO07357	M	68	160	67	17.9	28.6	8.4	21.7	7	18	0	13	35	105	0	39	0.7	0.7	0.7	0.7	0.7	0	0	0	0	0	0	0	0
ORTHO07358	F	13	155	48	5.10667	2.3	2.4	3.6	3	3	4	6	4	3	4	6	0.3	0.133889	0.1	0.1	0.1	-0.16611	-0.03389	0	0	-0.16611	-0.2	-0.2	-0.2
ORTHO07359	M	87	169	59	8.2	10.7483	13.2	12	2	11	16	14	18	15	25	22	0.4	0.4	0.345695	0.3	0.3	0	-0.05431	-0.04569	0	0	-0.05431	-0.1	-0.1
ORTHO07360	F	57	155	70	28.3	17.6933	9.3	13.3	10	9	1	6	14	9	1	6	0.9	0.9	0.749444	0.7	0.7	0	-0.15056	-0.04944	0	0	-0.15056	-0.2	-0.2
ORTHO07361	F	40	154	56	11.3467	18.2533	11.7	6.6	8	24	15	7	16	55	31	19	0.6	0.245556	0.121111	0.1	0.1	-0.35444	-0.12444	-0.02111	0	-0.35444	-0.47889	-0.5	-0.5
ORTHO07362	F	75	154	73.6	18.6	9.87167	11.2	10.6	8	3	8	8	20	4	8	9	0.7	0.7	0.605972	0.4	0.4	0	-0.09403	-0.20597	0	0	-0.09403	-0.3	-0.3
ORTHO07363	F	81	158	70	16.8	8.38	6	7.83167	8	5	6	10	158	16	86	63	0.5	0.5	0.381667	0.2	0.152639	0	-0.11833	-0.18167	-0.04736	0	-0.11833	-0.3	-0.34736
ORTHO07364	F	43	160	57	23.6	27.6	9.6	13.6	10	17	0	4	46	23	0	10	0.8	0.8	0.8	0.8	0.8	0	0	0	0	0	0	0	0
ORTHO07365	M	69	168.6	68.5	16.4	13.5333	8.4	10.2	2	4	0	2	2	6	0	2	0.9	0.9	0.769444	0.7	0.7	0	-0.13056	-0.06944	0	0	-0.13056	-0.2	-0.2
ORTHO07366	F	38	157	96	21.1	12.3333	11.9	8.83667	3	1	1	0	4	3	1	0	1.1	1.1	0.919444	0.9	0.736389	0	-0.18056	-0.01944	-0.16361	0	-0.18056	-0.2	-0.36361
ORTHO07367	M	74	175	75.5	20.1	11.5633	11.2	12	7	2	5	6	10	5	5	6	0.8	0.8	0.796944	0.6	0.6	0	-0.00306	-0.19694	0	0	-0.00306	-0.2	-0.2
ORTHO07368	F	61	155	53	20.3	11.0633	12	9.6	10	6	12	8	21	6	12	9	0.6	0.6	0.521944	0.4	0.4	0	-0.07806	-0.12194	0	0	-0.07806	-0.2	-0.2
ORTHO07369	F	68	155	64	28.6	12.72	10	9.2	18	6	5	4	25	6	5	4	0.7	0.7	0.626667	0.5	0.5	0	-0.07333	-0.12667	0	0	-0.07333	-0.2	-0.2
ORTHO07370	M	79	170	79	11.3167	7.2	5.4	4.8	7	6	3	2	32	59	41	25	0.8	0.301389	0.3	0.3	0.3	-0.49861	-0.00139	0	0	-0.49861	-0.5	-0.5	-0.5
ORTHO07371	M	80	170	68	10.9933	6.68	5.6	1.6	10	8	7	2	18	12	16	5	0.5	0.332778	0.198333	0	0	-0.16722	-0.13444	-0.19833	0	-0.16722	-0.30167	-0.5	-0.5
ORTHO07372	M	27	169	70	22.8333	12	17.4	7.2	8	14	23	6	12	15	48	6	1	0.902778	0.3	0.3	0.3	-0.09722	-0.60278	0	0	-0.09722	-0.7	-0.7	-0.7
ORTHO07373	F	22	161	56	16.8	15.9533	6.6	6.6	12	12	1	1	15	14	1	1	0.6	0.6	0.562778	0.5	0.5	0	-0.03722	-0.06278	0	0	-0.03722	-0.1	-0.1
ORTHO07374	M	76	161	60	7.5	3.6	3.6	3.6	2	0	0	0	6	0	0	0	0.3	0.3	0.3	0.3	0.3	0	0	0	0	0	0	0	0
ORTHO07375	F	13	155	38	8.4	7.9	5.9	2.4	9	11	7	0	14	11	7	0	0.2	0.2	0.2	0.2	0.2	0	0	0	0	0	0	0	0
ORTHO07376	F	73	143	65	28.6	21	6	12	22	19	0	10	34	22	0	10	0.5	0.5	0.5	0.5	0.5	0	0	0	0	0	0	0	0
ORTHO07377	M	56	169	71.5	20.4	15.89	12.1	19.1	10	10	7	17	23	21	19	46	0.7	0.7	0.640833	0.6	0.6	0	-0.05917	-0.04083	0	0	-0.05917	-0.1	-0.1
ORTHO07378	M	70	166	82	20.8	14.3	10.8	9.9	7	6	3	2	18	6	4	2	0.9	0.9	0.741667	0.7	0.7	0	-0.15833	-0.04167	0	0	-0.15833	-0.2	-0.2
ORTHO07379	F	52	156	54	16.9	14	7.2	9.3	8	8	0	3	15	8	0	4	0.6	0.6	0.6	0.6	0.6	0	0	0	0	0	0	0	0
ORTHO07380	M	74	152	57	18.5	16.8	9.6	13.8	11	12	3	8	52	21	8	21	0.6	0.6	0.6	0.6	0.6	0	0	0	0	0	0	0	0
ORTHO07381	M	28	183	114	25.2	14.0067	7.66	7.2	5	1	0	0	6	1	0	0	1.1	1.1	1.05056	0.638333	0.6	0	-0.04944	-0.41222	-0.03833	0	-0.04944	-0.46167	-0.5
ORTHO07382	F	75	143.8	55.9	19.2	18.4533	14.7	14.1	10	12	7	7	19	22	12	14	0.6	0.6	0.671111	0.7	0.7	0	0.07111	0.02889	0	0	0.07111	0.1	0.1
ORTHO07383	M	85	167.6	85.9	30.925	23.9	28.2	11.8	23	18	22	4	73	71	118	8	0.6	0.685416	0.7	0.7	0.7	0.08542	0.01458	0	0	0.08542	0.1	0.1	0.1
ORTHO07384	F	61	146	49.7	25.6	15.8767	8.8	8	13	8	2	1	20	9	3	1	0.7	0.7	0.673056	0.6	0.6	0	-0.02694	-0.07306	0	0	-0.02694	-0.1	-0.1
ORTHO07385	M	61	157.3	62.4	30.1367	22.2417	14	13.2	14	12	7	6	42	14	7	8	0.7	0.786389	0.778472	0.7	0.7	0.08639	-0.00792	-0.07847	0	0.08639	0.07847	0	0
ORTHO07386	M	80	180	90	19.8	22.4	17.6	25.6	12	19	13	23	25	33	34	55	0.6	0.6	0.6	0.6	0.6	0	0	0	0	0	0	0	0
ORTHO07387	F	55	161.7	58.2	14.7	13.2533	8.6	14.9	4	8	2	11	6	9	6	18	0.7	0.7	0.621111	0.6	0.6	0	-0.07889	-0.02111	0	0	-0.07889	-0.1	-0.1
ORTHO07388	F	66	151	75	14.4	10.3	8.4	8.4	3	2	0	0	3	2	0	0	0.7	0.7	0.7	0.7	0.7	0	0	0	0	0	0	0	0
ORTHO07389	F	47	154	74	24.2	14	13.8667	13.6	13	7	7	8	29	8	8	8	0.7	0.7	0.7	0.688889	0.6	0	0	-0.01111	-0.08889	0	0	-0.01111	-0.1
ORTHO07390	F	60	163	72	10.79	17.6	15.7033	16.4	7	15	14	16	7	15	15	17	0.5	0.474167	0.4	0.375278	0.3	-0.02583	-0.07417	-0.02472	-0.07528	-0.02583	-0.1	-0.12472	-0.2
ORTHO07391	F	41	159.4	47	11.9467	8.64	8.4	7.6	2	2	3	2	2	3	3	2	0.7	0.653889	0.578333	0.5	0.5	-0.04611	-0.07556	-0.07833	0	-0.04611	-0.12167	-0.2	-0.2
ORTHO07392	M	75	164	57	14.3967	11.04	9	8.3	7	7	6	5	9	7	6	5	0.6	0.549722	0.478333	0.4	0.4	-0.05028	-0.07139	-0.07833	0	-0.05028	-0.12167	-0.2	-0.2
ORTHO07393	F	62	155	59	13	9.16167	7.2	7.2	2	2	0	0	3	2	0	0	0.7	0.7	0.630139	0.6	0.6	0	-0.06986	-0.03014	0	0	-0.06986	-0.1	-0.1
ORTHO07394	M	57	163	73	29.9	26.1217	18.8	29.1	12	15	8	20	33	22	22	40	1	1	0.910139	0.9	0.9	0	-0.08986	-0.01014	0	0	-0.08986	-0.1	-0.1
ORTHO07395	M	47	161	60.2	19.3	12	16	12.7267	12	6	11	8	19	10	19	12	0.6	0.6	0.6	0.6	0.527222	0	0	0	-0.07278	0	0	0	-0.07278
ORTHO07396	M	43	162	68	17.1967	15.6	13.07	10.2	5	8	10	6	6	9	11	6	1	0.858055	0.7	0.505833	0.5	-0.14194	-0.15806	-0.19417	-0.00583	-0.14194	-0.3	-0.49417	-0.5
ORTHO07397	M	47	171.3	63.6	30.2617	14.17	11.7	9.9	15	6	5	3	97	17	15	9	0.9	0.813472	0.714167	0.6	0.6	-0.08653	-0.09931	-0.11417	0	-0.08653	-0.18583	-0.3	-0.3
ORTHO07398	M	58	173	101	26.8	12.8083	15.6	14.4	6	0	3	2	8	0	3	3	1.2	1.2	1.06736	1	1	0	-0.13264	-0.06736	0	0	-0.13264	-0.2	-0.2
ORTHO07399	M	27	168	79	14.4	6.94	6.9	6	2	0	1	0	4	0	2	0	0.7	0.7	0.578333	0.5	0.5	0	-0.12167	-0.07833	0	0	-0.12167	-0.2	-0.2
ORTHO07400	F	36	158.7	47.4	63.4	167.9	50.4	70.4	4	46	0	8	10	197	0	10	4.2	4.2	4.2	4.2	4.2	0	0	0	0	0	0	0	0
ORTHO07401	M	45	160	40	10.4	4.1	1.2	1.2	3	0	0	0	4	0	0	0	0.5	0.5	0.341667	0.1	0.1	0	-0.15833	-0.24167	0	0	-0.15833	-0.4	-0.4
ORTHO07402	F	54	156	61	16.575	8.62667	8.8	8	6	2	5	4	14	2	5	4	0.7	0.65625	0.568889	0.4	0.4	-0.04375	-0.08736	-0.16889	0	-0.04375	-0.13111	-0.3	-0.3
ORTHO07403	F	82	145	61	17.5633	13.3567	15.8	14.4	15	9	14	12	61	17	25	23	0.3	0.505278	0.588056	0.5	0.5	0.20528	0.08278	-0.08806	0	0.20528	0.28806	0.2	0.2
ORTHO07404	M	63	160	65	18.6	9.6	9.6	12.6	6	0	0	3	9	0	0	3	0.8	0.8	0.8	0.8	0.8	0	0	0	0	0	0	0	0
ORTHO07405	F	76	146	59	11.6167	5.1	6.1	6.6	7	3	5	6	10	6	7	12	0.5	0.451389	0.3	0.3	0.3	-0.04861	-0.15139	0	0	-0.04861	-0.2	-0.2	-0.2
ORTHO07406	F	60	153	61	16.6	13.6	20.6	22.6	7	4	11	13	10	6	13	14	0.8	0.8	0.8	0.8	0.8	0	0	0	0	0	0	0	0
ORTHO07407	M	74	156	64.5	19.5	10.2	8.4	7.3	9	2	0	0	78	2	0	1	0.7	0.7	0.7	0.7	0.608333	0	0	0	-0.09167	0	0	0	-0.09167
ORTHO07408	F	68	159	68	18.8	23.235	24.6	29.6	5	13	15	20	6	15	21	30	0.9	0.9	0.852917	0.8	0.8	0	-0.04708	-0.05292	0	0	-0.04708	-0.1	-0.1
ORTHO07409	M	71	168	86	26.3	16.2017	12	12	7	3	0	0	11	3	0	0	1.1	1.1	1.03347	1	1	0	-0.06653	-0.03347	0	0	-0.06653	-0.1	-0.1
ORTHO07410	M	64	160	79	16.55	7.855	4.8	5.6	3	0	0	1	4	0	0	1	1	0.7625	0.654583	0.4	0.4	-0.2375	-0.10792	-0.25458	0	-0.2375	-0.34542	-0.6	-0.6
ORTHO07411	M	60	170	73	16.205	13.82	7.6	8.4	16	16	8	9	71	55	18	29	0.3	0.0504166	0.085	0.1	0.1	-0.24958	0.03458	0.015	0	-0.24958	-0.215	-0.2	-0.2
ORTHO07412	F	68	153	57	1.96	4.8	5.87	3	0	0	3	1	0	0	3	1	0	0.163333	0.4	0.314167	0.2	0.16333	0.23667	-0.08583	-0.11417	0.16333	0.4	0.31417	0.2
ORTHO07413	F	75	156	73	21.5	12.97	12.3	15	6	2	3	6	9	5	5	9	0.9	0.9	0.880833	0.8	0.8	0	-0.01917	-0.08083	0	0	-0.01917	-0.1	-0.1
ORTHO07414	F	71	155	52	11.3	7.57167	18.8	18.8	2	1	16	16	2	5	28	38	0.6	0.6	0.564306	0.5	0.5	0	-0.03569	-0.06431	0	0	-0.03569	-0.1	-0.1
ORTHO07415	F	46	157	45	19.9	15.835	8.8	9.5	10	12	4	5	18	24	4	5	0.6	0.6	0.53625	0.5	0.5	0	-0.06375	-0.03625	0	0	-0.06375	-0.1	-0.1
ORTHO07416	M	42	165	63	13.8	12.4783	8.3	11.4	6	5	1	4	12	11	1	7	0.7	0.7	0.648195	0.6	0.6	0	-0.05181	-0.04819	0	0	-0.05181	-0.1	-0.1
ORTHO07417	F	72	153	65	17.4367	6.7	7.4	7.4	9	1	2	2	30	2	2	2	0.6	0.536389	0.5	0.5	0.5	-0.06361	-0.03639	0	0	-0.06361	-0.1	-0.1	-0.1
ORTHO07418	M	51	170	75	15.0267	7.65333	4.4	3.6	3	3	1	0	6	7	1	0	0.9	0.685555	0.437778	0.3	0.3	-0.21444	-0.24778	-0.13778	0	-0.21444	-0.46222	-0.6	-0.6
ORTHO07419	F	50	157	61	22.6	9.17	8.4	8.4	8	0	0	0	9	0	0	0	0.9	0.9	0.764167	0.7	0.7	0	-0.13583	-0.06417	0	0	-0.13583	-0.2	-0.2
ORTHO07420	M	62	170	87	21.1	14.5567	18.5	10.8	3	3	7	0	7	5	14	0	1.1	1.1	0.921389	0.9	0.9	0	-0.17861	-0.02139	0	0	-0.17861	-0.2	-0.2
ORTHO07421	F	67	160	63	12.165	7.19	4.8	4.8	2	0	0	0	3	0	0	0	0.7	0.630417	0.599167	0.4	0.4	-0.06958	-0.03125	-0.19917	0	-0.06958	-0.10083	-0.3	-0.3
ORTHO07422	M	23	173	73.8	25.8033	26.5133	28.4	27.4	10	15	20	19	12	16	21	20	1	0.858611	0.759444	0.7	0.7	-0.14139	-0.09917	-0.05944	0	-0.14139	-0.24056	-0.3	-0.3
ORTHO07423	F	64	149	56	17.2	10.4067	10.8	9.2	6	5	6	4	21	5	7	4	0.7	0.7	0.533889	0.5	0.5	0	-0.16611	-0.03389	0	0	-0.16611	-0.2	-0.2
ORTHO07424	F	71	144	52	9.5	11.9317	7.6	5.5	5	10	4	1	5	10	4	1	0.5	0.5	0.410972	0.4	0.4	0	-0.08903	-0.01097	0	0	-0.08903	-0.1	-0.1
ORTHO07425	M	59	166	87	21.6	28.8	9.3	4.5	6	15	10	5	20	27	20	14	0.9	0.9	0.9	0	0	0	0	-0.9	0	0	0	-0.9	-0.9
ORTHO07426	F	65	141	52.7	11.3	6.57167	6	6	2	0	0	0	2	0	0	0	0.6	0.6	0.547639	0.5	0.5	0	-0.05236	-0.04764	0	0	-0.05236	-0.1	-0.1
ORTHO07427	M	69	162	69	18.6	11.6033	9.6	10.4	6	4	3	4	8	5	3	5	0.8	0.8	0.683611	0.6	0.6	0	-0.11639	-0.08361	0	0	-0.11639	-0.2	-0.2
ORTHO07428	F	69	154.5	62.5	9.135	4.83833	3.1	8.4	7	3	1	8	8	3	1	13	0.4	0.202917	0.144861	0.2	0.2	-0.19708	-0.05806	0.05514	0	-0.19708	-0.25514	-0.2	-0.2
ORTHO07429	M	74	163	59	16.3	10.8	14	14	3	3	7	7	3	3	10	12	0.7	0.7	0.7	0.7	0.7	0	0	0	0	0	0	0	0
ORTHO07430	F	16	164	54	21.8	20.58	14.1	13.6	23	27	21	20	46	82	57	53	0.5	0.5	0.431667	0.3	0.3	0	-0.06833	-0.13167	0	0	-0.06833	-0.2	-0.2
ORTHO07431	M	85	172	80	12.8	8.80333	11.1	7.6	7	3	9	4	14	3	16	5	0.6	0.6	0.533611	0.4	0.4	0	-0.06639	-0.13361	0	0	-0.06639	-0.2	-0.2
ORTHO07432	F	75	148	63	7	8.7	1.2	3.6	4	11	0	4	8	19	0	6	0.1	0.1	0.1	0.1	0.1	0	0	0	0	0	0	0	0
ORTHO07433	F	77	153	52.9	14.805	2.4	1.2	1.2	13	2	0	0	29	3	0	0	0.4	0.292083	0.1	0.1	0.1	-0.10792	-0.19208	0	0	-0.10792	-0.3	-0.3	-0.3
ORTHO07434	M	28	172	85	26.56	24.2967	18.4	22.6	5	13	10	14	9	15	14	21	0.7	0.896667	0.774722	0.7	0.7	0.19667	-0.12194	-0.07472	0	0.19667	0.07472	0	0
ORTHO07435	M	13	165	48	15.5	13.555	11.8	9.7	9	12	10	7	52	23	13	11	0.5	0.5	0.429583	0.4	0.4	0	-0.07042	-0.02958	0	0	-0.07042	-0.1	-0.1
ORTHO07436	F	41	155	60	14.8	12.0267	10.8	6.63333	2	5	4	2	4	7	6	4	0.8	0.8	0.610556	0.6	0.411111	0	-0.18944	-0.01056	-0.18889	0	-0.18944	-0.2	-0.38889
ORTHO07437	F	61	164	55	16.5	11.4133	15.2	11.2	6	4	10	5	36	4	10	5	0.7	0.7	0.676111	0.6	0.6	0	-0.02389	-0.07611	0	0	-0.02389	-0.1	-0.1
ORTHO07438	M	82	159	65	9	7.21333	6.1	5.6	7	6	5	4	13	12	10	9	0.4	0.4	0.342778	0.3	0.3	0	-0.05722	-0.04278	0	0	-0.05722	-0.1	-0.1
ORTHO07439	F	41	159	54	16.8	16.1033	16.4	13.2	5	10	13	9	8	11	14	10	0.7	0.7	0.616945	0.5	0.5	0	-0.08306	-0.11694	0	0	-0.08306	-0.2	-0.2
ORTHO07440	M	85	158.5	68.5	1.2	2	0.3	0.9	3	5	1	3	5	5	1	3	0	0	0	0	0	0	0	0	0	0	0	0	0
ORTHO07441	M	72	165	65	25.7	22.3367	12	8	17	15	6	2	35	16	6	2	0.6	0.6	0.536389	0.5	0.5	0	-0.06361	-0.03639	0	0	-0.06361	-0.1	-0.1
ORTHO07442	F	57	150	55	13.98	4.8	7.2	5.4	6	0	4	1	24	0	4	1	0.7	0.49	0.4	0.4	0.4	-0.21	-0.09	0	0	-0.21	-0.3	-0.3	-0.3
ORTHO07443	M	93	160	40	4.1	4	1.2	3.2	6	7	0	5	9	20	0	6	0.1	0.1	0.1	0.1	0.1	0	0	0	0	0	0	0	0
ORTHO07444	F	80	155	60	13.0667	9.1	7.1	5.6	9	9	7	4	31	35	24	12	0.4	0.338889	0.3	0.3	0.3	-0.06111	-0.03889	0	0	-0.06111	-0.1	-0.1	-0.1
ORTHO07445	M	69	165	59	11.4	12.3	9.6	9.6	2	3	0	0	2	3	0	0	0.8	0.8	0.8	0.8	0.8	0	0	0	0	0	0	0	0
ORTHO07446	F	67	151	63	14.7433	13.2	15.2	14.2	3	6	8	7	5	8	12	57	0.8	0.728611	0.6	0.6	0.6	-0.07139	-0.12861	0	0	-0.07139	-0.2	-0.2	-0.2
ORTHO07447	F	12	124	20	2.6	1.8	1.8	1.5	2	2	2	1	2	2	2	1	0.1	0.1	0.1	0.1	0.1	0	0	0	0	0	0	0	0
ORTHO07448	F	75	159	74	30.9	16.78	7.8	17.1	19	9	2	13	107	16	3	24	0.7	0.7	0.665	0.5	0.5	0	-0.035	-0.165	0	0	-0.035	-0.2	-0.2
ORTHO07449	M	47	168	73	16.3733	15.8933	7.2	7.2	2	7	0	0	2	7	0	0	1	0.881111	0.741111	0.6	0.6	-0.11889	-0.14	-0.14111	0	-0.11889	-0.25889	-0.4	-0.4
ORTHO07450	M	61	171	74.8	31.3783	38.805	24	16	15	27	15	8	30	85	42	17	1	0.948194	0.83375	0.6	0.6	-0.05181	-0.11444	-0.23375	0	-0.05181	-0.16625	-0.4	-0.4
ORTHO07451	F	60	156	70.5	27.4583	21.7	12.8	8	11	15	13	7	30	19	17	16	0.9	0.838194	0.608333	0.2	0.2	-0.06181	-0.22986	-0.40833	0	-0.06181	-0.29167	-0.7	-0.7
ORTHO07452	F	57	163	66	15.6	11.755	7.6	7.6	3	5	2	2	5	5	2	2	0.8	0.8	0.64625	0.5	0.5	0	-0.15375	-0.14625	0	0	-0.15375	-0.3	-0.3
ORTHO07453	M	75	164	64	20.9	9.37	9.2	6.7	9	3	4	1	15	4	4	1	0.7	0.7	0.564167	0.5	0.5	0	-0.13583	-0.06417	0	0	-0.13583	-0.2	-0.2
ORTHO07454	M	22	167.8	84.2	19.6	10.66	9.2	7.3	8	3	2	4	10	3	2	4	0.9	0.9	0.63	0.6	0.341667	0	-0.27	-0.03	-0.25833	0	-0.27	-0.3	-0.55833
ORTHO07455	M	84	150	57.5	6	4.835	9.2	2.2	2	7	16	2	5	14	19	3	0.4	0.4	0.11125	0.1	0.1	0	-0.28875	-0.01125	0	0	-0.28875	-0.3	-0.3
ORTHO07456	M	78	165.7	74	28.8	22.6967	11.8	6.8	14	15	7	2	29	32	13	4	0.8	0.8	0.641389	0.4	0.4	0	-0.15861	-0.24139	0	0	-0.15861	-0.4	-0.4
ORTHO07457	F	63	146	69	19	11.365	9.6	9.6	6	3	4	4	11	3	4	4	0.8	0.8	0.705417	0.5	0.5	0	-0.09458	-0.20542	0	0	-0.09458	-0.3	-0.3
ORTHO07458	F	74	153	65	12.1	7.315	11.3	7.8	3	2	11	6	13	2	17	8	0.6	0.6	0.484583	0.3	0.3	0	-0.11542	-0.18458	0	0	-0.11542	-0.3	-0.3
ORTHO07459	M	80	156	61	11	5.41	3.7	1.7	7	7	5	1	9	18	6	1	0.4	0.4	0.150833	0.1	0.1	0	-0.24917	-0.05083	0	0	-0.24917	-0.3	-0.3
ORTHO07460	F	67	152	78	21.8	23.9067	8.4	10.2	10	21	12	15	17	38	41	29	0.7	0.7	0.308889	0.1	0.1	0	-0.39111	-0.20889	0	0	-0.39111	-0.6	-0.6
ORTHO07461	F	57	151	63	8.7	14.9	6	11.6	3	13	0	8	3	13	0	10	0.5	0.5	0.5	0.5	0.5	0	0	0	0	0	0	0	0
ORTHO07462	M	58	160	52.5	15.4	16.5	20.1	18.3	5	9	13	11	5	16	18	13	0.7	0.7	0.7	0.7	0.7	0	0	0	0	0	0	0	0
ORTHO07463	M	57	164	60	18.6	11.3567	9.2	10	6	2	1	2	7	2	1	2	0.8	0.8	0.779722	0.7	0.7	0	-0.02028	-0.07972	0	0	-0.02028	-0.1	-0.1
ORTHO07464	M	48	179	98	29.8	24.39	19	15.7	7	9	7	4	9	13	10	6	1.2	1.2	1.1325	1	1	0	-0.0675	-0.1325	0	0	-0.0675	-0.2	-0.2
ORTHO07465	M	65	171	68	19.1	10.3167	8.4	9.3	3	1	0	1	19	1	0	1	0.8	0.8	0.768056	0.7	0.7	0	-0.03194	-0.06806	0	0	-0.03194	-0.1	-0.1
ORTHO07466	F	80	148	68	15	7.54	7.2	9	4	0	0	3	10	0	0	3	0.7	0.7	0.628333	0.6	0.6	0	-0.07167	-0.02833	0	0	-0.07167	-0.1	-0.1
ORTHO07467	M	76	160	51	10.5	6.155	8.4	7.6	7	6	15	13	21	12	23	30	0.3	0.3	0.262917	0.2	0.2	0	-0.03708	-0.06292	0	0	-0.03708	-0.1	-0.1
ORTHO07468	M	57	171	76	17.6	12.5483	13.2	9.6	3	2	4	0	4	2	4	0	0.9	0.9	0.862361	0.8	0.8	0	-0.03764	-0.06236	0	0	-0.03764	-0.1	-0.1
ORTHO07469	M	47	170	105	24.6	8.77833	15.4	19.4	12	0	7	12	107	0	9	17	0.8	0.8	0.731528	0.7	0.7	0	-0.06847	-0.03153	0	0	-0.06847	-0.1	-0.1
ORTHO07470	F	67	147.2	68	15.15	6.43167	11.2	13.4	1	0	7	11	16	13	14	14	0.8	0.6875	0.535972	0.4	0.4	-0.1125	-0.15153	-0.13597	0	-0.1125	-0.26403	-0.4	-0.4
ORTHO07471	F	73	154	50	8.2	7.69833	10.8	13.5	1	5	12	23	1	11	15	33	0.5	0.5	0.433194	0.4	0.4	0	-0.06681	-0.03319	0	0	-0.06681	-0.1	-0.1
ORTHO07472	M	75	157	73.5	15.8	10.2	7.4	20.6	14	6	2	23	33	6	2	32	0.5	0.5	0.5	0.5	0.5	0	0	0	0	0	0	0	0
ORTHO07473	M	75	157	77	20.5	15.6	3.6	15	18	18	0	19	52	24	0	25	0.3	0.3	0.3	0.3	0.3	0	0	0	0	0	0	0	0
ORTHO07474	M	82	152	61.8	11.8233	9.6	13.6	6.4	16	15	25	7	23	37	75	14	0.4	0.368611	0.3	0.3	0.3	-0.03139	-0.06861	0	0	-0.03139	-0.1	-0.1	-0.1
ORTHO07475	F	57	161	66	18.3	9.64	7.9	7.2	6	2	1	0	7	2	1	0	0.7	0.7	0.67	0.6	0.6	0	-0.03	-0.07	0	0	-0.03	-0.1	-0.1
ORTHO07476	F	68	157	73	23.1	17.7517	13.2	10.8	10	9	6	3	14	11	6	4	0.8	0.8	0.745972	0.7	0.7	0	-0.05403	-0.04597	0	0	-0.05403	-0.1	-0.1
ORTHO07477	F	68	157	73	23.1	17.7517	13.2	10.8	10	9	6	3	14	11	6	4	0.8	0.8	0.745972	0.7	0.7	0	-0.05403	-0.04597	0	0	-0.05403	-0.1	-0.1
ORTHO07478	M	76	161	53	15.3	18.2	16.7	16	15	17	17	16	57	59	81	64	0.4	0.4	0.4	0.4	0.4	0	0	0	0	0	0	0	0
ORTHO07479	F	87	154	65	5.9	4.92667	2.2	3.7	3	7	2	5	4	8	2	5	0.2	0.2	0.118889	0.1	0.1	0	-0.08111	-0.01889	0	0	-0.08111	-0.1	-0.1
ORTHO07480	M	66	161	79	28.6	14.4	16.8	20.4	11	2	4	7	13	3	5	8	1	1	1	1	1	0	0	0	0	0	0	0	0
ORTHO07481	M	64	160	60	14.6	15.01	13.2	17.9	2	7	9	15	2	7	12	22	0.8	0.8	0.7175	0.5	0.5	0	-0.0825	-0.2175	0	0	-0.0825	-0.3	-0.3
ORTHO07482	F	74	151	65	10.49	4.30333	3	3.5	2	1	1	2	6	1	5	3	0.6	0.474167	0.308611	0.2	0.2	-0.12583	-0.16556	-0.10861	0	-0.12583	-0.29139	-0.4	-0.4
ORTHO07483	F	45	151	68	15.1417	11.4	12.4	14.4	3	3	4	7	4	3	4	9	0.8	0.728472	0.7	0.7	0.7	-0.07153	-0.02847	0	0	-0.07153	-0.1	-0.1	-0.1
ORTHO07484	M	87	158	63	8.4	5.6	6	6	11	8	9	9	32	10	9	10	0.2	0.2	0.2	0.2	0.2	0	0	0	0	0	0	0	0
ORTHO07485	M	46	167	67	13.8	13.84	15.4	18	0	5	7	11	2	5	7	11	0.9	0.9	0.736667	0.7	0.7	0	-0.16333	-0.03667	0	0	-0.16333	-0.2	-0.2
ORTHO07486	M	81	166	75	21.7	14.6	11.2	1.6	24	19	14	2	188	63	55	19	0.4	0.4	0	0	0	0	-0.4	0	0	0	-0.4	-0.4	-0.4
ORTHO07487	F	65	144	58	10.14	4.70667	5.7	5	3	0	3	2	4	0	3	2	0.5	0.461667	0.392222	0.3	0.3	-0.03833	-0.06944	-0.09222	0	-0.03833	-0.10778	-0.2	-0.2
ORTHO07488	M	69	164	80	12.7	8.2	7.2	7.2	2	1	0	0	2	1	0	0	0.6	0.6	0.6	0.6	0.6	0	0	0	0	0	0	0	0
ORTHO07489	F	70	153	63	12	6.6	6	5.8	12	3	2	2	15	3	2	2	0.4	0.4	0.4	0.4	0.4	0	0	0	0	0	0	0	0
ORTHO07490	F	68	150	62	16.3133	8.515	7.5	4.7	9	8	9	5	14	10	12	6	0.8	0.442778	0.184583	0.1	0.1	-0.35722	-0.25819	-0.08458	0	-0.35722	-0.61542	-0.7	-0.7
ORTHO07491	F	51	167	63	27.86	13.84	11.6	8.4	14	8	10	6	68	10	18	19	0.8	0.68	0.52	0.3	0.3	-0.12	-0.16	-0.22	0	-0.12	-0.28	-0.5	-0.5
ORTHO07492	M	84	161	65	2.5	6.5	6	9	5	13	12	18	8	34	18	33	0	0	0	0	0	0	0	0	0	0	0	0	0
ORTHO07493	M	70	170.5	64.6	19.935	12.66	7.6	6.9	9	7	4	3	13	9	14	17	0.9	0.677917	0.588333	0.4	0.4	-0.22208	-0.08958	-0.18833	0	-0.22208	-0.31167	-0.5	-0.5
ORTHO07494	M	61	159	70	17.5	11.8633	13.2	8.2	4	3	6	1	8	4	9	2	0.8	0.8	0.721944	0.6	0.6	0	-0.07806	-0.12194	0	0	-0.07806	-0.2	-0.2
ORTHO07495	M	65	160	60	17.3633	20.765	18.4	17.3	7	16	14	13	17	29	24	21	0.8	0.713611	0.66375	0.6	0.6	-0.08639	-0.04986	-0.06375	0	-0.08639	-0.13625	-0.2	-0.2
ORTHO07496	M	77	172	69	22.9	15.2	12	13.6	14	10	6	8	39	21	10	14	0.6	0.6	0.6	0.6	0.6	0	0	0	0	0	0	0	0
ORTHO07497	M	74	164	83	13.4433	5.42333	3.6	3.6	6	1	0	0	7	1	0	0	0.5	0.461944	0.393611	0.3	0.3	-0.03806	-0.06833	-0.09361	0	-0.03806	-0.10639	-0.2	-0.2
ORTHO07498	F	43	153.5	57.7	11.2017	10.4433	7.6	7.06333	3	7	4	4	4	8	5	5	0.6	0.541806	0.461944	0.4	0.355278	-0.05819	-0.07986	-0.06194	-0.04472	-0.05819	-0.13806	-0.2	-0.24472
ORTHO07499	M	70	169	70	16.6	10.275	9.6	9.6	2	0	0	0	4	0	0	0	0.9	0.9	0.85625	0.8	0.8	0	-0.04375	-0.05625	0	0	-0.04375	-0.1	-0.1
ORTHO07500	F	56	163.5	64.7	12.59	8.52667	6.8	6.8	2	2	1	1	2	3	1	1	0.7	0.615833	0.577222	0.5	0.5	-0.08417	-0.03861	-0.07722	0	-0.08417	-0.12278	-0.2	-0.2
ORTHO07501	M	72	162	62	16.5	14.7367	9.2	10.8	10	12	7	9	18	19	10	23	0.5	0.5	0.428055	0.3	0.3	0	-0.07194	-0.12806	0	0	-0.07194	-0.2	-0.2
ORTHO07502	F	65	160	60	15.8633	9.89	7.4	6	4	2	2	0	4	2	3	0	0.8	0.755278	0.690833	0.5	0.5	-0.04472	-0.06444	-0.19083	0	-0.04472	-0.10917	-0.3	-0.3
ORTHO07503	M	82	174	71	5.6	5.98833	4	4	2	6	4	4	10	11	10	6	0.3	0.3	0.274028	0.2	0.2	0	-0.02597	-0.07403	0	0	-0.02597	-0.1	-0.1
ORTHO07504	M	80	160	70	16.9	10.91	6.9	7.925	9	8	3	7	22	8	4	13	0.6	0.6	0.425833	0.4	0.310417	0	-0.17417	-0.02583	-0.08958	0	-0.17417	-0.2	-0.28958
ORTHO07505	F	65	151	82	12.59	7.89167	7.2	6.4	3	3	3	2	7	3	3	2	0.8	0.5075	0.457639	0.4	0.4	-0.2925	-0.04986	-0.05764	0	-0.2925	-0.34236	-0.4	-0.4
ORTHO07506	F	67	153	60	14.6	9.92	6.7	6	2	1	1	0	2	1	1	0	0.8	0.8	0.768333	0.5	0.5	0	-0.03167	-0.26833	0	0	-0.03167	-0.3	-0.3
ORTHO07507	M	27	175	74	27.8	15.2267	15.8317	16	13	8	15	16	37	8	19	18	0.7	0.7	0.635556	0.410972	0.4	0	-0.06444	-0.22458	-0.01097	0	-0.06444	-0.28903	-0.3
ORTHO07508	F	65	152	68	15.7967	8.81333	6.8	6	4	1	1	0	5	1	1	0	0.8	0.733055	0.651111	0.5	0.5	-0.06694	-0.08194	-0.15111	0	-0.06694	-0.14889	-0.3	-0.3
ORTHO07509	F	49	154	46	13.6	4.92	6.4	6.8	8	0	13	14	18	0	20	24	0.5	0.5	0.41	0.1	0.1	0	-0.09	-0.31	0	0	-0.09	-0.4	-0.4
ORTHO07510	F	68	156	50	15.2	15.9	6	16.4	6	12	0	13	20	13	0	13	0.5	0.5	0.5	0.5	0.5	0	0	0	0	0	0	0	0
ORTHO07511	F	71	141	41	10.4	7.05667	7.2	7.8	6	5	6	7	13	21	22	22	0.4	0.4	0.338056	0.3	0.3	0	-0.06194	-0.03806	0	0	-0.06194	-0.1	-0.1
ORTHO07512	M	57	168	72	26.85	13.6	13.6	19.6	8	4	4	10	191	4	4	13	1	0.979167	0.8	0.8	0.8	-0.02083	-0.17917	0	0	-0.02083	-0.2	-0.2	-0.2
ORTHO07513	M	78	156	67	11.8	7.2	7.2	8.8	2	0	0	2	4	0	0	3	0.6	0.6	0.6	0.6	0.6	0	0	0	0	0	0	0	0
ORTHO07514	F	6	103	15	2.7	1.8	1.8	1.8	5	3	3	3	7	3	4	5	0.1	0.1	0.1	0.1	0.1	0	0	0	0	0	0	0	0
ORTHO07515	M	81	163	53.6	10.8	6.6	9.6	5.3	7	3	8	1	9	3	18	1	0.4	0.4	0.4	0.4	0.4	0	0	0	0	0	0	0	0
ORTHO07516	F	33	159	58	28.6	11.4367	15.6	15.6	16	2	9	9	56	2	11	11	0.8	0.8	0.786389	0.7	0.7	0	-0.01361	-0.08639	0	0	-0.01361	-0.1	-0.1
ORTHO07517	F	60	148	36	1.5	0	0	0	3	0	0	0	4	0	0	0	0	0	0	0	0	0	0	0	0	0	0	0	0
ORTHO07518	F	53	161	53	13.3	8.87167	9.3	5.7	4	2	5	1	5	5	6	7	0.6	0.6	0.505972	0.4	0.4	0	-0.09403	-0.10597	0	0	-0.09403	-0.2	-0.2
ORTHO07519	F	69	152	57.9	12.275	14.5167	13.2	15.6	2	9	9	12	5	9	9	13	0.7	0.639583	0.576389	0.5	0.5	-0.06042	-0.06319	-0.07639	0	-0.06042	-0.12361	-0.2	-0.2
ORTHO07520	F	44	166	85.5	15.5033	11.64	11.4	9.4	1	2	3	1	1	2	3	1	1	0.900278	0.786667	0.7	0.7	-0.09972	-0.11361	-0.08667	0	-0.09972	-0.21333	-0.3	-0.3
ORTHO07521	F	71	145	66	16.945	10	11.3567	8.5	9	5	11	7	11	6	13	7	0.6	0.562083	0.5	0.304722	0.3	-0.03792	-0.06208	-0.19528	-0.00472	-0.03792	-0.1	-0.29528	-0.3
ORTHO07522	F	64	158	70	26.1	10.315	5.5	5.5	19	4	1	1	32	5	2	1	0.7	0.7	0.592917	0.4	0.4	0	-0.10708	-0.19292	0	0	-0.10708	-0.3	-0.3
ORTHO07523	M	62	165	55	15.6	10.1717	8	8.8	5	3	1	2	7	4	1	2	0.7	0.7	0.630972	0.6	0.6	0	-0.06903	-0.03097	0	0	-0.06903	-0.1	-0.1
ORTHO07524	M	52	173	79	32.3	25.7867	32.8	23.2	14	14	22	14	50	33	46	28	1	1	0.932222	0.9	0.9	0	-0.06778	-0.03222	0	0	-0.06778	-0.1	-0.1
ORTHO07525	F	76	144	54.7	11.19	3.99333	4.9	4.4	6	0	5	4	11	0	12	4	0.5	0.415833	0.332778	0.2	0.2	-0.08417	-0.08306	-0.13278	0	-0.08417	-0.16722	-0.3	-0.3
ORTHO07526	F	8	117	18.6	2.7	4.6	1.8	2	9	18	9	10	12	41	15	13	0	0	0	0	0	0	0	0	0	0	0	0	0
ORTHO07527	M	51	169	85	30.4	31.2	24.2817	20.7	12	16	11	9	40	86	29	28	1	1	1	0.948472	0.9	0	0	-0.05153	-0.04847	0	0	-0.05153	-0.1
ORTHO07528	M	88	160	42	8	4.8	7.2	6.4	14	6	12	5	19	9	21	33	0.2	0.2	0.2	0.2	0.2	0	0	0	0	0	0	0	0
ORTHO07529	M	80	169	83	2.3	1.5	1	0.5	3	3	2	1	4	5	3	1	0	0	0	0	0	0	0	0	0	0	0	0	0
ORTHO07530	M	49	161	58.5	19.3	12	16	12.7267	12	6	11	8	19	10	19	12	0.6	0.6	0.6	0.6	0.527222	0	0	0	-0.07278	0	0	0	-0.07278
ORTHO07531	F	58	162	73	3.6	23.5	3.6	12.1	0	18	0	14	3	45	0	54	0.3	0.3	0.3	0.3	0.3	0	0	0	0	0	0	0	0
ORTHO07532	M	66	169	72	18.6	17.97	8.4	13.9	8	12	3	8	22	33	10	63	0.7	0.7	0.6225	0.5	0.5	0	-0.0775	-0.1225	0	0	-0.0775	-0.2	-0.2
ORTHO07533	F	44	152	77.5	20.4	16.85	5.4	4.8	9	9	1	0	13	9	1	0	0.7	0.7	0.654167	0.4	0.4	0	-0.04583	-0.25417	0	0	-0.04583	-0.3	-0.3
ORTHO07534	F	54	162	71	17.4	11.2	6.80333	10	9	5	1	5	14	5	1	5	0.6	0.6	0.6	0.500278	0.5	0	0	-0.09972	-0.00028	0	0	-0.09972	-0.1
ORTHO07535	F	72	150	42	4.2	3.2	1.2	2.7	6	4	0	3	6	6	0	4	0.1	0.1	0.1	0.1	0.1	0	0	0	0	0	0	0	0
ORTHO07536	M	67	168	77	27.9333	26.8	19.6	13.8	9	13	8	3	48	18	34	9	0.9	1.07778	0.9	0.9	0.9	0.17778	-0.17778	0	0	0.17778	0	0	0
ORTHO07537	F	28	162	57	10.345	7.76667	6.8	9.6	7	12	14	21	13	13	18	25	0.5	0.27875	0.147222	0.1	0.1	-0.22125	-0.13153	-0.04722	0	-0.22125	-0.35278	-0.4	-0.4
ORTHO07538	F	59	161	59	17.6	8.85833	3.6	4.8	5	1	0	2	7	1	0	2	0.8	0.8	0.654861	0.3	0.3	0	-0.14514	-0.35486	0	0	-0.14514	-0.5	-0.5
ORTHO07539	F	56	159	84	30.6	20.2533	4.8	5.6	17	13	0	1	32	14	0	1	0.8	0.8	0.654444	0.4	0.4	0	-0.14556	-0.25444	0	0	-0.14556	-0.4	-0.4
ORTHO07540	F	56	159	84	30.6	20.2533	4.8	5.6	17	13	0	1	32	14	0	1	0.8	0.8	0.654444	0.4	0.4	0	-0.14556	-0.25444	0	0	-0.14556	-0.4	-0.4
ORTHO07541	F	76	145	43	9.3	5.41333	4.8	4.2	5	2	2	1	6	2	4	1	0.4	0.4	0.351111	0.3	0.3	0	-0.04889	-0.05111	0	0	-0.04889	-0.1	-0.1
ORTHO07542	F	69	157	63	35.1683	24.505	11.7	22.5	23	18	5	17	119	30	6	26	0.8	0.789028	0.692083	0.6	0.6	-0.01097	-0.09694	-0.09208	0	-0.01097	-0.10792	-0.2	-0.2
ORTHO07543	M	84	172	64	17.6667	7.395	10.8	8.1	7	0	4	1	46	0	8	1	0.3	0.672222	0.61625	0.6	0.6	0.37222	-0.05597	-0.01625	0	0.37222	0.31625	0.3	0.3
ORTHO07544	M	68	176.7	92	24.4	18.5	16.8	19.2	7	5	5	7	16	13	10	10	1	1	0.916667	0.9	0.9	0	-0.08333	-0.01667	0	0	-0.08333	-0.1	-0.1
ORTHO07545	F	61	148	68	17.6	13.0333	7.93	9.7	5	5	3	7	5	6	3	7	0.8	0.8	0.694445	0.4525	0.4	0	-0.10556	-0.24194	-0.0525	0	-0.10556	-0.3475	-0.4
ORTHO07546	F	17	159	43	13.5867	8.4	9.4	8.4	1	0	1	0	7	0	1	0	0.8	0.790555	0.7	0.7	0.7	-0.00944	-0.09056	0	0	-0.00944	-0.1	-0.1	-0.1
ORTHO07547	M	17	168	71	11	5.915	4.8	4.8	2	0	0	0	4	0	0	0	0.5	0.5	0.492917	0.4	0.4	0	-0.00708	-0.09292	0	0	-0.00708	-0.1	-0.1
ORTHO07548	F	77	145	45	12.8	12	7.8	6.8	10	12	5	6	26	29	12	14	0.4	0.4	0.4	0.4	0.283333	0	0	0	-0.11667	0	0	0	-0.11667
ORTHO07549	F	57	157	55.9	11.2	12.4	6	10.6	3	8	0	6	3	8	0	6	0.5	0.5	0.5	0.5	0.5	0	0	0	0	0	0	0	0
ORTHO07550	F	83	156	62	9.3	4.8	4.8	6.8	6	0	0	4	17	0	0	4	0.4	0.4	0.4	0.4	0.4	0	0	0	0	0	0	0	0
ORTHO07551	M	78	162.9	71.5	20.9533	15.1767	8.1	10.9	16	11	3	7	39	19	6	11	0.4	0.462778	0.523056	0.5	0.5	0.06278	0.06028	-0.02306	0	0.06278	0.12306	0.1	0.1
ORTHO07552	M	20	172.4	91.6	18.5	19.5	24.9933	21.1433	3	5	9	7	4	11	24	13	1	1	1	0.957778	0.986944	0	0	-0.04222	0.02917	0	0	-0.04222	-0.01306
ORTHO07553	M	83	156	51	4.1	4.1	4.1	3.6	1	1	1	0	1	1	1	0	0.3	0.3	0.3	0.3	0.3	0	0	0	0	0	0	0	0
ORTHO07554	F	71	71	73	16.6	22.8317	20	16.8	2	14	16	12	3	22	38	33	0.8	0.8	0.769305	0.6	0.6	0	-0.03069	-0.16931	0	0	-0.03069	-0.2	-0.2
ORTHO07555	M	23	183	85.7	21.2167	21.9917	13.4	14.1	6	8	2	3	8	9	3	4	1	0.834722	0.865972	0.9	0.9	-0.16528	0.03125	0.03403	0	-0.16528	-0.13403	-0.1	-0.1
ORTHO07556	F	53	151	64	22.7033	15.0033	11.7	9	12	8	5	2	22	8	7	2	0.7	0.675278	0.650278	0.6	0.6	-0.02472	-0.025	-0.05028	0	-0.02472	-0.04972	-0.1	-0.1
ORTHO07557	F	56	152	63	16.4	8.91667	12.4	12.4	5	1	8	8	8	1	8	10	0.7	0.7	0.659722	0.5	0.5	0	-0.04028	-0.15972	0	0	-0.04028	-0.2	-0.2
ORTHO07558	F	11	112	18.9	4.8	3.9	1.9	5.065	15	20	7	17	25	30	9	27	0.1	0.1	0.1	0.1	0.172083	0	0	0	0.07208	0	0	0	0.07208
ORTHO07559	M	57	171	77	20.8	10.26	7.6	8.4	8	3	2	3	15	8	8	5	0.9	0.783333	0.63	0.5	0.5	-0.11667	-0.15333	-0.13	0	-0.11667	-0.27	-0.4	-0.4
ORTHO07560	F	70	153	54.8	11.1	9.5	7.4	8	4	5	2	3	7	10	4	4	0.5	0.5	0.5	0.5	0.5	0	0	0	0	0	0	0	0
ORTHO07561	M	77	157	74	18.6133	9.7	10.5	11.4	8	3	5	6	22	5	5	6	0.7	0.659444	0.583333	0.5	0.5	-0.04056	-0.07611	-0.08333	0	-0.04056	-0.11667	-0.2	-0.2
ORTHO07562	F	69	145.1	49	9.8	4.925	4.9	3.4	12	5	5	2	19	10	5	2	0.3	0.15	0.135417	0.2	0.2	-0.15	-0.01458	0.06458	0	-0.15	-0.16458	-0.1	-0.1
ORTHO07563	F	74	155	51	21.2	9.93667	8	6.4	15	6	4	2	22	7	4	3	0.5	0.5	0.469722	0.4	0.4	0	-0.03028	-0.06972	0	0	-0.03028	-0.1	-0.1
ORTHO07564	M	57	166	71	15.9	13.9383	10.2	8.1	4	6	3	1	4	6	3	1	0.7	0.7	0.661528	0.6	0.6	0	-0.03847	-0.06153	0	0	-0.03847	-0.1	-0.1
ORTHO07565	M	78	162.9	71.5	20.9533	15.1767	8.1	10.9	16	11	3	7	39	19	6	11	0.4	0.462778	0.523056	0.5	0.5	0.06278	0.06028	-0.02306	0	0.06278	0.12306	0.1	0.1
ORTHO07566	M	80	170	71	15.0633	12.8733	3.43	4.2	15	19	4	6	26	34	7	17	0.5	0.421945	0.281111	0.119167	0.1	-0.07806	-0.14083	-0.16194	-0.01917	-0.07806	-0.21889	-0.38083	-0.4
ORTHO07567	F	70	160	73	26.7	17.3267	14.4	16.2	17	11	8	11	50	20	14	15	0.7	0.7	0.618889	0.6	0.6	0	-0.08111	-0.01889	0	0	-0.08111	-0.1	-0.1
ORTHO07568	F	52	159.7	78	20.1	18.0467	8.4	8.4	7	8	0	0	16	9	0	0	0.8	0.8	0.712222	0.7	0.7	0	-0.08778	-0.01222	0	0	-0.08778	-0.1	-0.1
ORTHO07569	F	53	160	63	23.27	15.0517	11.1	15.2	18	7	3	8	105	16	5	15	0.5	0.5975	0.654306	0.7	0.7	0.0975	0.05681	0.04569	0	0.0975	0.15431	0.2	0.2
ORTHO07570	F	67	161	60	14.3167	8.87	6	6	3	2	0	0	3	2	0	0	0.8	0.693056	0.589167	0.5	0.5	-0.10694	-0.10389	-0.08917	0	-0.10694	-0.21083	-0.3	-0.3
ORTHO07571	M	78	167.6	56.4	13.8	10.2483	8.3	10.4	8	7	5	8	23	9	10	18	0.5	0.5	0.445694	0.4	0.4	0	-0.05431	-0.04569	0	0	-0.05431	-0.1	-0.1
ORTHO07572	M	52	168	72	15.5	14.4083	8	7.2	4	8	1	0	5	10	1	0	0.7	0.7	0.642361	0.6	0.6	0	-0.05764	-0.04236	0	0	-0.05764	-0.1	-0.1
ORTHO07573	F	85	157	60	10.4	12.7	9.6	6	17	16	14	8	27	28	19	9	0.1	0.1	0.1	0.1	0.1	0	0	0	0	0	0	0	0
ORTHO07574	F	37	172	71	9.68	3.6	2	2	6	3	1	1	7	3	1	5	0.7	0.0983334	0.1	0.1	0.1	-0.60167	0.00167	0	0	-0.60167	-0.6	-0.6	-0.6
ORTHO07575	F	30	157	45	9.2	6.855	6	6	0	0	0	0	0	0	0	0	0.6	0.6	0.57125	0.5	0.5	0	-0.02875	-0.07125	0	0	-0.02875	-0.1	-0.1
ORTHO07576	M	79	156	60	8.8	9	6	8	1	4	0	4	1	5	0	4	0.5	0.5	0.5	0.5	0.5	0	0	0	0	0	0	0	0
ORTHO07577	M	80	158	47	7.96333	3.2	2.7	4	8	4	3	6	17	5	5	6	0.3	0.163611	0.1	0.1	0.1	-0.13639	-0.06361	0	0	-0.13639	-0.2	-0.2	-0.2
ORTHO07578	F	46	158	54	9.635	7.79333	8.4	6.6	2	1	4	1	3	1	4	1	0.7	0.66125	0.582778	0.5	0.5	-0.03875	-0.07847	-0.08278	0	-0.03875	-0.11722	-0.2	-0.2
ORTHO07579	F	66	159	59	16.9	13.8	8.1	9	9	8	1	2	11	11	1	2	0.6	0.6	0.6	0.6	0.6	0	0	0	0	0	0	0	0
ORTHO07580	M	78	153.5	55	4.235	2.7	4.7	5.7	2	3	7	9	2	5	16	19	0.4	0.26125	0.1	0.1	0.1	-0.13875	-0.16125	0	0	-0.13875	-0.3	-0.3	-0.3
ORTHO07581	M	31	176	105	52.0067	49.8	21.7917	11.2	23	27	8	2	93	128	11	2	1.2	1.16722	1	0.907639	0.7	-0.03278	-0.16722	-0.09236	-0.20764	-0.03278	-0.2	-0.29236	-0.5
ORTHO07582	F	46	153	98	19.0233	14.66	12	12	7	12	12	12	11	14	19	15	1	0.651944	0.471667	0.4	0.4	-0.34806	-0.18028	-0.07167	0	-0.34806	-0.52833	-0.6	-0.6
ORTHO07583	F	51	159	65	23.8	12.9617	8.4	8.4	11	4	0	0	63	4	0	0	0.8	0.8	0.746806	0.7	0.7	0	-0.05319	-0.04681	0	0	-0.05319	-0.1	-0.1
ORTHO07584	M	43	180	67.4	25.8	9.8	4.8	4.8	21	5	0	0	111	5	0	0	0.5	0.5	0.483333	0.4	0.4	0	-0.01667	-0.08333	0	0	-0.01667	-0.1	-0.1
ORTHO07585	F	77	150	60	17.1083	9.6	6	9.6	13	6	0	6	56	11	0	7	0.4	0.484028	0.5	0.5	0.5	0.08403	0.01597	0	0	0.08403	0.1	0.1	0.1
ORTHO07586	F	27	166	88	19.2983	11.65	8	4.8	7	5	4	0	7	5	4	0	0.8	0.758194	0.6125	0.4	0.4	-0.04181	-0.14569	-0.2125	0	-0.04181	-0.1875	-0.4	-0.4
ORTHO07587	M	46	173	75	26.0767	18.6	21.3	19.5	9	9	12	11	13	9	12	12	1	0.981389	0.8	0.8	0.8	-0.01861	-0.18139	0	0	-0.01861	-0.2	-0.2	-0.2
ORTHO07588	F	67	159	64.9	16.1	12.6767	13.8	9.3	3	3	6	1	6	4	6	1	0.8	0.8	0.781389	0.7	0.7	0	-0.01861	-0.08139	0	0	-0.01861	-0.1	-0.1
ORTHO07589	F	47	153.9	69.6	24.2	14	13.8667	13.6	13	7	7	8	29	8	8	8	0.7	0.7	0.7	0.688889	0.6	0	0	-0.01111	-0.08889	0	0	-0.01111	-0.1
ORTHO07590	F	72	157	61	7.9	9.8	1.2	4.8	3	15	2	8	6	64	6	11	0.4	0.4	0	0	0	0	-0.4	0	0	0	-0.4	-0.4	-0.4
ORTHO07591	F	54	157.5	61	16.8	19.0517	16	7.2	6	13	11	0	9	15	12	0	0.7	0.7	0.654306	0.6	0.6	0	-0.04569	-0.05431	0	0	-0.04569	-0.1	-0.1
ORTHO07592	F	65	154	55	14.4833	10.8717	9	5.5	7	7	6	1	8	8	7	1	0.6	0.515278	0.464305	0.4	0.4	-0.08472	-0.05097	-0.06431	0	-0.08472	-0.13569	-0.2	-0.2
ORTHO07593	M	42	170	55	12	11.74	13.2	6.9	4	4	8	1	8	4	11	1	0.7	0.7	0.678333	0.5	0.5	0	-0.02167	-0.17833	0	0	-0.02167	-0.2	-0.2
ORTHO07594	F	65	144	59	18.0333	9.6	9.6	9.6	8	0	0	0	17	0	0	0	0.6	0.711111	0.8	0.8	0.8	0.11111	0.08889	0	0	0.11111	0.2	0.2	0.2
ORTHO07595	F	68	160	62	15.7	11.2667	6.9	6.8	5	5	1	1	8	7	1	1	0.7	0.7	0.563889	0.5	0.5	0	-0.13611	-0.06389	0	0	-0.13611	-0.2	-0.2
ORTHO07596	M	58	160	69	26.5667	15.115	12.5	11.1	17	12	11	9	44	14	19	24	0.6	0.613889	0.484583	0.4	0.4	0.01389	-0.12931	-0.08458	0	0.01389	-0.11542	-0.2	-0.2
ORTHO07597	M	54	163.4	67	18.6	7.95333	7.2	6.39833	6	0	0	0	9	0	0	0	0.8	0.8	0.662778	0.6	0.533195	0	-0.13722	-0.06278	-0.06681	0	-0.13722	-0.2	-0.26681
ORTHO07598	F	68	141	59	18.1	10.6233	9.5	10.2	8	6	5	6	14	6	7	6	0.7	0.7	0.535278	0.5	0.5	0	-0.16472	-0.03528	0	0	-0.16472	-0.2	-0.2
ORTHO07599	F	53	155	49	11.39	8.13833	10.1	8.7	6	7	11	9	8	7	12	10	0.5	0.374167	0.269861	0.2	0.2	-0.12583	-0.10431	-0.06986	0	-0.12583	-0.23014	-0.3	-0.3
ORTHO07600	F	61	155	81.7	36.6933	17.3883	13.025	8	17	7	8	4	32	9	11	4	1	0.907778	0.782361	0.502083	0.4	-0.09222	-0.12542	-0.28028	-0.10208	-0.09222	-0.21764	-0.49792	-0.6
ORTHO07601	F	75	156	62	18.45	10.4633	10.4	9.6	10	6	7	6	56	6	7	6	0.6	0.5375	0.471944	0.4	0.4	-0.0625	-0.06556	-0.07194	0	-0.0625	-0.12806	-0.2	-0.2
ORTHO07602	F	77	146	61	20.6	17.45	11.6	15.6	14	12	7	12	72	25	17	61	0.6	0.6	0.570833	0.5	0.5	0	-0.02917	-0.07083	0	0	-0.02917	-0.1	-0.1
ORTHO07603	F	70	150	60	21.1	12.5567	15.6	21	9	4	8	14	20	5	12	20	0.8	0.8	0.729722	0.7	0.7	0	-0.07028	-0.02972	0	0	-0.07028	-0.1	-0.1
ORTHO07604	F	60	152	73	22.845	10.9867	8.4	7.6	12	3	3	2	19	3	3	3	0.7	0.65375	0.698889	0.5	0.5	-0.04625	0.04514	-0.19889	0	-0.04625	-0.00111	-0.2	-0.2
ORTHO07605	F	62	152	48	13.035	8.50667	5	4.3	5	6	2	1	91	10	2	1	0.5	0.427917	0.358889	0.3	0.3	-0.07208	-0.06903	-0.05889	0	-0.07208	-0.14111	-0.2	-0.2
ORTHO07606	M	88	161	76	2.5	1.34833	1.2	1.4	1	2	3	4	2	3	3	5	0.1	0.1	0.0456944	0	0	0	-0.05431	-0.04569	0	0	-0.05431	-0.1	-0.1
ORTHO07607	M	69	161	75	26.8833	20.4	14.8	8.4	24	18	11	3	88	39	13	3	0.4	0.431944	0.5	0.5	0.5	0.03194	0.06806	0	0	0.03194	0.1	0.1	0.1
ORTHO07608	F	66	153	76	15.8	11.05	7.2	13.175	5	4	0	9	9	5	0	20	0.8	0.8	0.654167	0.6	0.53125	0	-0.14583	-0.05417	-0.06875	0	-0.14583	-0.2	-0.26875
ORTHO07609	F	60	156	50	7.2	6.64667	5.8	6.1	0	2	2	3	0	2	2	3	0.6	0.6	0.470556	0.4	0.4	0	-0.12944	-0.07056	0	0	-0.12944	-0.2	-0.2
ORTHO07610	M	46	165	79	13.0167	7.11667	6.6	6	1	0	1	0	1	0	1	0	0.8	0.709722	0.593055	0.5	0.5	-0.09028	-0.11667	-0.09306	0	-0.09028	-0.20694	-0.3	-0.3
ORTHO07611	F	70	148.5	56	14.1517	12.7	6	6.51333	3	8	0	3	7	9	0	8	0.6	0.687639	0.566667	0.5	0.367778	0.08764	-0.12097	-0.06667	-0.13222	0.08764	-0.03333	-0.1	-0.23222
ORTHO07612	F	75	150.7	65	16	7.05667	7.3	5.8	10	2	5	2	38	2	8	2	0.5	0.5	0.471389	0.4	0.4	0	-0.02861	-0.07139	0	0	-0.02861	-0.1	-0.1
ORTHO07613	M	69	159	70	16.1	12.69	14.2	18.2	3	4	7	11	4	4	7	12	0.8	0.8	0.724167	0.6	0.6	0	-0.07583	-0.12417	0	0	-0.07583	-0.2	-0.2
ORTHO07614	M	37	180	76	37.7	21.3667	19.4	21.4	19	10	11	13	180	12	11	14	0.9	0.9	0.872222	0.7	0.7	0	-0.02778	-0.17222	0	0	-0.02778	-0.2	-0.2
ORTHO07615	F	67	142	58	23.9	14.95	7.2	4.8	13	9	3	0	18	9	3	0	0.7	0.7	0.5875	0.4	0.4	0	-0.1125	-0.1875	0	0	-0.1125	-0.3	-0.3
ORTHO07616	F	70	144	61.8	14.9	10.1	8.7	8	15	11	9	8	97	13	10	10	0.2	0.2	0.2	0.2	0.2	0	0	0	0	0	0	0	0
ORTHO07617	M	80	175	75	8.2	7.2	7.8	6.6	6	6	7	5	7	6	8	6	0.3	0.3	0.3	0.3	0.3	0	0	0	0	0	0	0	0
ORTHO07618	F	56	154.2	50.5	15.7	7.6	6	6	9	2	0	0	17	2	0	0	0.5	0.5	0.5	0.5	0.5	0	0	0	0	0	0	0	0
ORTHO07619	F	18	130	28.5	6.96333	4	3.6	4	2	1	0	1	2	1	0	5	0.4	0.396944	0.3	0.3	0.3	-0.00306	-0.09694	0	0	-0.00306	-0.1	-0.1	-0.1
ORTHO07620	M	80	165	65	7.1	4.06833	3.2	3.2	2	3	2	2	9	3	4	3	0.3	0.3	0.230694	0.2	0.2	0	-0.06931	-0.03069	0	0	-0.06931	-0.1	-0.1
ORTHO07621	M	70	165	75	46.7333	46	46.8333	26	4	2	4	7	5	3	5	15	3	3.22778	3.5	3.23611	1	0.22778	0.27222	-0.26389	-2.23611	0.22778	0.5	0.23611	-2
ORTHO07622	M	80	156	64	8.9	14.9	2.4	5.9	8	25	0	7	17	38	0	9	0.2	0.2	0.2	0.2	0.2	0	0	0	0	0	0	0	0
ORTHO07623	M	40	171	83	27.1	18.8433	9.6	10.4	14	10	3	4	20	11	3	4	0.8	0.8	0.753611	0.6	0.6	0	-0.04639	-0.15361	0	0	-0.04639	-0.2	-0.2
ORTHO07624	F	83	146	55	8.205	9	4.2	8.3	5	11	3	11	5	13	3	11	0.3	0.225417	0.2	0.2	0.2	-0.07458	-0.02542	0	0	-0.07458	-0.1	-0.1	-0.1
ORTHO07625	M	76	163	60	19.7617	6.87333	5.5	4.8	11	1	1	0	145	1	7	0	0.5	0.596806	0.506111	0.4	0.4	0.09681	-0.09069	-0.10611	0	0.09681	0.00611	-0.1	-0.1
ORTHO07626	F	62	146.4	52.7	18.3	8.03333	6.8	6	6	0	1	0	13	0	1	0	0.7	0.7	0.669444	0.5	0.5	0	-0.03056	-0.16944	0	0	-0.03056	-0.2	-0.2
ORTHO07627	M	76	170	79.8	12	6.6	7.2	8.8	7	3	4	7	14	4	4	11	0.4	0.4	0.4	0.4	0.4	0	0	0	0	0	0	0	0
ORTHO07628	F	68	160	55	25.9	19.4833	22.2	17.4	22	22	29	21	51	28	42	23	0.5	0.5	0.456945	0.4	0.4	0	-0.04306	-0.05694	0	0	-0.04306	-0.1	-0.1
ORTHO07629	M	71	162	60.3	18.6	12.4483	5.4	2.4	15	14	5	0	50	37	13	0	0.3	0.3	0.262361	0.2	0.2	0	-0.03764	-0.06236	0	0	-0.03764	-0.1	-0.1
ORTHO07630	M	50	158	46	24.7	13.1167	6.8	6.8	19	8	1	1	108	52	2	1	0.6	0.6	0.559722	0.5	0.5	0	-0.04028	-0.05972	0	0	-0.04028	-0.1	-0.1
ORTHO07631	M	49	166	75	27.51	14.0433	11.2	8.2	13	5	4	1	17	6	4	1	0.9	0.809167	0.728611	0.6	0.6	-0.09083	-0.08056	-0.12861	0	-0.09083	-0.17139	-0.3	-0.3
ORTHO07632	F	53	160	57	15.3	12.7667	9.3	9.3	3	7	3	3	8	25	7	3	0.7	0.7	0.630556	0.6	0.6	0	-0.06944	-0.03056	0	0	-0.06944	-0.1	-0.1
ORTHO07633	F	30	158	56	23.9	14.8633	6	6	14	10	0	0	80	28	0	0	0.6	0.6	0.521945	0.5	0.5	0	-0.07806	-0.02194	0	0	-0.07806	-0.1	-0.1
ORTHO07634	F	79	146	42	6	1.885	1.2	1.5	4	0	0	1	4	0	0	1	0.2	0.2	0.157083	0.1	0.1	0	-0.04292	-0.05708	0	0	-0.04292	-0.1	-0.1
ORTHO07635	F	70	154	55	14.79	7.24333	6.6	8.4	9	3	3	6	30	5	5	7	0.7	0.5075	0.453611	0.4	0.4	-0.1925	-0.05389	-0.05361	0	-0.1925	-0.24639	-0.3	-0.3
ORTHO07636	F	38	168	56	18.5067	11.4733	7.8	7.1	9	9	6	5	10	10	8	5	0.7	0.675555	0.431111	0.3	0.3	-0.02444	-0.24444	-0.13111	0	-0.02444	-0.26889	-0.4	-0.4
ORTHO07637	M	74	162	61	14.3	8.4	9.3	8.4	1	0	1	0	1	0	1	0	0.7	0.7	0.7	0.7	0.7	0	0	0	0	0	0	0	0
ORTHO07638	M	56	183	71	15.6	8.165	6	4.75333	7	2	0	0	11	2	0	0	0.6	0.6	0.547083	0.5	0.396111	0	-0.05292	-0.04708	-0.10389	0	-0.05292	-0.1	-0.20389
ORTHO07639	M	85	160	64	0.5	1	1	1	1	2	2	2	2	3	2	4	0	0	0	0	0	0	0	0	0	0	0	0	0
ORTHO07640	M	80	155	67.7	9.12333	6.93333	6.6	4.2	0	4	5	1	1	15	8	1	0.6	0.510278	0.377778	0.3	0.3	-0.08972	-0.1325	-0.07778	0	-0.08972	-0.22222	-0.3	-0.3
ORTHO07641	M	80	163	71	10.165	8.59333	6	3.6	4	7	6	2	13	7	7	2	0.5	0.447083	0.366111	0.2	0.2	-0.05292	-0.08097	-0.16611	0	-0.05292	-0.13389	-0.3	-0.3
ORTHO07642	F	77	150.2	44	6.6	2.73	1.8	1.2	2	0	1	0	2	0	1	0	0.3	0.3	0.2275	0.1	0.1	0	-0.0725	-0.1275	0	0	-0.0725	-0.2	-0.2
ORTHO07643	F	70	158.5	58	6	7.96333	6.4	3.6	0	4	4	0	1	7	4	0	0.5	0.5	0.430278	0.3	0.3	0	-0.06972	-0.13028	0	0	-0.06972	-0.2	-0.2
ORTHO07644	F	30	160	73	32.6733	22.02	14.4	10.8	14	16	12	8	53	24	16	9	0.8	0.931111	0.568333	0.4	0.4	0.13111	-0.36278	-0.16833	0	0.13111	-0.23167	-0.4	-0.4
ORTHO07645	F	68	158.9	62.6	13.6633	9	3.80667	3.1	3	2	2	1	5	2	2	1	0.8	0.705278	0.6	0.200555	0.2	-0.09472	-0.10528	-0.39944	-0.00056	-0.09472	-0.2	-0.59944	-0.6
ORTHO07646	F	26	173.8	64.2	22.8	17.3133	20.3	24.2	16	13	15	17	16	13	15	19	0.7	0.7	0.551111	0.5	0.5	0	-0.14889	-0.05111	0	0	-0.14889	-0.2	-0.2
ORTHO07647	M	66	164	55	22.5867	32.49	24	20	15	33	24	19	48	74	55	25	0.5	0.598889	0.5075	0.4	0.4	0.09889	-0.09139	-0.1075	0	0.09889	0.0075	-0.1	-0.1
ORTHO07648	F	53	163.5	65	25.6	14.57	15.215	16.8	13	8	13	15	68	12	36	32	0.8	0.8	0.6475	0.40125	0.4	0	-0.1525	-0.24625	-0.00125	0	-0.1525	-0.39875	-0.4
ORTHO07649	M	54	169.5	78	20.5	29.5	8.4	37.2	6	18	0	24	18	58	0	118	0.7	0.7	0.7	0.7	0.7	0	0	0	0	0	0	0	0
ORTHO07650	M	43	171	90	20.6	11.8533	8.52	6	4	1	2	0	5	1	7	0	1	1	0.904444	0.543333	0.5	0	-0.09556	-0.36111	-0.04333	0	-0.09556	-0.45667	-0.5
ORTHO07651	M	53	160	61	9.6	9.6	9.6	9.6	0	0	0	0	0	0	0	0	0.8	0.8	0.8	0.8	0.8	0	0	0	0	0	0	0	0
ORTHO07652	F	74	156	49	18.4	10.5	5.5	7.6	19	7	1	4	41	8	1	6	0.4	0.4	0.4	0.4	0.4	0	0	0	0	0	0	0	0
ORTHO07653	M	27	175	54	17.195	14.4	18.22	10.4	7	9	9	1	8	12	9	1	0.7	0.699584	0.6	0.793333	0.8	-0.00042	-0.09958	0.19333	0.00667	-0.00042	-0.1	0.09333	0.1
ORTHO07654	F	73	141.7	65.3	12.1	11.0233	6.6	9	4	9	5	9	9	16	6	19	0.4	0.4	0.393611	0.3	0.3	0	-0.00639	-0.09361	0	0	-0.00639	-0.1	-0.1
ORTHO07655	M	76	150	59	14.0417	10.5	7.69833	8.3	5	5	4	5	6	6	4	13	0.6	0.545139	0.5	0.408195	0.4	-0.05486	-0.04514	-0.09181	-0.00819	-0.05486	-0.1	-0.19181	-0.2
ORTHO07656	M	56	165	70	20.2	20.11	10.3967	12.9	14	15	9	15	39	17	9	20	0.5	0.5	0.534167	0.324722	0.2	0	0.03417	-0.20944	-0.12472	0	0.03417	-0.17528	-0.3
ORTHO07657	F	52	163	70	21.8	15.1	12.4883	9.4	7	5	4	1	8	6	5	1	0.8	0.8	0.8	0.707361	0.7	0	0	-0.09264	-0.00736	0	0	-0.09264	-0.1
ORTHO07658	F	56	145	58.6	18.1	19.8	11.7	15.7833	9	14	5	11	18	22	11	29	0.6	0.6	0.6	0.6	0.540278	0	0	0	-0.05972	0	0	0	-0.05972
ORTHO07659	M	80	160	60	11.47	7.6	6.6	4.6	12	8	6	2	45	14	21	3	0.4	0.330833	0.3	0.3	0.3	-0.06917	-0.03083	0	0	-0.06917	-0.1	-0.1	-0.1
ORTHO07660	F	61	160	63	20.2	13	12.3	12.9	16	10	9	10	119	36	22	20	0.5	0.5	0.5	0.5	0.5	0	0	0	0	0	0	0	0
ORTHO07661	F	76	150	45	17.39	16.7867	15.6	12	10	13	12	7	32	19	20	9	0.3	0.474167	0.557222	0.6	0.533333	0.17417	0.08306	0.04278	-0.06667	0.17417	0.25722	0.3	0.23333
ORTHO07662	M	77	170	75	13.2	6	4.8	5.3	9	2	0	1	21	2	0	1	0.4	0.4	0.4	0.4	0.4	0	0	0	0	0	0	0	0
ORTHO07663	F	67	158	60	12.165	7.19	4.8	4.8	2	0	0	0	3	0	0	0	0.7	0.630417	0.599167	0.4	0.4	-0.06958	-0.03125	-0.19917	0	-0.06958	-0.10083	-0.3	-0.3
ORTHO07664	F	77	153	63	17.1	9.4	3.6	3.6	12	8	0	0	27	28	0	2	0.3	0.3	0.3	0.3	0.3	0	0	0	0	0	0	0	0
ORTHO07665	F	77	146.9	49	10.285	5.25667	3.9	3.9	6	3	3	3	10	5	7	6	0.4	0.332083	0.288056	0.2	0.2	-0.06792	-0.04403	-0.08806	0	-0.06792	-0.11194	-0.2	-0.2
ORTHO07666	F	75	157	77	30.9	16.78	7.8	17.1	19	9	2	13	107	16	3	24	0.7	0.7	0.665	0.5	0.5	0	-0.035	-0.165	0	0	-0.035	-0.2	-0.2
ORTHO07667	M	59	159.5	62	24	22.6517	15.3	25.2	14	17	9	20	26	20	9	27	0.7	0.7	0.612639	0.6	0.6	0	-0.08736	-0.01264	0	0	-0.08736	-0.1	-0.1
ORTHO07668	F	40	159.8	56	20.5	10.8833	6.6	6.6	12	5	1	1	18	6	1	1	0.7	0.7	0.606944	0.5	0.5	0	-0.09306	-0.10694	0	0	-0.09306	-0.2	-0.2
ORTHO07669	M	76	170	60	18.1	17.7017	13.4	20.4	5	8	5	12	12	19	11	43	0.8	0.8	0.766806	0.7	0.7	0	-0.03319	-0.06681	0	0	-0.03319	-0.1	-0.1
ORTHO07670	M	39	166	96.3	31.9	16.065	23.9	26.1	11	4	13	15	20	5	14	17	1	1	0.922083	0.8	0.8	0	-0.07792	-0.12208	0	0	-0.07792	-0.2	-0.2
ORTHO07671	M	81	173	99.8	17.2	9.73833	8.8	8.8	9	4	4	4	17	6	6	8	0.6	0.6	0.561528	0.5	0.5	0	-0.03847	-0.06153	0	0	-0.03847	-0.1	-0.1
ORTHO07672	F	60	152	72	20.9	8.335	1.375	1.2	10	1	0	0	13	1	0	0	0.7	0.7	0.619583	0.114583	0.1	0	-0.08042	-0.505	-0.01458	0	-0.08042	-0.58542	-0.6
ORTHO07673	F	53	154.5	77.5	17.1	7.70333	7.2	7.2	4	0	0	0	12	0	0	0	0.8	0.8	0.641945	0.6	0.6	0	-0.15806	-0.04194	0	0	-0.15806	-0.2	-0.2
ORTHO07674	M	29	166.6	74.5	20.1333	16.5	16.98	12.8	11	9	12	7	13	10	12	7	0.9	0.802778	0.7	0.606667	0.6	-0.09722	-0.10278	-0.09333	-0.00667	-0.09722	-0.2	-0.29333	-0.3
ORTHO07675	M	75	161	64	14.855	5.73	4.8	6	8	0	0	2	11	0	0	7	0.6	0.52125	0.4775	0.4	0.4	-0.07875	-0.04375	-0.0775	0	-0.07875	-0.1225	-0.2	-0.2
ORTHO07676	F	60	160	66	19.1083	11.6	7.6	6.8	12	7	2	1	88	7	2	1	0.6	0.542361	0.5	0.5	0.5	-0.05764	-0.04236	0	0	-0.05764	-0.1	-0.1	-0.1
ORTHO07677	M	15	170	53	20.3017	14.8	20.475	18.3	17	11	17	15	134	19	69	35	0.5	0.491806	0.5	0.43125	0.4	-0.00819	0.00819	-0.06875	-0.03125	-0.00819	0	-0.06875	-0.1
ORTHO07678	F	64	148	58	26.1	10.315	5.5	5.5	19	4	1	1	32	5	2	1	0.7	0.7	0.592917	0.4	0.4	0	-0.10708	-0.19292	0	0	-0.10708	-0.3	-0.3
ORTHO07679	F	64	157.4	80.7	18.1	14.98	10.8	9	5	6	4	2	16	7	4	2	0.8	0.8	0.731667	0.6	0.6	0	-0.06833	-0.13167	0	0	-0.06833	-0.2	-0.2
ORTHO07680	F	30	158	43	17.155	7.4	7.4	6.7	10	2	2	1	13	2	2	1	0.8	0.679583	0.5	0.5	0.5	-0.12042	-0.17958	0	0	-0.12042	-0.3	-0.3	-0.3
ORTHO07681	F	49	151	74	20.3	17.0733	11.8	12.8	7	8	7	8	9	8	8	8	0.8	0.8	0.697778	0.4	0.4	0	-0.10222	-0.29778	0	0	-0.10222	-0.4	-0.4
ORTHO07682	F	53	157.5	70.5	24.3	21.5117	17.4	8.4	9	12	9	0	15	16	14	15	0.8	0.8	0.750972	0.7	0.7	0	-0.04903	-0.05097	0	0	-0.04903	-0.1	-0.1
ORTHO07683	F	68	155.4	77.9	17.5	8.91667	7.2	7.2	4	1	0	0	10	1	0	0	0.8	0.8	0.651389	0.6	0.6	0	-0.14861	-0.05139	0	0	-0.14861	-0.2	-0.2
ORTHO07684	M	20	179	56.7	28.2	24.6	31.5	27.4	17	15	21	16	32	26	40	27	0.7	0.7	0.7	0.7	0.7	0	0	0	0	0	0	0	0
ORTHO07685	F	61	150	75	8	10	9.6	6.4	16	20	22	16	47	86	39	18	0	0	0	0	0	0	0	0	0	0	0	0	0
ORTHO07686	F	52	153	64	14.065	9.55333	6.4	5.6	4	3	2	1	8	3	2	1	0.7	0.622083	0.571111	0.4	0.4	-0.07792	-0.05097	-0.17111	0	-0.07792	-0.12889	-0.3	-0.3
ORTHO07687	M	54	168.5	76.8	33.9	25.9	7.2	18.2	22	17	0	10	64	32	0	26	0.6	0.6	0.6	0.6	0.6	0	0	0	0	0	0	0	0
ORTHO07688	M	62	175	82	23.4	14.5583	8.8	6.8	8	5	4	2	32	8	7	3	0.9	0.9	0.763194	0.4	0.4	0	-0.13681	-0.36319	0	0	-0.13681	-0.5	-0.5
ORTHO07689	F	67	149	59	12.4	10.86	1.2	1.2	2	3	0	0	4	3	0	0	0.7	0.7	0.68	0.1	0.1	0	-0.02	-0.58	0	0	-0.02	-0.6	-0.6
ORTHO07690	F	65	153.5	67.2	20.6	20.03	15.2	11.2	8	12	10	5	24	32	26	10	0.8	0.8	0.7025	0.6	0.6	0	-0.0975	-0.1025	0	0	-0.0975	-0.2	-0.2
ORTHO07691	M	22	181	75	17.3883	13.01	10.2	11.2	4	4	3	4	4	4	3	4	0.9	0.815694	0.734167	0.6	0.6	-0.08431	-0.08153	-0.13417	0	-0.08431	-0.16583	-0.3	-0.3
ORTHO07692	M	76	168	71.3	15.6217	9.725	8	7.2	4	2	1	0	4	2	1	0	0.8	0.718472	0.660417	0.6	0.6	-0.08153	-0.05806	-0.06042	0	-0.08153	-0.13958	-0.2	-0.2
ORTHO07693	M	69	162	68	18.6	11.6033	9.6	10.4	6	4	3	4	8	5	3	5	0.8	0.8	0.683611	0.6	0.6	0	-0.11639	-0.08361	0	0	-0.11639	-0.2	-0.2
ORTHO07694	M	57	165	71	25.7067	17.7217	6.4	8	16	15	2	5	113	31	2	8	0.5	0.592222	0.451806	0.4	0.4	0.09222	-0.14042	-0.05181	0	0.09222	-0.04819	-0.1	-0.1
ORTHO07695	F	67	158	68	17.9483	11.3817	6	6.7	7	5	0	1	8	6	0	1	0.9	0.662361	0.573472	0.5	0.5	-0.23764	-0.08889	-0.07347	0	-0.23764	-0.32653	-0.4	-0.4
ORTHO07696	F	68	151	60	8.8	6.4	5.3	6.8	5	2	1	4	6	2	1	4	0.4	0.4	0.4	0.4	0.4	0	0	0	0	0	0	0	0
ORTHO07697	F	54	150	66	26.07	18.505	16.4	18.4	14	11	14	14	38	23	20	17	0.8	0.6725	0.55875	0.2	0.2	-0.1275	-0.11375	-0.35875	0	-0.1275	-0.24125	-0.6	-0.6
ORTHO07698	F	77	160	75	15	6.08167	5.4	3.6	6	2	3	0	8	2	3	0	0.6	0.6	0.381806	0.3	0.3	0	-0.21819	-0.08181	0	0	-0.21819	-0.3	-0.3
ORTHO07699	F	60	158	57	13.3267	19.2	13.6	15	6	18	11	13	9	44	19	25	0.6	0.502222	0.4	0.4	0.4	-0.09778	-0.10222	0	0	-0.09778	-0.2	-0.2	-0.2
ORTHO07700	F	52	153	58	23.9	21	20.1	19.5	14	14	13	13	16	27	19	20	0.7	0.7	0.7	0.7	0.7	0	0	0	0	0	0	0	0
ORTHO07701	F	52	153	58	23.9	21	20.1	19.5	14	14	13	13	16	27	19	20	0.7	0.7	0.7	0.7	0.7	0	0	0	0	0	0	0	0
ORTHO07702	M	82	158	51	9.5	9.5	3.5	4.5	19	19	7	9	53	30	11	13	0	0	0	0	0	0	0	0	0	0	0	0	0
ORTHO07703	M	76	169	65	13.2167	11.1583	8.4	5.4	7	10	8	3	11	16	15	3	0.5	0.443056	0.379861	0.3	0.3	-0.05694	-0.06319	-0.07986	0	-0.05694	-0.12014	-0.2	-0.2
ORTHO07704	F	48	150	45	14.1	13.34	12.7	9.9	9	12	13	9	10	12	14	11	0.5	0.5	0.411667	0.3	0.3	0	-0.08833	-0.11167	0	0	-0.08833	-0.2	-0.2
ORTHO07705	F	77	141	61	15.9	14.0233	11.6	13.2	13	13	10	12	13	18	12	20	0.4	0.4	0.326944	0.3	0.3	0	-0.07306	-0.02694	0	0	-0.07306	-0.1	-0.1
ORTHO07706	F	70	147.3	64	12	18.655	15	17.7	6	13	10	13	11	34	20	18	0.6	0.6	0.52125	0.5	0.5	0	-0.07875	-0.02125	0	0	-0.07875	-0.1	-0.1
ORTHO07707	F	77	161	68	6.5	4.6	1.2	1.2	4	5	0	0	6	11	0	0	0.1	0.1	0.1	0.1	0.1	0	0	0	0	0	0	0	0
ORTHO07708	F	69	155	58.6	18.2	18.15	11.4967	6.6	8	13	19	5	15	30	38	5	0.7	0.7	0.5875	0.141389	0.3	0	-0.1125	-0.44611	0.15861	0	-0.1125	-0.55861	-0.4
ORTHO07709	F	75	160	88	9.62666	6.85333	4.3	6.4	9	5	1	4	12	6	1	4	0.8	0.285556	0.279444	0.3	0.3	-0.51444	-0.00611	0.02056	0	-0.51444	-0.52056	-0.5	-0.5
ORTHO07710	F	76	151	63	19.3	7.6	7.24667	5.7	12	2	5	3	26	7	15	5	0.5	0.5	0.5	0.312222	0.3	0	0	-0.18778	-0.01222	0	0	-0.18778	-0.2
ORTHO07711	M	79	162	54	7.1	5.07	1.7	1.2	4	4	1	0	6	6	1	0	0.3	0.3	0.255833	0.1	0.1	0	-0.04417	-0.15583	0	0	-0.04417	-0.2	-0.2
ORTHO07712	F	55	156	52	8.78667	2.67333	1.2	1.2	4	1	0	0	19	1	0	0	0.6	0.257222	0.164444	0.1	0.1	-0.34278	-0.09278	-0.06444	0	-0.34278	-0.43556	-0.5	-0.5
ORTHO07713	F	66	144	65	25.9867	19.9033	6	6.8	15	15	3	4	60	23	7	4	0.8	0.707222	0.550278	0.3	0.3	-0.09278	-0.15694	-0.25028	0	-0.09278	-0.24972	-0.5	-0.5
ORTHO07714	M	66	160	62	16.6	11.0333	15.2	9.6	4	4	10	3	7	5	11	3	0.8	0.8	0.652778	0.6	0.6	0	-0.14722	-0.05278	0	0	-0.14722	-0.2	-0.2
ORTHO07715	M	72	170	70	11.4133	5.10667	6.4	12.9	5	3	5	10	9	3	5	10	0.7	0.342778	0.225556	0.2	0.2	-0.35722	-0.11722	-0.02556	0	-0.35722	-0.47444	-0.5	-0.5
ORTHO07716	M	79	157.9	52	8.47333	11.7	9.7	6.2	12	21	17	10	14	36	41	18	0.3	0.122778	0.1	0.1	0.1	-0.17722	-0.02278	0	0	-0.17722	-0.2	-0.2	-0.2
ORTHO07717	F	71	148	81	14.7	9.7	7.2	8	4	3	0	1	5	3	0	1	0.6	0.6	0.6	0.6	0.6	0	0	0	0	0	0	0	0
ORTHO07718	F	69	156.3	83	21.5	16.335	12.9	12	5	4	5	4	6	6	5	4	1	1	0.96125	0.7	0.7	0	-0.03875	-0.26125	0	0	-0.03875	-0.3	-0.3
ORTHO07719	M	84	150	69	11.4667	5.34333	4.2	4.7	16	4	6	7	234	4	7	8	0.2	0.288889	0.278611	0.1	0.1	0.08889	-0.01028	-0.17861	0	0.08889	0.07861	-0.1	-0.1
ORTHO07720	M	81	164	82.4	9.30167	10.2	10.2	9.2	15	18	18	16	29	31	29	19	0.3	0.150139	0.1	0.1	0.1	-0.14986	-0.05014	0	0	-0.14986	-0.2	-0.2	-0.2
ORTHO07721	F	59	162	57	19.9	10.3933	11.4	9.6	10	3	6	4	13	3	7	4	0.7	0.7	0.641111	0.5	0.5	0	-0.05889	-0.14111	0	0	-0.05889	-0.2	-0.2
ORTHO07722	F	30	162	51.9	11.3	10.53	8.1	8.8	2	6	3	4	2	7	3	4	0.6	0.6	0.519167	0.5	0.5	0	-0.08083	-0.01917	0	0	-0.08083	-0.1	-0.1
ORTHO07723	F	76	156	46	10.1	6.14333	3.2	2.7	9	9	2	1	32	40	4	3	0.3	0.3	0.203611	0.2	0.2	0	-0.09639	-0.00361	0	0	-0.09639	-0.1	-0.1
ORTHO07724	M	42	165	65	17.5733	10.0583	8.8	8	5	2	2	1	7	2	3	1	0.9	0.764444	0.671528	0.6	0.6	-0.13556	-0.09292	-0.07153	0	-0.13556	-0.22847	-0.3	-0.3
ORTHO07725	F	68	151	55	16.2183	9.36	9.2	9.6	7	3	4	5	8	3	4	5	0.7	0.618194	0.563333	0.5	0.5	-0.08181	-0.05486	-0.06333	0	-0.08181	-0.13667	-0.2	-0.2
ORTHO07726	M	44	170	90	22.4	15.7367	10.8	10.8	4	3	0	0	4	3	0	0	1.1	1.1	1.03639	0.9	0.9	0	-0.06361	-0.13639	0	0	-0.06361	-0.2	-0.2
ORTHO07727	F	81	148	56	9.1	5.59333	3.6	4.5	10	6	3	6	37	20	7	19	0.3	0.3	0.266111	0.2	0.2	0	-0.03389	-0.06611	0	0	-0.03389	-0.1	-0.1
ORTHO07728	F	62	152	84	29.4	19.67	13.8	19.2	10	11	6	12	16	13	13	15	1	1	0.764167	0.7	0.7	0	-0.23583	-0.06417	0	0	-0.23583	-0.3	-0.3
ORTHO07729	F	54	148.5	57	14.5	5.485	4.8	4.01	6	0	0	0	10	0	0	0	0.6	0.6	0.457083	0.4	0.334167	0	-0.14292	-0.05708	-0.06583	0	-0.14292	-0.2	-0.26583
ORTHO07730	F	57	163	54	15.4	8.27333	12.4	9.7	5	0	8	5	13	0	11	7	0.7	0.7	0.689445	0.5	0.5	0	-0.01056	-0.18944	0	0	-0.01056	-0.2	-0.2
ORTHO07731	F	56	149.4	64.8	18.6	12.91	12	8.8	6	4	6	2	8	4	8	2	0.8	0.8	0.759167	0.6	0.6	0	-0.04083	-0.15917	0	0	-0.04083	-0.2	-0.2
ORTHO07732	M	86	172	65	2.9	2.99333	6.2	4.2	1	2	10	6	1	4	38	39	0.2	0.2	0.166111	0.1	0.1	0	-0.03389	-0.06611	0	0	-0.03389	-0.1	-0.1
ORTHO07733	F	88	131	47	3.9	2.1	0.8	1.6	13	8	4	8	38	31	14	34	0	0	0	0	0	0	0	0	0	0	0	0	0
ORTHO07734	F	78	145	49.6	5.4	7.4	3.9	7.4	6	10	3	10	8	29	13	26	0.2	0.2	0.2	0.2	0.2	0	0	0	0	0	0	0	0
ORTHO07735	F	78	147	44	10.4	11.8	3.6	10.8	10	11	0	12	297	12	0	13	0.3	0.3	0.3	0.3	0.3	0	0	0	0	0	0	0	0
ORTHO07736	M	14	156	45	9.8	8.3	10.3	13.8	7	7	11	18	22	10	24	121	0.4	0.4	0.4	0.4	0.4	0	0	0	0	0	0	0	0
ORTHO07737	F	67	159.3	94.1	24.8	14.5	14.5	14.2	7	1	1	1	11	3	1	2	1.1	1.1	1.1	1.1	1.1	0	0	0	0	0	0	0	0
ORTHO07738	F	79	143	58.9	12	6	4.8	4.8	7	2	0	0	67	4	0	0	0.4	0.4	0.4	0.4	0.4	0	0	0	0	0	0	0	0
ORTHO07739	F	77	157	69	19.6	16.8	11.2	8.8	12	12	5	2	17	15	5	2	0.6	0.6	0.6	0.6	0.6	0	0	0	0	0	0	0	0
ORTHO07740	F	78	145	49.6	5.4	7.4	3.9	7.4	6	10	3	10	8	29	13	26	0.2	0.2	0.2	0.2	0.2	0	0	0	0	0	0	0	0
ORTHO08001	M	74	159	67	12.4	6.56167	3.6	3.6	8	3	0	0	12	4	0	0	0.4	0.4	0.371806	0.3	0.3	0	-0.02819	-0.07181	0	0	-0.02819	-0.1	-0.1
ORTHO08002	M	37	166	59	23.4917	28.84	17.6	26.1	10	22	13	23	42	86	43	70	0.9	0.857639	0.778333	0.6	0.6	-0.04236	-0.07931	-0.17833	0	-0.04236	-0.12167	-0.3	-0.3
ORTHO08003	F	78	146	53.7	18.1	16.8	10.8	7.5	18	22	12	7	22	26	12	9	0.4	0.316667	0.3	0.3	0.3	-0.08333	-0.01667	0	0	-0.08333	-0.1	-0.1	-0.1
ORTHO08004	M	80	172	76	12.8	3.97	3	4.2	10	1	1	3	17	1	1	6	0.4	0.4	0.280833	0.2	0.2	0	-0.11917	-0.08083	0	0	-0.11917	-0.2	-0.2
ORTHO08005	F	52	161	73	12.11	25.325	22.4	19.2	3	23	22	18	8	52	56	35	0.8	0.550833	0.44375	0.4	0.4	-0.24917	-0.10708	-0.04375	0	-0.24917	-0.35625	-0.4	-0.4
ORTHO08006	F	73	152	71.7	10.5	5.52667	5	5.7	2	2	2	3	3	2	2	10	0.5	0.5	0.318889	0.3	0.3	0	-0.18111	-0.01889	0	0	-0.18111	-0.2	-0.2
ORTHO08007	F	81	155	65	11.2	5.81	5.4	7.2	5	0	1	4	8	0	2	4	0.5	0.5	0.484167	0.4	0.4	0	-0.01583	-0.08417	0	0	-0.01583	-0.1	-0.1
ORTHO08008	M	80	161.9	60.4	5.4	6.6	5.4	4.7	3	5	3	2	3	6	3	5	0.3	0.3	0.3	0.3	0.3	0	0	0	0	0	0	0	0
ORTHO08009	M	67	165	68	9.78	4.8	4.8	4.8	2	0	0	0	2	0	0	0	0.5	0.431667	0.4	0.4	0.4	-0.06833	-0.03167	0	0	-0.06833	-0.1	-0.1	-0.1
ORTHO08010	F	56	165	62.5	20.4	7.58667	11.4	10.7	9	0	6	5	46	0	6	5	0.7	0.7	0.632222	0.6	0.6	0	-0.06778	-0.03222	0	0	-0.06778	-0.1	-0.1
ORTHO08011	F	58	153.2	64	17.6	15.8	14	14.8	6	8	7	8	11	11	7	11	0.7	0.7	0.7	0.7	0.7	0	0	0	0	0	0	0	0
ORTHO08012	F	80	157	77	13.2	8.7	2.2	7.2	24	15	2	12	69	24	3	35	0.1	0.1	0.1	0.1	0.1	0	0	0	0	0	0	0	0
ORTHO08013	M	52	171	64	18.715	11.8133	11.1	13	3	3	3	6	5	4	9	17	0.8	0.892917	0.751111	0.7	0.7	0.09292	-0.14181	-0.05111	0	0.09292	-0.04889	-0.1	-0.1
ORTHO08014	F	56	155	59	14.8	7.11	4.2	6	6	4	1	4	9	4	1	4	0.5	0.5	0.375833	0.3	0.3	0	-0.12417	-0.07583	0	0	-0.12417	-0.2	-0.2
ORTHO08015	M	56	168	55	18.1733	26.4417	11.4	13.2	24	22	6	8	58	47	6	9	0.3	0.0977777	0.561805	0.5	0.5	-0.20222	0.46403	-0.06181	0	-0.20222	0.26181	0.2	0.2
ORTHO08016	M	58	169	70.8	23.7	13.0033	10.8	12.8	9	5	3	6	18	5	5	8	0.9	0.9	0.725278	0.7	0.7	0	-0.17472	-0.02528	0	0	-0.17472	-0.2	-0.2
ORTHO08017	M	38	185	110	23.5	20.8	17.6	12	5	6	4	0	10	7	4	0	1	1	1	1	1	0	0	0	0	0	0	0	0
ORTHO08018	M	15	158	48	6.2	5.6	3.6	5.2	1	4	0	4	1	4	0	4	0.3	0.3	0.3	0.3	0.3	0	0	0	0	0	0	0	0
ORTHO08019	F	71	150	45	11.08	5.5	5.3	5.3	6	1	1	1	8	1	1	1	0.5	0.406667	0.4	0.4	0.4	-0.09333	-0.00667	0	0	-0.09333	-0.1	-0.1	-0.1
ORTHO08020	F	68	152	63	23.8	16.85	12.4	18.8	17	14	11	19	21	19	13	23	0.6	0.6	0.470833	0.3	0.3	0	-0.12917	-0.17083	0	0	-0.12917	-0.3	-0.3
ORTHO08021	F	15	156	56	14.6	8.175	8.6	8.6	11	2	2	2	14	2	2	2	0.5	0.5	0.572917	0.6	0.6	0	0.07292	0.02708	0	0	0.07292	0.1	0.1
ORTHO08022	M	81	165	50	2.4	1.5	1.5	1.2	4	1	1	0	5	2	2	0	0.1	0.1	0.1	0.1	0.1	0	0	0	0	0	0	0	0
ORTHO08023	F	16	170	59.5	22.3	20.71	14	16.6	14	17	10	11	58	38	11	17	0.7	0.7	0.5925	0.5	0.5	0	-0.1075	-0.0925	0	0	-0.1075	-0.2	-0.2
ORTHO08024	F	10	144.9	31.6	6.1	5.4	4.8	4.5	13	14	12	11	52	31	20	16	0.1	0.1	0.1	0.1	0.1	0	0	0	0	0	0	0	0
ORTHO08025	M	60	155	58	23.3	10.025	6.6	8	19	7	6	8	50	8	10	9	0.5	0.5	0.427083	0.2	0.2	0	-0.07292	-0.22708	0	0	-0.07292	-0.3	-0.3
ORTHO08026	F	73	155	56	11.4	7.8	9.6	12.6	11	5	8	13	14	6	11	18	0.4	0.4	0.4	0.4	0.4	0	0	0	0	0	0	0	0
ORTHO08027	M	78	161	73	17.5	10.68	4.2	8.4	10	9	5	12	90	26	35	43	0.5	0.5	0.34	0.1	0.1	0	-0.16	-0.24	0	0	-0.16	-0.4	-0.4
ORTHO08028	F	63	153	56.8	23.2	19.9233	15.3	18.8	19	21	15	20	31	24	19	23	0.5	0.5	0.435278	0.4	0.4	0	-0.06472	-0.03528	0	0	-0.06472	-0.1	-0.1
ORTHO08029	F	76	157.6	49.9	10.8	14.7667	19.8	21.6	4	10	14	16	6	23	32	24	0.5	0.5	0.563889	0.6	0.6	0	0.06389	0.03611	0	0	0.06389	0.1	0.1
ORTHO08030	M	79	171	58	12.2867	8.8	7.2	8.7	5	2	0	2	6	6	0	2	0.4	0.590556	0.6	0.6	0.6	0.19056	0.00944	0	0	0.19056	0.2	0.2	0.2
ORTHO08031	M	44	170	79.9	5.22	7.2	4.8	4.54333	0	3	0	1	0	3	0	2	0.6	0.435	0.4	0.4	0.311945	-0.165	-0.035	0	-0.08806	-0.165	-0.2	-0.2	-0.28806
ORTHO08032	F	54	154	65	15.5	14.29	12.2	7.3	8	12	14	7	8	16	15	8	0.6	0.525	0.390833	0.2	0.2	-0.075	-0.13417	-0.19083	0	-0.075	-0.20917	-0.4	-0.4
ORTHO08033	F	78	152	67	17.0833	12.21	8.8	9.4	11	8	5	6	69	20	5	11	0.4	0.490278	0.484167	0.4	0.4	0.09028	-0.00611	-0.08417	0	0.09028	0.08417	0	0
ORTHO08034	M	54	156	56	15.4	21.4	6	8.9	5	18	0	4	20	22	0	5	0.5	0.5	0.5	0.5	0.5	0	0	0	0	0	0	0	0
ORTHO08035	F	53	150	80	27.6033	20.5933	12.9	17.4	12	15	9	14	32	42	18	22	1	0.808611	0.516111	0.4	0.4	-0.19139	-0.2925	-0.11611	0	-0.19139	-0.48389	-0.6	-0.6
ORTHO08036	F	81	148	64	8.7	4.975	1.6	3.2	11	7	1	5	50	13	1	5	0.2	0.2	0.147917	0.1	0.1	0	-0.05208	-0.04792	0	0	-0.05208	-0.1	-0.1
ORTHO08037	M	54	164	69	14.3	6.24	2.4	2.4	1	0	0	0	2	0	0	0	0.8	0.8	0.52	0.2	0.2	0	-0.28	-0.32	0	0	-0.28	-0.6	-0.6
ORTHO08038	F	16	166	43.9	6.6	7.6	9.1	7.8	6	8	11	10	11	11	18	13	0.3	0.3	0.3	0.3	0.3	0	0	0	0	0	0	0	0
ORTHO08039	F	66	152.4	55.6	12.0033	8.405	3.6	6.6	2	2	0	4	10	2	0	10	0.7	0.641944	0.567083	0.3	0.3	-0.05806	-0.07486	-0.26708	0	-0.05806	-0.13292	-0.4	-0.4
ORTHO08040	M	13	149	50	10.8467	10.2833	12.6	13.6	6	12	18	20	20	24	57	38	0.3	0.403889	0.356944	0.3	0.3	0.10389	-0.04694	-0.05694	0	0.10389	0.05694	0	0
ORTHO08041	F	68	152	65	12.7	6.31	5.2	10.8	6	4	4	12	8	8	4	66	0.5	0.5	0.2925	0.2	0.2	0	-0.2075	-0.0925	0	0	-0.2075	-0.3	-0.3
ORTHO08042	F	60	144	76	12.64	7.19833	4.5	4.98167	5	6	3	5	7	8	3	5	0.9	0.386667	0.224861	0.2	0.123472	-0.51333	-0.16181	-0.02486	-0.07653	-0.51333	-0.67514	-0.7	-0.77653
ORTHO08043	M	62	168	80	19.2	17.4867	4.6	9.2	12	12	1	6	61	23	1	32	0.4	0.4	0.373889	0.3	0.3	0	-0.02611	-0.07389	0	0	-0.02611	-0.1	-0.1
ORTHO08044	F	48	162	65	25.6017	15.3583	8.5	17.7333	13	11	7	22	56	25	11	56	0.7	0.783472	0.504861	0.3	0.194444	0.08347	-0.27861	-0.20486	-0.10556	0.08347	-0.19514	-0.4	-0.50556
ORTHO08045	F	14	153.3	66	12.9	7.10333	8.5	5.7	7	3	7	3	15	3	7	3	0.5	0.5	0.416944	0.3	0.3	0	-0.08306	-0.11694	0	0	-0.08306	-0.2	-0.2
ORTHO08046	F	82	150	40	3.3	2.4	2.4	2.4	7	4	4	4	36	6	4	4	0.1	0.1	0.1	0.1	0.1	0	0	0	0	0	0	0	0
ORTHO08047	M	58	174	75	17.2	12	13.13	8.4	2	0	3	0	6	0	4	0	1	1	1	0.810833	0.7	0	0	-0.18917	-0.11083	0	0	-0.18917	-0.3
ORTHO08048	F	12	140	37	7.14167	6.6	6.6	5.1	12	14	14	9	18	16	14	9	0.1	0.195139	0.2	0.2	0.2	0.09514	0.00486	0	0	0.09514	0.1	0.1	0.1
ORTHO08049	M	21	168	57	10.8	9	8.1	8.1	12	10	9	9	29	10	9	10	0.3	0.3	0.3	0.3	0.3	0	0	0	0	0	0	0	0
ORTHO08050	M	69	160	62.5	7.5	6	2.5	4.5	15	12	5	9	38	13	5	9	0	0	0	0	0	0	0	0	0	0	0	0	0
ORTHO08051	F	83	162	42	4.4	0.511667	0	0	9	1	0	0	23	2	0	0	0.1	0.1	0.0176389	0	0	0	-0.08236	-0.01764	0	0	-0.08236	-0.1	-0.1
ORTHO08052	F	14	161.5	55	13.1	19.76	22.8	21.5	9	20	24	29	14	40	44	93	0.4	0.4	0.48	0.5	0.5	0	0.08	0.02	0	0	0.08	0.1	0.1
ORTHO08053	M	51	179	86	20.3	12.7933	14.6	11.5	4	3	5	2	20	4	5	2	1	1	0.816111	0.8	0.8	0	-0.18389	-0.01611	0	0	-0.18389	-0.2	-0.2
ORTHO08054	M	84	176	85	12.3	10.2	8.4	9.6	8	7	4	6	11	8	4	7	0.5	0.5	0.5	0.5	0.5	0	0	0	0	0	0	0	0
ORTHO08055	F	24	159.5	62.2	12.9	8.07333	7.9	4.4	10	5	11	4	11	7	12	9	0.2	0.275	0.381111	0.2	0.2	0.075	0.10611	-0.18111	0	0.075	0.18111	0	0
ORTHO08056	F	11	154	43	7	0.3	1.5	0.6	20	1	5	2	43	1	5	2	0	0	0	0	0	0	0	0	0	0	0	0	0
ORTHO08057	F	38	156	46	15.0017	9.2	10.2	9.4	10	6	9	9	10	6	10	11	0.5	0.408472	0.4	0.4	0.4	-0.09153	-0.00847	0	0	-0.09153	-0.1	-0.1	-0.1
ORTHO08058	M	88	160	74	2.5	1.34833	1.2	1.4	1	2	3	4	2	3	3	5	0.1	0.1	0.0456944	0	0	0	-0.05431	-0.04569	0	0	-0.05431	-0.1	-0.1
ORTHO08059	F	14	157.9	40.5	12.3667	7.6	4.4	2.4	25	16	8	3	41	19	10	3	0.2	0.113889	0.1	0.1	0.1	-0.08611	-0.01389	0	0	-0.08611	-0.1	-0.1	-0.1
ORTHO08060	M	29	181	72	34.32	20.9467	26.4	12	23	17	27	9	63	34	46	13	0.8	0.643333	0.487222	0.4	0.4	-0.15667	-0.15611	-0.08722	0	-0.15667	-0.31278	-0.4	-0.4
ORTHO08061	M	46	173	71	23.3317	17.6367	15.6	11.1	9	9	8	3	12	12	12	3	0.7	0.794306	0.753056	0.7	0.7	0.09431	-0.04125	-0.05306	0	0.09431	0.05306	0	0
ORTHO08062	M	46	170	70	19.1	14.3217	11.4	8.4	5	5	3	0	6	6	6	0	0.8	0.8	0.726806	0.7	0.7	0	-0.07319	-0.02681	0	0	-0.07319	-0.1	-0.1
ORTHO08063	M	59	150	52	19.5267	13.29	10.4	9.6	10	6	4	3	35	23	9	6	0.6	0.793889	0.7075	0.6	0.6	0.19389	-0.08639	-0.1075	0	0.19389	0.1075	0	0
ORTHO08064	M	57	167.5	66.9	16.9033	12.2	7.2	10.2	6	5	0	3	7	5	0	3	0.8	0.658611	0.6	0.6	0.6	-0.14139	-0.05861	0	0	-0.14139	-0.2	-0.2	-0.2
ORTHO08065	F	79	167	70	12.6	8.4	6.6	10.2	16	10	7	13	33	13	7	16	0.2	0.2	0.2	0.2	0.2	0	0	0	0	0	0	0	0
ORTHO08066	F	80	154	74	15.1	10.1	7.96333	5.9	21	13	11	7	246	24	19	8	0.3	0.3	0.3	0.205278	0.2	0	0	-0.09472	-0.00528	0	0	-0.09472	-0.1
ORTHO08067	M	63	158	59	23.3	16.0267	6.8	8.4	17	12	1	3	39	14	1	3	0.6	0.6	0.535556	0.5	0.5	0	-0.06444	-0.03556	0	0	-0.06444	-0.1	-0.1
ORTHO08068	M	81	164	80	12.12	3.7	1.2	3.2	19	5	0	4	297	5	0	6	0	0.0933333	0.1	0.1	0.1	0.09333	0.00667	0	0	0.09333	0.1	0.1	0.1
ORTHO08069	F	85	145	65	4.51167	2.1	1.8	1.5	11	3	2	1	18	3	3	1	0.2	0.100972	0.1	0.1	0.1	-0.09903	-0.00097	0	0	-0.09903	-0.1	-0.1	-0.1
ORTHO08070	F	73	169.5	60	8.405	3.915	2.4	3	2	1	0	1	4	1	0	1	0.6	0.417083	0.27625	0.2	0.2	-0.18292	-0.14083	-0.07625	0	-0.18292	-0.32375	-0.4	-0.4
ORTHO08071	F	56	148.5	55	14.4	16.1033	18.4	12.8	7	13	17	10	17	50	61	30	0.5	0.5	0.475278	0.4	0.4	0	-0.02472	-0.07528	0	0	-0.02472	-0.1	-0.1
ORTHO08072	M	83	167	68	6.2	4.8	4.2	5.4	12	8	7	9	123	15	13	23	0	0	0	0	0	0	0	0	0	0	0	0	0
ORTHO08073	M	75	167	72.8	13.2	14.7	10.2	8.4	2	7	2	0	3	13	2	0	0.7	0.7	0.7	0.7	0.7	0	0	0	0	0	0	0	0
ORTHO08074	M	19	149	40.6	12.9	9	10.4	9	9	6	8	6	13	7	9	7	0.4	0.4	0.4	0.4	0.4	0	0	0	0	0	0	0	0
ORTHO08075	M	59	163	57	15.7	6.27333	6	6	5	0	0	0	27	0	0	0	0.7	0.7	0.522778	0.5	0.5	0	-0.17722	-0.02278	0	0	-0.17722	-0.2	-0.2
ORTHO08076	M	60	165	70	25.4	31.4	18.4	7.575	14	23	10	0	15	32	11	0	0.7	0.7	0.7	0.7	0.63125	0	0	0	-0.06875	0	0	0	-0.06875
ORTHO08077	F	30	174	74	9.95667	10.8	7.525	5	1	4	1	2	1	5	1	2	0.8	0.746389	0.6	0.552083	0.3	-0.05361	-0.14639	-0.04792	-0.25208	-0.05361	-0.2	-0.24792	-0.5
ORTHO08078	F	59	163	82	12.5583	10.0317	7.3	5.7	4	8	7	5	6	8	7	6	1	0.421528	0.269306	0.2	0.2	-0.57847	-0.15222	-0.06931	0	-0.57847	-0.73069	-0.8	-0.8
ORTHO08079	F	72	152	62.6	1.5	1.5	2.4	5.4	3	3	4	9	4	3	5	9	0	0	0	0	0	0	0	0	0	0	0	0	0
ORTHO08080	F	58	153	66	15.6967	11.1767	10.4	14.8	5	5	7	13	6	5	7	18	0.8	0.641389	0.548056	0.4	0.4	-0.15861	-0.09333	-0.14806	0	-0.15861	-0.25194	-0.4	-0.4
ORTHO08081	F	66	147.5	58.5	14.22	12.0533	7.8	4.90333	7	10	6	3	37	10	7	3	0.7	0.51	0.379445	0.3	0.241944	-0.19	-0.13056	-0.07944	-0.05806	-0.19	-0.32056	-0.4	-0.45806
ORTHO08082	F	52	158.2	53	18.1	8.025	6.4	6	8	2	2	2	12	2	2	2	0.7	0.7	0.51875	0.4	0.4	0	-0.18125	-0.11875	0	0	-0.18125	-0.3	-0.3
ORTHO08083	M	62	162	68.5	10.6	14	6	12.6	2	10	0	9	3	10	0	9	0.5	0.5	0.5	0.5	0.5	0	0	0	0	0	0	0	0
ORTHO08084	M	85	159	64.5	8.4	4.915	3	2.1	12	8	6	3	35	13	9	4	0.2	0.2	0.142917	0.1	0.1	0	-0.05708	-0.04292	0	0	-0.05708	-0.1	-0.1
ORTHO08085	M	73	160	78.5	24.3617	18.3	12.11	6.8	13	11	6	1	21	13	11	1	0.8	0.746806	0.7	0.600833	0.5	-0.05319	-0.04681	-0.09917	-0.10083	-0.05319	-0.1	-0.19917	-0.3
ORTHO08086	F	42	164	59.6	21.43	16.3267	6	7.8	17	17	8	11	35	43	14	15	0.6	0.444167	0.277222	0.1	0.1	-0.15583	-0.16694	-0.17722	0	-0.15583	-0.32278	-0.5	-0.5
ORTHO08087	F	53	148.5	61.5	21.3	13.2967	9.6	10.2	20	13	10	11	27	22	19	29	0.4	0.4	0.374722	0.3	0.3	0	-0.02528	-0.07472	0	0	-0.02528	-0.1	-0.1
ORTHO08088	M	61	174	56	11.7	6.8	18	6	4	1	15	0	8	1	38	0	0.5	0.5	0.5	0.5	0.5	0	0	0	0	0	0	0	0
ORTHO08089	M	44	168	69	20.6	13.52	9.3	9.3	6	5	1	1	75	17	2	2	0.9	0.9	0.718333	0.7	0.7	0	-0.18167	-0.01833	0	0	-0.18167	-0.2	-0.2
ORTHO08090	F	9	118	19	2.7	4.6	1.8	2	9	18	9	10	12	41	15	13	0	0	0	0	0	0	0	0	0	0	0	0	0
ORTHO08091	F	22	160	51	23.8	15.52	11.1	8.3	19	13	9	5	72	20	10	6	0.5	0.5	0.46	0.4	0.4	0	-0.04	-0.06	0	0	-0.04	-0.1	-0.1
ORTHO08092	M	10	131	45	11.4417	7.5	5.1	7.5	20	13	5	13	209	51	9	30	0.2	0.211806	0.3	0.3	0.3	0.01181	0.08819	0	0	0.01181	0.1	0.1	0.1
ORTHO08093	F	18	156	42	8	4.8	4.8	4.8	2	0	0	0	2	0	0	0	0.4	0.4	0.4	0.4	0.4	0	0	0	0	0	0	0	0
ORTHO08094	M	86	165	65	3.6	4	5.2	3.01167	3	4	7	6	11	6	17	11	0.2	0.2	0.2	0.2	0.100972	0	0	0	-0.09903	0	0	0	-0.09903
ORTHO08095	F	72	161	67.7	12.1	4.03167	3.6	2.7	13	4	3	1	19	5	4	1	0.3	0.3	0.202639	0.2	0.2	0	-0.09736	-0.00264	0	0	-0.09736	-0.1	-0.1
ORTHO08096	F	84	150	62	5.9	3.21667	2.1	1.8	7	3	3	2	8	5	3	2	0.2	0.2	0.159722	0.1	0.1	0	-0.04028	-0.05972	0	0	-0.04028	-0.1	-0.1
ORTHO08097	F	64	161.4	67.2	12.925	10.5867	7.8	6	3	7	7	4	3	8	7	4	0.8	0.59375	0.465556	0.3	0.3	-0.20625	-0.12819	-0.16556	0	-0.20625	-0.33444	-0.5	-0.5
ORTHO08098	F	14	154.6	40.9	9.9	14.9	8.9	7.9	15	25	13	11	25	53	24	13	0.2	0.2	0.2	0.2	0.2	0	0	0	0	0	0	0	0
ORTHO08099	M	85	159	64.5	8.4	4.915	3	2.1	12	8	6	3	35	13	9	4	0.2	0.2	0.142917	0.1	0.1	0	-0.05708	-0.04292	0	0	-0.05708	-0.1	-0.1
ORTHO08100	F	62	160	69	17.2	8.61333	9.6	12	9	5	8	12	10	5	14	14	0.6	0.6	0.451111	0.4	0.4	0	-0.14889	-0.05111	0	0	-0.14889	-0.2	-0.2
ORTHO08101	F	62	160	69	17.2	8.61333	9.6	12	9	5	8	12	10	5	14	14	0.6	0.6	0.451111	0.4	0.4	0	-0.14889	-0.05111	0	0	-0.14889	-0.2	-0.2
ORTHO08102	M	30	178	80	25.1	15.0567	11.6	12.6	8	5	2	3	16	9	7	4	1	1	0.838056	0.8	0.8	0	-0.16194	-0.03806	0	0	-0.16194	-0.2	-0.2
ORTHO08103	F	82	143	56	8.9	4.5	3.2	4	13	5	2	4	49	23	8	16	0.2	0.2	0.2	0.2	0.2	0	0	0	0	0	0	0	0
ORTHO08104	F	80	149.5	61	10.6083	3.8	3.9	3.4	10	2	3	2	119	4	5	2	0.3	0.225694	0.2	0.2	0.2	-0.07431	-0.02569	0	0	-0.07431	-0.1	-0.1	-0.1
ORTHO08105	F	69	157	79	23.26	15.2	12.8	7.2	14	10	7	0	21	12	7	0	0.7	0.638333	0.6	0.6	0.6	-0.06167	-0.03833	0	0	-0.06167	-0.1	-0.1	-0.1
ORTHO08106	F	69	146	57.5	20.435	13.4	14.4	13.5417	9	5	6	6	17	7	6	6	0.6	0.68625	0.7	0.7	0.645139	0.08625	0.01375	0	-0.05486	0.08625	0.1	0.1	0.04514
ORTHO08107	M	78	158	43	6.3	4.8	4.8	4.8	0	0	0	0	0	0	0	1	0.4	0.4	0.4	0.4	0.4	0	0	0	0	0	0	0	0
ORTHO08108	F	75	141	53	21.0417	16.9	13.7	10.1	17	14	11	6	78	38	21	32	0.5	0.570139	0.591667	0.5	0.5	0.07014	0.02153	-0.09167	0	0.07014	0.09167	0	0
ORTHO08109	M	82	163	74	4.4	4.71833	3.7	4.2	4	5	5	6	5	8	8	13	0.2	0.2	0.184861	0.1	0.1	0	-0.01514	-0.08486	0	0	-0.01514	-0.1	-0.1
ORTHO08110	F	56	157	55.7	16.4	8.91333	4.3	4.3	12	5	1	1	36	5	1	1	0.5	0.5	0.451111	0.3	0.3	0	-0.04889	-0.15111	0	0	-0.04889	-0.2	-0.2
ORTHO08111	F	75	152	55	10.1317	6.12667	2.4	3	8	3	0	1	10	5	0	2	0.4	0.319306	0.277222	0.2	0.2	-0.08069	-0.04208	-0.07722	0	-0.08069	-0.12278	-0.2	-0.2
ORTHO08112	F	48	169	56	20.4	9.56667	4.2	3.2	16	13	6	4	155	21	7	5	0.5	0.5	0.222222	0.1	0.1	0	-0.27778	-0.12222	0	0	-0.27778	-0.4	-0.4
ORTHO08113	M	56	170	75.6	28.5	25.7733	32.2	21.3067	14	13	25	15	19	15	61	30	0.8	0.8	0.739444	0.6	0.525556	0	-0.06056	-0.13944	-0.07444	0	-0.06056	-0.2	-0.27444
ORTHO08114	M	85	162	74.6	4.8	8.9	3.5	0.9	16	29	7	2	22	57	7	2	0	0	0	0	0	0	0	0	0	0	0	0	0
ORTHO08115	F	67	156	70	31.6	27.7933	7.2	7.2	17	19	0	0	181	31	0	0	0.8	0.8	0.674445	0.6	0.6	0	-0.12556	-0.07444	0	0	-0.12556	-0.2	-0.2
ORTHO08116	F	80	153	75.5	15.1	10.1	7.96333	5.9	21	13	11	7	246	24	19	8	0.3	0.3	0.3	0.205278	0.2	0	0	-0.09472	-0.00528	0	0	-0.09472	-0.1
ORTHO08117	F	49	157	60	19.6	14.6417	7.37	9	7	7	7	11	13	7	7	12	0.8	0.8	0.670139	0.230833	0.2	0	-0.12986	-0.43931	-0.03083	0	-0.12986	-0.56917	-0.6
ORTHO08118	F	58	161	58	16.4	12.79	10.47	4.2	5	5	8	1	5	5	10	1	0.7	0.7	0.690833	0.405833	0.3	0	-0.00917	-0.285	-0.10583	0	-0.00917	-0.29417	-0.4
ORTHO08119	M	71	163	67	22.6833	14.6767	13.4	12.4	12	4	5	4	19	7	6	11	0.7	0.781945	0.856389	0.7	0.7	0.08194	0.07444	-0.15639	0	0.08194	0.15639	0	0
ORTHO08120	F	65	151	59	18.1	8.9	8.7	9.6	8	2	3	4	10	2	3	4	0.7	0.7	0.591667	0.5	0.5	0	-0.10833	-0.09167	0	0	-0.10833	-0.2	-0.2
ORTHO08121	M	71	163	60	22.2133	10.6817	10.7	10.5	8	0	1	1	13	0	1	1	0.8	0.867778	0.890139	0.8	0.8	0.06778	0.02236	-0.09014	0	0.06778	0.09014	0	0
ORTHO08122	M	52	165	68.7	25	14.31	12.6	10.2	9	6	6	4	78	16	9	8	0.8	0.8	0.6425	0.5	0.5	0	-0.1575	-0.1425	0	0	-0.1575	-0.3	-0.3
ORTHO08123	M	53	170	71	26.4	14.1	20.7	13	11	3	9	2	28	4	14	3	0.9	0.9	0.9	0.9	0.9	0	0	0	0	0	0	0	0
ORTHO08124	F	56	160	64	17.5	10.6	4.8	6.2	20	17	8	11	72	23	17	13	0	0	0	0	0	0	0	0	0	0	0	0	0
ORTHO08125	F	66	153	53	16.4	17.135	16.4	11	7	13	13	6	14	17	20	15	0.6	0.6	0.56125	0.5	0.5	0	-0.03875	-0.06125	0	0	-0.03875	-0.1	-0.1
ORTHO08126	M	38	176.5	96.5	25.3	30.63	28.8	7.98	7	16	15	0	9	17	24	3	1.1	1.1	0.935833	0.9	0.665	0	-0.16417	-0.03583	-0.235	0	-0.16417	-0.2	-0.435
ORTHO08127	F	57	145	59	18.1	19.8	11.7	15.7833	9	14	5	11	18	22	11	29	0.6	0.6	0.6	0.6	0.540278	0	0	0	-0.05972	0	0	0	-0.05972
ORTHO08128	F	57	153	78	13.9	22.4	8.4	16.8	2	14	0	9	11	20	0	12	0.7	0.7	0.7	0.7	0.7	0	0	0	0	0	0	0	0
ORTHO08129	F	63	155	64	20.8	22.3233	10.8	15	11	19	6	12	25	35	12	36	0.7	0.7	0.568611	0.5	0.5	0	-0.13139	-0.06861	0	0	-0.13139	-0.2	-0.2
ORTHO08130	F	78	159	60	15.2683	13.8	10.2	11.8	17	19	13	16	24	20	18	32	0.1	0.189028	0.2	0.2	0.2	0.08903	0.01097	0	0	0.08903	0.1	0.1	0.1
ORTHO08131	M	83	163	63	2.4	0.8	0	0	6	2	0	0	6	2	0	0	0	0	0	0	0	0	0	0	0	0	0	0	0
ORTHO08132	M	81	154	64.4	6.40167	3.66167	4.4	5.4	10	4	4	6	34	6	7	6	0.2	0.116806	0.138472	0.2	0.2	-0.08319	0.02167	0.06153	0	-0.08319	-0.06153	0	0
ORTHO08133	F	59	156	60	26.9333	14.2367	11.4	7.8	17	8	6	2	52	23	6	2	0.8	0.694444	0.586389	0.5	0.5	-0.10556	-0.10806	-0.08639	0	-0.10556	-0.21361	-0.3	-0.3
ORTHO08134	F	35	163	72.9	29.5	20.765	12.6	17.1	14	12	6	11	24	15	8	11	0.9	0.9	0.747083	0.6	0.6	0	-0.15292	-0.14708	0	0	-0.15292	-0.3	-0.3
ORTHO08135	F	35	161	67	18.42	18	10.4	10.4	8	13	8	8	8	17	10	12	0.8	0.618333	0.516667	0.4	0.4	-0.18167	-0.10167	-0.11667	0	-0.18167	-0.28333	-0.4	-0.4
ORTHO08136	F	74	147	50.8	8.65333	7.50333	3.2	8.7	9	9	4	15	14	16	8	24	0.4	0.271111	0.200278	0.1	0.1	-0.12889	-0.07083	-0.10028	0	-0.12889	-0.19972	-0.3	-0.3
ORTHO08137	M	48	178	90	15.2	13.5433	13.2	15.2	2	6	6	8	4	12	11	15	1.1	0.733333	0.628611	0.6	0.6	-0.36667	-0.10472	-0.02861	0	-0.36667	-0.47139	-0.5	-0.5
ORTHO08138	M	80	175	80	13.2	7.8	8.7	7.8	5	2	3	2	15	4	10	7	0.8	0.708333	0.5	0.5	0.5	-0.09167	-0.20833	0	0	-0.09167	-0.3	-0.3	-0.3
ORTHO08139	F	67	150	49	58	65.0417	57	45	5	16	14	5	6	60	51	13	4	4	3.25347	3	3	0	-0.74653	-0.25347	0	0	-0.74653	-1	-1
ORTHO08140	M	32	170	54.5	18.9	12.2867	10.2	9.5	10	5	6	5	17	5	6	5	0.7	0.7	0.690556	0.5	0.5	0	-0.00944	-0.19056	0	0	-0.00944	-0.2	-0.2
ORTHO08141	M	85	165	68.1	3	0.6	1.2	0	10	2	4	0	25	3	5	0	0	0	0	0	0	0	0	0	0	0	0	0	0
ORTHO08142	F	36	164	48	12.7	6.41167	6	7.6	7	3	4	7	11	4	4	8	0.4	0.4	0.359306	0.3	0.3	0	-0.04069	-0.05931	0	0	-0.04069	-0.1	-0.1
ORTHO08143	F	65	162	75	10.2	5.345	4.8	5.7	1	0	0	1	2	0	0	1	0.6	0.6	0.445417	0.4	0.4	0	-0.15458	-0.04542	0	0	-0.15458	-0.2	-0.2
ORTHO08144	F	70	155	55	19.36	14.4	14.4	15.1	13	12	12	10	59	25	33	33	0.6	0.596667	0.5	0.5	0.5	-0.00333	-0.09667	0	0	-0.00333	-0.1	-0.1	-0.1
ORTHO08145	F	57	153.3	64.6	16.4	8.91667	12.4	12.4	5	1	8	8	8	1	8	10	0.7	0.7	0.659722	0.5	0.5	0	-0.04028	-0.15972	0	0	-0.04028	-0.2	-0.2
ORTHO08146	F	70	150	73	17.4	12.0533	12.4	12	6	5	8	8	11	7	10	9	0.7	0.7	0.637778	0.5	0.5	0	-0.06222	-0.13778	0	0	-0.06222	-0.2	-0.2
ORTHO08147	F	76	148.3	65	13.6333	7.235	6.4	8	17	13	13	17	26	15	15	18	0.3	0.236111	0.169583	0.1	0.1	-0.06389	-0.06653	-0.06958	0	-0.06389	-0.13042	-0.2	-0.2
ORTHO08148	F	69	153	58	20.8	16.0133	18.6	15.1	17	14	18	13	121	28	73	27	0.6	0.6	0.509444	0.5	0.5	0	-0.09056	-0.00944	0	0	-0.09056	-0.1	-0.1
ORTHO08149	F	74	150	58	11.6	8.285	8.8	9.2	3	3	4	5	3	3	4	5	0.6	0.6	0.515417	0.5	0.5	0	-0.08458	-0.01542	0	0	-0.08458	-0.1	-0.1
ORTHO08150	F	49	163	62	16.4	11.995	11.5433	12	13	10	5	6	28	12	6	6	0.5	0.5	0.407917	0.536944	0.6	0	-0.09208	0.12903	0.06306	0	-0.09208	0.03694	0.1
ORTHO08151	M	78	166	71	10.605	8.8	10.9	10.9	2	4	7	7	4	7	13	9	0.6	0.58375	0.5	0.5	0.5	-0.01625	-0.08375	0	0	-0.01625	-0.1	-0.1	-0.1
ORTHO08152	F	81	152	82	15.6	9.09333	5.4	8.4	18	10	5	10	41	15	6	11	0.4	0.4	0.257778	0.2	0.2	0	-0.14222	-0.05778	0	0	-0.14222	-0.2	-0.2
ORTHO08153	F	69	146.5	58	13.48	8.09667	10.6	9.8	8	5	10	9	14	6	11	10	0.6	0.49	0.383055	0.3	0.3	-0.11	-0.10694	-0.08306	0	-0.11	-0.21694	-0.3	-0.3
ORTHO08154	F	17	160	41	18.8	16.3067	18	11.8	22	16	24	11	38	18	28	11	0.3	0.3	0.408889	0.3	0.3	0	0.10889	-0.10889	0	0	0.10889	0	0
ORTHO08155	F	85	158	60	2.1	3	2.1	1.5	3	6	3	1	3	7	3	1	0.1	0.1	0.1	0.1	0.1	0	0	0	0	0	0	0	0
ORTHO08156	F	77	152	60	24.6	15.615	2.4	2.4	23	18	0	0	39	26	0	0	0.5	0.5	0.32625	0.2	0.2	0	-0.17375	-0.12625	0	0	-0.17375	-0.3	-0.3
ORTHO08157	F	72	153.5	57.5	11.4	7.57333	4.8	4.8	3	3	0	0	4	3	0	0	0.5	0.5	0.431111	0.4	0.4	0	-0.06889	-0.03111	0	0	-0.06889	-0.1	-0.1
ORTHO08158	M	55	174	70.5	18	14.92	10.6	11.6	5	4	1	2	5	4	1	2	1	1	0.876667	0.8	0.8	0	-0.12333	-0.07667	0	0	-0.12333	-0.2	-0.2
ORTHO08159	M	25	175	64	26.72	19.2	22.0867	15.2	12	8	13	8	14	9	15	8	1	0.86	0.8	0.673889	0.6	-0.14	-0.06	-0.12611	-0.07389	-0.14	-0.2	-0.32611	-0.4
ORTHO08160	M	79	168	75	17.7	7.22333	12.5	11.8	10	2	11	10	14	2	25	16	0.6	0.6	0.476944	0.4	0.4	0	-0.12306	-0.07694	0	0	-0.12306	-0.2	-0.2
ORTHO08161	F	78	155	75	18.4933	7.8	8.4	7.8	15	9	10	9	49	15	17	20	0.6	0.399444	0.2	0.2	0.2	-0.20056	-0.19944	0	0	-0.20056	-0.4	-0.4	-0.4
ORTHO08162	F	45	160	75	18.04	8.25333	8	6.4	7	2	4	2	23	2	4	2	0.8	0.67	0.554445	0.4	0.4	-0.13	-0.11556	-0.15444	0	-0.13	-0.24556	-0.4	-0.4
ORTHO08163	M	80	168	77	8.9	2.12833	1.7	5.2	13	0	1	8	116	0	4	24	0.2	0.2	0.177361	0.1	0.1	0	-0.02264	-0.07736	0	0	-0.02264	-0.1	-0.1
ORTHO08164	M	79	172	78	12.1433	6.5	7.5	7	7	1	3	2	14	1	3	2	0.3	0.495278	0.5	0.5	0.5	0.19528	0.00472	0	0	0.19528	0.2	0.2	0.2
ORTHO08165	M	67	152	58	19	15.2	11.2	14.2	9	8	4	7	13	8	5	10	0.6	0.6	0.6	0.6	0.6	0	0	0	0	0	0	0	0
ORTHO08166	F	76	148	52	8	3	5.5	3	16	6	11	6	19	7	15	6	0	0	0	0	0	0	0	0	0	0	0	0	0
ORTHO08167	F	68	147.5	62.3	25	15.2433	15.6	14	16	11	12	10	53	23	14	12	0.6	0.6	0.536944	0.5	0.5	0	-0.06306	-0.03694	0	0	-0.06306	-0.1	-0.1
ORTHO08168	M	56	160	71	18.6	18.855	17.4	14	6	10	9	6	7	11	9	6	0.8	0.8	0.737917	0.7	0.7	0	-0.06208	-0.03792	0	0	-0.06208	-0.1	-0.1
ORTHO08169	M	87	158	72	13.6	8.485	6	6	1	0	0	0	1	0	0	0	0.8	0.8	0.707083	0.5	0.5	0	-0.09292	-0.20708	0	0	-0.09292	-0.3	-0.3
ORTHO08170	M	87	158	72	1.5	0	0	0	3	0	0	0	6	0	0	0	0	0	0	0	0	0	0	0	0	0	0	0	0
ORTHO08171	F	71	160	65	11.5	8.1	8.8	8.1	5	3	4	3	8	8	6	5	0.5	0.5	0.5	0.5	0.5	0	0	0	0	0	0	0	0
ORTHO08172	M	72	169	70	18.6	8.92833	8	7.2	8	1	1	0	63	1	1	0	0.7	0.7	0.652361	0.6	0.6	0	-0.04764	-0.05236	0	0	-0.04764	-0.1	-0.1
ORTHO08173	M	64	180	86	27.6617	11.18	10.2	10.2	8	2	2	2	25	3	3	3	0.9	0.888472	0.765	0.7	0.7	-0.01153	-0.12347	-0.065	0	-0.01153	-0.135	-0.2	-0.2
ORTHO08174	F	64	159	64	13.6	6.455	6	6	2	0	0	0	3	0	0	0	0.7	0.7	0.537917	0.5	0.5	0	-0.16208	-0.03792	0	0	-0.16208	-0.2	-0.2
ORTHO08175	F	11	118	19	2.7	4.6	1.8	2	9	18	9	10	12	41	15	13	0	0	0	0	0	0	0	0	0	0	0	0	0
ORTHO08176	M	61	170	67	28.6	24.6467	13.2	18.2	16	17	6	11	30	20	10	15	0.8	0.8	0.637222	0.6	0.6	0	-0.16278	-0.03722	0	0	-0.16278	-0.2	-0.2
ORTHO08177	M	77	164	67	11.1833	6	6	6	0	0	0	0	0	0	0	0	0.7	0.681944	0.5	0.5	0.5	-0.01806	-0.18194	0	0	-0.01806	-0.2	-0.2	-0.2
ORTHO08178	M	65	172	69	16.4	14.6	10.6	10.4	5	5	1	1	5	5	1	2	0.8	0.8	0.8	0.8	0.8	0	0	0	0	0	0	0	0
ORTHO08179	M	73	165	65	24.7	13.85	12	10.4	13	6	6	4	21	7	7	7	0.7	0.7	0.6875	0.6	0.6	0	-0.0125	-0.0875	0	0	-0.0125	-0.1	-0.1
ORTHO08180	M	76	170	74	16.8	14	11.6	9.2	11	10	7	4	11	10	8	5	0.5	0.5	0.5	0.5	0.5	0	0	0	0	0	0	0	0
ORTHO08181	F	64	150	54.7	7.16833	3.52333	1.2	1.2	0	1	0	0	0	2	0	0	0.6	0.372361	0.235278	0.1	0.1	-0.22764	-0.13708	-0.13528	0	-0.22764	-0.36472	-0.5	-0.5
ORTHO08182	F	23	163	55	16.1	8.8	8	7.2	8	2	1	0	12	2	1	0	0.6	0.6	0.6	0.6	0.6	0	0	0	0	0	0	0	0
ORTHO08183	M	44	168	53	14.4	25.9	12.4	12.1517	5	21	5	6	6	24	5	6	0.7	0.7	0.7	0.7	0.629305	0	0	0	-0.07069	0	0	0	-0.07069
ORTHO08184	F	24	162.5	61.5	14.6433	9.24833	11.6	9.1	4	3	8	5	5	3	14	6	0.8	0.636945	0.545694	0.5	0.5	-0.16306	-0.09125	-0.04569	0	-0.16306	-0.25431	-0.3	-0.3
ORTHO08185	F	50	162	65	11.1	5.82833	4.8	5.3	3	0	0	1	5	0	0	24	0.5	0.5	0.485694	0.4	0.4	0	-0.01431	-0.08569	0	0	-0.01431	-0.1	-0.1
ORTHO08186	F	70	154	60	18.0483	11.11	18.4517	18.3	13	7	12	11	28	19	21	15	0.4	0.470694	0.5175	0.662639	0.7	0.07069	0.04681	0.14514	0.03736	0.07069	0.1175	0.26264	0.3
ORTHO08187	F	54	167	68	19.6	9.00333	9.2	8.4	5	0	1	0	12	0	1	0	0.8	0.8	0.750278	0.7	0.7	0	-0.04972	-0.05028	0	0	-0.04972	-0.1	-0.1
ORTHO08188	F	43	166	68	24.3	18.1	7.2	10	11	11	0	4	16	11	0	4	0.6	0.6	0.6	0.6	0.6	0	0	0	0	0	0	0	0
ORTHO08189	F	64	156	70	17.1	16	14.4	16.6	8	11	9	14	27	14	13	29	0.6	0.6	0.6	0.6	0.6	0	0	0	0	0	0	0	0
ORTHO08190	M	53	164	72.4	22.6	11.1933	9.6	10.5	6	1	0	1	50	1	0	1	0.7	0.891667	0.841111	0.8	0.8	0.19167	-0.05056	-0.04111	0	0.19167	0.14111	0.1	0.1
ORTHO08191	F	84	150	56	9.5	1.2	4.8	2.4	17	0	12	4	49	0	25	5	0.1	0.1	0.1	0.1	0.1	0	0	0	0	0	0	0	0
ORTHO08192	M	70	155	50	9.8	7.2	5.4	4.8	5	4	1	0	6	4	1	0	0.4	0.4	0.4	0.4	0.4	0	0	0	0	0	0	0	0
ORTHO08193	F	71	149	62	14.7	21.2083	14.4	12.6	4	12	14	11	12	23	15	15	0.6	0.6	0.767361	0.5	0.5	0	0.16736	-0.26736	0	0	0.16736	-0.1	-0.1
ORTHO08194	F	66	150	73	32.5633	26.4483	16.8	23.2	16	16	12	20	69	22	22	37	0.8	0.746944	0.670694	0.6	0.6	-0.05306	-0.07625	-0.07069	0	-0.05306	-0.12931	-0.2	-0.2
ORTHO08195	F	51	163	52	14.4033	4.51833	11.5	11.4	7	0	13	14	37	0	19	21	0.3	0.391944	0.376528	0.3	0.3	0.09194	-0.01542	-0.07653	0	0.09194	0.07653	0	0
ORTHO08196	F	74	148.5	49.5	11.6	6	4.8	5.4	8	2	0	1	43	5	0	1	0.4	0.4	0.4	0.4	0.4	0	0	0	0	0	0	0	0
ORTHO08197	M	86	159	66	5.6	7.2	4.8	4.8	8	12	6	6	17	25	12	14	0.2	0.2	0.2	0.2	0.2	0	0	0	0	0	0	0	0
ORTHO08198	M	63	173	69	15	9.80833	8.8	9.6	4	2	2	3	18	2	2	4	0.7	0.7	0.667361	0.6	0.6	0	-0.03264	-0.06736	0	0	-0.03264	-0.1	-0.1
ORTHO08199	M	47	172.4	73	22.5	13.4	16.4	21.8	12	5	8	14	16	5	8	17	0.7	0.7	0.7	0.7	0.7	0	0	0	0	0	0	0	0
ORTHO08200	M	64	158	55	19	16.2	20.7	13.8	10	10	15	8	17	11	17	14	0.6	0.6	0.6	0.6	0.6	0	0	0	0	0	0	0	0
ORTHO08201	F	69	152.4	53.3	22.3	22	22.8	11.7	17	20	21	15	23	30	38	33	0.5	0.5	0.5	0.5	0	0	0	0	-0.5	0	0	0	-0.5
ORTHO08202	M	21	169	63	24.1	11.485	6	6	9	2	0	0	23	3	0	0	0.8	0.8	0.790417	0.5	0.5	0	-0.00958	-0.29042	0	0	-0.00958	-0.3	-0.3
ORTHO08203	F	8	120	18	48.4667	23.325	22.5	19.5	12	5	7	5	20	5	7	7	3.5	2.41389	1.31875	1	1	-1.08611	-1.09514	-0.31875	0	-1.08611	-2.18125	-2.5	-2.5
ORTHO08204	M	56	165	55	18.1733	26.4417	11.4	13.2	24	22	6	8	58	47	6	9	0.3	0.0977777	0.561805	0.5	0.5	-0.20222	0.46403	-0.06181	0	-0.20222	0.26181	0.2	0.2
ORTHO08205	M	73	162	64.7	9.6	17.8433	14.4	8.8	3	14	12	5	5	15	15	5	0.6	0.6	0.553611	0.4	0.4	0	-0.04639	-0.15361	0	0	-0.04639	-0.2	-0.2
ORTHO08206	F	77	151.5	72	12.9	7.34	6.9	7.8	5	0	1	2	11	0	1	3	0.7	0.7	0.611667	0.5	0.5	0	-0.08833	-0.11167	0	0	-0.08833	-0.2	-0.2
ORTHO08207	F	84	148	68	14.385	12.6833	8.9	7.5	15	16	11	9	35	22	13	12	0.2	0.290417	0.156944	0.1	0.1	0.09042	-0.13347	-0.05694	0	0.09042	-0.04306	-0.1	-0.1
ORTHO08208	F	27	148	54	34.6	16.0167	14.7	4.8	26	12	11	0	157	27	19	0	0.6	0.6	0.434722	0.4	0.4	0	-0.16528	-0.03472	0	0	-0.16528	-0.2	-0.2
ORTHO08209	M	78	165	80	10.9	8.4	7.2	9	10	10	8	11	20	10	10	15	0.2	0.2	0.2	0.2	0.2	0	0	0	0	0	0	0	0
ORTHO08210	M	37	167	71	15.6	10.6	9.6	9.6	3	1	0	0	10	2	0	0	0.8	0.8	0.8	0.8	0.8	0	0	0	0	0	0	0	0
ORTHO08211	F	73	154	58	11.8583	10.4	9.7	6.2	6	8	7	2	6	8	7	3	0.5	0.446528	0.4	0.4	0.4	-0.05347	-0.04653	0	0	-0.05347	-0.1	-0.1	-0.1
ORTHO08212	M	45	173	85	18.2	10.94	7.2	7.2	2	0	0	0	4	0	0	0	1	1	0.911667	0.6	0.6	0	-0.08833	-0.31167	0	0	-0.08833	-0.4	-0.4
ORTHO08213	M	83	153	57	6.2	1.5	1.2	1.2	10	1	0	0	20	1	0	0	0.1	0.1	0.1	0.1	0.1	0	0	0	0	0	0	0	0
ORTHO08214	M	31	171	70.5	17.9	15.39	12	14.4	2	4	2	4	2	4	2	5	1	1	0.8825	0.8	0.8	0	-0.1175	-0.0825	0	0	-0.1175	-0.2	-0.2
ORTHO08215	F	81	152	85	15.6	9.09333	5.4	8.4	18	10	5	10	41	15	6	11	0.4	0.4	0.257778	0.2	0.2	0	-0.14222	-0.05778	0	0	-0.14222	-0.2	-0.2
ORTHO08216	F	74	148	58	4.6	6.6	2.4	1.8	12	22	8	6	29	50	12	7	0	0	0	0	0	0	0	0	0	0	0	0	0
ORTHO08217	F	74	170	70	13.2	24.6	8.4	28.2	2	18	0	22	3	34	0	56	0.7	0.7	0.7	0.7	0.7	0	0	0	0	0	0	0	0
ORTHO08218	F	72	152	69.1	26.3	19.3067	13.2	13.2	17	16	9	9	40	27	12	22	0.7	0.7	0.525556	0.5	0.5	0	-0.17444	-0.02556	0	0	-0.17444	-0.2	-0.2
ORTHO08219	M	14	172	62	3.4	6.01	3.6	5.7	2	3	0	3	2	7	0	4	0.2	0.2	0.275833	0.3	0.3	0	0.07583	0.02417	0	0	0.07583	0.1	0.1
ORTHO08220	F	40	156	50	14.905	7.72333	8.1	4.1	8	4	9	1	28	4	11	1	0.6	0.53375	0.460278	0.3	0.3	-0.06625	-0.07347	-0.16028	0	-0.06625	-0.13972	-0.3	-0.3
ORTHO08221	F	17	161	45	20	9.825	5.8	6.26667	15	7	2	5	34	8	3	6	0.5	0.5	0.44375	0.4	0.347222	0	-0.05625	-0.04375	-0.05278	0	-0.05625	-0.1	-0.15278
ORTHO08222	F	81	145	78	9.6	7.46833	4.8	5.3	10	4	0	1	29	7	0	2	0.3	0.3	0.439028	0.4	0.4	0	0.13903	-0.03903	0	0	0.13903	0.1	0.1
ORTHO08223	F	78	159.2	61.6	10.6233	4.23	5.4	5.1	2	4	18	17	2	4	19	18	0.7	0.535278	0.2275	0	0	-0.16472	-0.30778	-0.2275	0	-0.16472	-0.4725	-0.7	-0.7
ORTHO08224	M	49	173	49	16.6	4	23.3867	10.3	14	4	2	1	27	4	2	2	1	0	0	1.78222	0.8	-1	0	1.78222	-0.98222	-1	-1	0.78222	-0.2
ORTHO08225	F	62	149	76.6	9.16667	4.13167	2.8	3.6	1	2	1	3	1	2	1	4	0.8	0.430556	0.277639	0.2	0.2	-0.36944	-0.15292	-0.07764	0	-0.36944	-0.52236	-0.6	-0.6
ORTHO08226	M	85	165	55	0.6	0.2	0.6	0.2	3	1	3	1	5	1	3	1	0	0	0	0	0	0	0	0	0	0	0	0	0
ORTHO08227	F	62	151	64	27.2	16.29	11.9	9.1	14	9	5	1	25	12	5	1	0.7	0.7	0.6575	0.7	0.7	0	-0.0425	0.0425	0	0	-0.0425	0	0
ORTHO08228	M	45	175	75	56.9467	30.3633	33	27.6833	25	12	14	11	78	26	21	23	0.9	1.08722	1.03028	1	0.931944	0.18722	-0.05694	-0.03028	-0.06806	0.18722	0.13028	0.1	0.03194
ORTHO08229	F	83	151	72	12.9	6	3.9	4.4	14	6	3	4	83	7	3	7	0.2	0.2	0.2	0.2	0.2	0	0	0	0	0	0	0	0
ORTHO08230	F	46	163	65	24.9917	8.6	8.6	6.04167	13	2	2	0	28	2	2	0	0.7	0.699306	0.6	0.6	0.503472	-0.00069	-0.09931	0	-0.09653	-0.00069	-0.1	-0.1	-0.19653
ORTHO08231	F	51	156.9	70.5	19.5	24.4	7.2	28.4	8	21	0	29	22	28	0	35	0.6	0.6	0.6	0.6	0.6	0	0	0	0	0	0	0	0
ORTHO08232	F	68	147.5	44.8	12.4	7.54333	4.8	4.8	4	1	0	0	9	1	0	0	0.6	0.6	0.561944	0.4	0.4	0	-0.03806	-0.16194	0	0	-0.03806	-0.2	-0.2
ORTHO08233	M	86	174	74.8	7.71833	6.4	6.4	11.4	8	8	8	18	25	14	14	32	0.1	0.193194	0.2	0.2	0.2	0.09319	0.00681	0	0	0.09319	0.1	0.1	0.1
ORTHO08234	M	88	165	66	10.9	11.3	3.6	7.6	3	13	0	9	20	14	0	14	0.3	0.3	0.3	0.3	0.3	0	0	0	0	0	0	0	0
ORTHO08235	F	49	161	52	21	13.6	8.8	7.8	18	14	8	6	62	32	19	12	0.4	0.4	0.4	0.4	0.4	0	0	0	0	0	0	0	0
ORTHO08236	F	36	157	56	8.82667	7.99833	5.4	4.27167	3	9	6	6	4	10	6	7	0.5	0.327222	0.241528	0.2	0.139306	-0.17278	-0.08569	-0.04153	-0.06069	-0.17278	-0.25847	-0.3	-0.36069
ORTHO08237	F	45	170	54	13.59	3.52333	3.4	3.9	5	0	2	3	6	0	2	4	0.7	0.549167	0.293611	0.2	0.2	-0.15083	-0.25556	-0.09361	0	-0.15083	-0.40639	-0.5	-0.5
ORTHO08238	M	50	163	66	13.6	8.61	8	7.2	4	0	1	0	12	0	1	0	0.8	0.8	0.7175	0.6	0.6	0	-0.0825	-0.1175	0	0	-0.0825	-0.2	-0.2
ORTHO08239	M	21	173	70	24.1	16.57	11.2	11	11	9	5	5	18	14	5	5	0.8	0.8	0.664167	0.6	0.6	0	-0.13583	-0.06417	0	0	-0.13583	-0.2	-0.2
ORTHO08240	F	66	148	48	25.5267	18.9667	24	21.2	19	12	24	20	56	16	38	79	0.6	0.643889	0.680555	0.6	0.6	0.04389	0.03667	-0.08056	0	0.04389	0.08056	0	0
ORTHO08241	M	81	164.5	65	6.90167	6.4	5.9	5.9	9	8	7	7	27	12	9	7	0.3	0.200139	0.2	0.2	0.2	-0.09986	-0.00014	0	0	-0.09986	-0.1	-0.1	-0.1
ORTHO08242	M	83	167	70	3.6	3.6	1.6	0.4	9	9	4	1	29	13	6	2	0	0	0	0	0	0	0	0	0	0	0	0	0
ORTHO08243	M	78	158	70	25.1	16.2	6.08167	3.6	19	10	2	0	47	10	2	0	0.6	0.6	0.6	0.398472	0.3	0	0	-0.20153	-0.09847	0	0	-0.20153	-0.3
ORTHO08244	F	63	161	74.8	26.3	23.4167	11.4	13.2	13	12	2	4	24	19	3	5	0.8	0.8	0.826389	0.8	0.8	0	0.02639	-0.02639	0	0	0.02639	0	0
ORTHO08245	F	70	153	70	19.3	12.2317	9	10.2	12	7	5	7	12	8	5	8	0.6	0.6	0.569306	0.5	0.5	0	-0.03069	-0.06931	0	0	-0.03069	-0.1	-0.1
ORTHO08246	M	58	169	100	18.5	11.395	10.6	9.6	1	0	1	0	1	0	2	0	1.1	1.1	0.949583	0.8	0.8	0	-0.15042	-0.14958	0	0	-0.15042	-0.3	-0.3
ORTHO08247	F	69	150	42	15.8	6.315	8.4	8.4	7	2	8	8	15	3	14	13	0.6	0.6	0.42625	0.3	0.3	0	-0.17375	-0.12625	0	0	-0.17375	-0.3	-0.3
ORTHO08248	F	86	154	58.4	1.2	0.6	0.2	1.2	6	3	1	6	6	3	1	8	0	0	0	0	0	0	0	0	0	0	0	0	0
ORTHO08249	F	54	158	60	27.5	9.505	4.8	4.8	15	3	0	0	20	3	0	0	0.7	0.7	0.542083	0.4	0.4	0	-0.15792	-0.14208	0	0	-0.15792	-0.3	-0.3
ORTHO08250	F	57	153	46	14.5683	5.24	4.2	3.2	7	1	6	4	18	1	11	6	0.6	0.514028	0.37	0.1	0.1	-0.08597	-0.14403	-0.27	0	-0.08597	-0.23	-0.5	-0.5
ORTHO08251	M	83	159	79	3.48333	2.4	3	3.6	1	0	1	2	1	0	1	2	0.3	0.240278	0.2	0.2	0.2	-0.05972	-0.04028	0	0	-0.05972	-0.1	-0.1	-0.1
ORTHO08252	F	73	151	57	12.5	6.6	7.2	5.4	7	3	4	1	9	6	8	2	0.4	0.4	0.4	0.4	0.4	0	0	0	0	0	0	0	0
ORTHO08253	F	66	151	82	21.1	19.34	15	12.6	8	11	9	8	36	72	38	22	0.8	0.8	0.695	0.5	0.5	0	-0.105	-0.195	0	0	-0.105	-0.3	-0.3
ORTHO08254	F	55	146.5	69	14.5917	6.22667	5.4	7	3	0	2	4	6	0	2	4	0.8	0.715972	0.518889	0.3	0.3	-0.08403	-0.19708	-0.21889	0	-0.08403	-0.28111	-0.5	-0.5
ORTHO08255	M	32	178	95	33.68	26.7	19.6067	8.4	9	9	8	0	10	10	9	0	1.4	1.20667	1.1	0.842222	0.7	-0.19333	-0.10667	-0.25778	-0.14222	-0.19333	-0.3	-0.55778	-0.7
ORTHO08256	M	41	178	81	26.3	21.3	14.4	10.8	9	9	4	1	14	12	4	2	1	1	0.875	0.8	0.8	0	-0.125	-0.075	0	0	-0.125	-0.2	-0.2
ORTHO08257	M	80	164	64.5	6.1	3.6	4.1	4.1	5	0	1	1	89	0	10	7	0.3	0.3	0.3	0.3	0.3	0	0	0	0	0	0	0	0
ORTHO08258	F	71	157	51	13.7	10.61	5.7	7.8	11	7	3	6	21	8	3	6	0.5	0.5	0.475833	0.3	0.3	0	-0.02417	-0.17583	0	0	-0.02417	-0.2	-0.2
ORTHO08259	M	64	181	90	13.6	7.95667	8.4	9.2	6	5	6	7	17	9	11	11	0.5	0.316667	0.204722	0.3	0.3	-0.18333	-0.11194	0.09528	0	-0.18333	-0.29528	-0.2	-0.2
ORTHO08260	M	69	160	57	22.1883	16.7167	18.3	17.6	13	14	21	20	60	25	45	67	0.7	0.549028	0.459722	0.3	0.3	-0.15097	-0.08931	-0.15972	0	-0.15097	-0.24028	-0.4	-0.4
ORTHO08261	F	67	155	56	16.4	10.4	8.8	10.4	9	4	2	4	33	4	2	6	0.6	0.6	0.6	0.6	0.6	0	0	0	0	0	0	0	0
ORTHO08262	M	81	154	50	4.8	2	2	2.4	7	2	2	3	7	2	2	3	0.1	0.1	0.1	0.1	0.1	0	0	0	0	0	0	0	0
ORTHO08263	F	78	157.5	58	16	13.6	2.4	18.5	13	16	0	23	32	23	0	46	0.2	0.2	0.2	0.2	0.2	0	0	0	0	0	0	0	0
ORTHO08264	F	69	157	61	28.6	12.72	10	9.2	18	6	5	4	25	6	5	4	0.7	0.7	0.626667	0.5	0.5	0	-0.07333	-0.12667	0	0	-0.07333	-0.2	-0.2
ORTHO08265	M	88	169	65	7.5	3	0	0	25	10	0	0	45	11	0	0	0	0	0	0	0	0	0	0	0	0	0	0	0
ORTHO08266	M	66	156	53.6	20.4	16.4983	17.6	12.8	15	11	13	7	106	47	43	43	0.7	0.7	0.641528	0.6	0.6	0	-0.05847	-0.04153	0	0	-0.05847	-0.1	-0.1
ORTHO08267	M	17	160.9	59	26.8	18.4	22.8	19.5	13	8	12	9	15	8	22	18	0.8	0.8	0.8	0.8	0.8	0	0	0	0	0	0	0	0
ORTHO08268	F	53	148	63	2.4	3.8	0	1	4	7	0	2	5	9	0	2	0	0	0	0	0	0	0	0	0	0	0	0	0
ORTHO08269	F	83	149	61	6.94667	3.4	4.4	3.2	3	2	4	2	25	2	4	3	0.1	0.195556	0.2	0.2	0.2	0.09556	0.00444	0	0	0.09556	0.1	0.1	0.1
ORTHO08270	M	37	173	61	22.3967	11.7	13.3	9.3	13	5	7	3	16	5	7	3	0.7	0.691389	0.6	0.6	0.6	-0.00861	-0.09139	0	0	-0.00861	-0.1	-0.1	-0.1
ORTHO08271	F	23	175.3	54.6	16.1	17.79	14.4	20.2	8	14	12	20	8	17	12	27	0.6	0.6	0.549167	0.4	0.4	0	-0.05083	-0.14917	0	0	-0.05083	-0.2	-0.2
ORTHO08272	F	77	144.6	59.4	10.69	5.5	5.5	5.5	4	1	1	1	4	1	1	1	0.6	0.465833	0.4	0.4	0.4	-0.13417	-0.06583	0	0	-0.13417	-0.2	-0.2	-0.2
ORTHO08273	M	71	153	58	7.68833	4.22667	2.4	2.4	0	0	0	0	0	0	0	0	0.5	0.432361	0.352222	0.2	0.2	-0.06764	-0.08014	-0.15222	0	-0.06764	-0.14778	-0.3	-0.3
ORTHO08274	M	40	161	61	13.6	8.56	7.2	7.2	1	0	0	0	3	0	0	0	0.8	0.8	0.713333	0.6	0.6	0	-0.08667	-0.11333	0	0	-0.08667	-0.2	-0.2
ORTHO08275	M	70	172	64	11	12.6	10.8	10.1	11	17	14	15	16	19	15	17	0.2	0.2	0.2	0.2	0.2	0	0	0	0	0	0	0	0
ORTHO08276	F	66	156	54	18.1	17.1467	10	8	8	12	5	3	53	16	5	4	0.7	0.7	0.595556	0.5	0.5	0	-0.10444	-0.09556	0	0	-0.10444	-0.2	-0.2
ORTHO08277	F	67	149	57	29.14	27.6	24.6	21.6	20	18	15	12	151	51	31	20	0.6	0.67	0.8	0.8	0.8	0.07	0.13	0	0	0.07	0.2	0.2	0.2
ORTHO08278	M	70	160	50	12.4	7.78	7.6	4.8	3	4	4	0	5	4	5	0	0.6	0.6	0.415	0.4	0.4	0	-0.185	-0.015	0	0	-0.185	-0.2	-0.2
ORTHO08279	M	78	163	60	14.6	6.35167	8.1	6	13	5	9	6	41	12	22	14	0.4	0.4	0.320972	0.3	0.3	0	-0.07903	-0.02097	0	0	-0.07903	-0.1	-0.1
ORTHO08280	M	52	158	58	9.01333	4.12	2.9	3.4	3	1	1	2	3	1	1	2	0.5	0.351111	0.285	0.2	0.2	-0.14889	-0.06611	-0.085	0	-0.14889	-0.215	-0.3	-0.3
ORTHO08281	F	85	146	41	4.9	2.8	2.6	2.6	16	8	7	7	39	9	9	8	0.1	0.1	0.1	0.1	0.1	0	0	0	0	0	0	0	0
ORTHO08282	F	45	156	60	28.82	21.0233	21.735	15.2	18	15	15	8	22	31	27	11	0.6	0.685	0.593611	0.752917	0.8	0.085	-0.09139	0.15931	0.04708	0.085	-0.00639	0.15292	0.2
ORTHO08283	F	68	159	76.1	15.7967	11.7733	13.6	16.8	5	7	11	15	7	9	13	18	0.8	0.624722	0.481111	0.4	0.4	-0.17528	-0.14361	-0.08111	0	-0.17528	-0.31889	-0.4	-0.4
ORTHO08284	F	79	151	63.5	11.3	7.01333	8.9	5.4	3	4	13	6	3	4	13	7	0.6	0.6	0.367778	0.2	0.2	0	-0.23222	-0.16778	0	0	-0.23222	-0.4	-0.4
ORTHO08285	F	56	162	73	23.2	19.56	12.6	25.2	9	10	6	20	14	19	9	30	0.8	0.8	0.746667	0.6	0.6	0	-0.05333	-0.14667	0	0	-0.05333	-0.2	-0.2
ORTHO08286	F	24	160	70	15.1	10	8.2	8.2	2	2	1	1	4	2	1	1	0.8	0.8	0.666667	0.6	0.6	0	-0.13333	-0.06667	0	0	-0.13333	-0.2	-0.2
ORTHO08287	F	38	160	75	30.2	10.8	10.8	10.8	13	0	0	0	273	0	0	0	0.9	0.9	0.9	0.9	0.9	0	0	0	0	0	0	0	0
ORTHO08288	F	76	155	42	8.3	4.445	3	3.6	5	3	1	2	10	5	1	2	0.3	0.3	0.220417	0.2	0.2	0	-0.07958	-0.02042	0	0	-0.07958	-0.1	-0.1
ORTHO08289	F	67	159.5	65	12.7933	6.1	1.2	1.2	4	3	0	0	8	3	0	0	0.8	0.549445	0.358333	0.1	0.1	-0.25056	-0.19111	-0.25833	0	-0.25056	-0.44167	-0.7	-0.7
ORTHO08290	F	90	152	39	3.9	2.7	1.8	0.6	13	9	6	2	21	10	9	2	0	0	0	0	0	0	0	0	0	0	0	0	0
ORTHO08291	M	77	176	55	11.6	5.71667	3.6	5.1	8	3	0	3	20	4	0	7	0.4	0.4	0.343056	0.3	0.3	0	-0.05694	-0.04306	0	0	-0.05694	-0.1	-0.1
ORTHO08292	M	77	165	69.6	13.2	5.29833	4.8	4.11	6	0	0	0	22	0	0	0	0.5	0.5	0.441528	0.4	0.3425	0	-0.05847	-0.04153	-0.0575	0	-0.05847	-0.1	-0.1575
ORTHO08293	F	62	151	73	25.6133	15.88	11.6	14	12	11	7	10	30	14	7	13	0.8	0.726111	0.59	0.5	0.5	-0.07389	-0.13611	-0.09	0	-0.07389	-0.21	-0.3	-0.3
ORTHO08294	M	40	174	75	29.9	20.9117	14.6	16.9	10	10	5	8	166	22	10	16	0.9	0.9	0.825972	0.8	0.8	0	-0.07403	-0.02597	0	0	-0.07403	-0.1	-0.1
ORTHO08295	M	20	184	84	14.5733	8	8	7.2	2	1	1	0	8	1	1	0	0.8	0.797778	0.6	0.6	0.6	-0.00222	-0.19778	0	0	-0.00222	-0.2	-0.2	-0.2
ORTHO08296	M	61	171	75	24.05	17.7067	11.6	9.2	6	13	10	7	10	16	11	9	1	0.754167	0.458889	0.3	0.3	-0.24583	-0.29528	-0.15889	0	-0.24583	-0.54111	-0.7	-0.7
ORTHO08297	F	74	153	64.5	16	9.925	7.8	7.8	6	4	6	6	11	11	20	18	0.6	0.6	0.56875	0.3	0.3	0	-0.03125	-0.26875	0	0	-0.03125	-0.3	-0.3
ORTHO08298	M	74	173.6	89.8	16.1	12.6	9.6	10.6	3	3	0	1	3	10	0	1	0.8	0.8	0.8	0.8	0.8	0	0	0	0	0	0	0	0
ORTHO08299	M	79	168	78	17.7	7.22333	12.5	11.8	10	2	11	10	14	2	25	16	0.6	0.6	0.476944	0.4	0.4	0	-0.12306	-0.07694	0	0	-0.12306	-0.2	-0.2
ORTHO08300	F	66	139	53	24.4	7.72333	1.2	4	14	4	0	7	20	4	0	8	0.7	0.7	0.360278	0.1	0.1	0	-0.33972	-0.26028	0	0	-0.33972	-0.6	-0.6
ORTHO08301	M	80	167	59	3.4	2.4	2.4	2.4	2	0	0	0	4	0	0	0	0.2	0.2	0.2	0.2	0.2	0	0	0	0	0	0	0	0
ORTHO08302	M	81	172	76	13.98	9.6	5.4	6	21	14	7	8	86	16	7	8	0.4	0.115	0.1	0.1	0.1	-0.285	-0.015	0	0	-0.285	-0.3	-0.3	-0.3
ORTHO08303	M	78	158	78	13.035	7.895	6.9	4.8	4	1	3	0	10	1	4	0	0.6	0.694583	0.599583	0.4	0.4	0.09458	-0.095	-0.19958	0	0.09458	-0.00042	-0.2	-0.2
ORTHO08304	F	60	152	57.8	11.2	10.87	9	6.6	7	13	13	9	11	17	15	9	0.6	0.333333	0.205833	0.1	0.1	-0.26667	-0.1275	-0.10583	0	-0.26667	-0.39417	-0.5	-0.5
ORTHO08305	F	55	149.9	64.8	26.07	18.505	16.4	18.4	14	11	14	14	38	23	20	17	0.8	0.6725	0.55875	0.2	0.2	-0.1275	-0.11375	-0.35875	0	-0.1275	-0.24125	-0.6	-0.6
ORTHO08306	F	80	143.9	49.7	1	0.5	3.5	1	2	1	7	2	2	1	7	2	0	0	0	0	0	0	0	0	0	0	0	0	0
ORTHO08307	M	26	178	98	27.34	27.935	21.8	19.4	10	19	17	16	22	49	48	27	1	0.736667	0.51125	0.4	0.4	-0.26333	-0.22542	-0.11125	0	-0.26333	-0.48875	-0.6	-0.6
ORTHO08308	F	65	150	56	10.215	5.7	4.3	5	2	3	1	2	4	5	2	4	0.6	0.517917	0.3	0.3	0.3	-0.08208	-0.21792	0	0	-0.08208	-0.3	-0.3	-0.3
ORTHO08309	M	76	161	88	23.6	22.28	21.2	16.2	11	11	14	9	54	41	30	30	0.8	0.8	0.773333	0.6	0.6	0	-0.02667	-0.17333	0	0	-0.02667	-0.2	-0.2
ORTHO08310	F	71	153	67	14.1	13.8167	8.4	14	3	9	3	10	4	14	4	16	0.7	0.7	0.534722	0.5	0.5	0	-0.16528	-0.03472	0	0	-0.16528	-0.2	-0.2
ORTHO08311	M	81	173	80	10.6	9.6	3.6	9.6	8	10	0	10	20	14	0	29	0.3	0.3	0.3	0.3	0.3	0	0	0	0	0	0	0	0
ORTHO08312	F	56	160	77	29.7633	15.4967	9.6	9.6	13	4	0	0	45	10	0	0	0.9	0.971944	0.958056	0.8	0.8	0.07194	-0.01389	-0.15806	0	0.07194	0.05806	-0.1	-0.1
ORTHO08313	F	16	150	49.8	16.7	12.7167	13.2	15	12	12	14	17	17	15	17	26	0.5	0.5	0.459722	0.4	0.4	0	-0.04028	-0.05972	0	0	-0.04028	-0.1	-0.1
ORTHO08314	F	69	157.9	69	11.92	11.1	10.2	8.4	4	7	6	4	4	9	6	4	0.7	0.443333	0.4	0.4	0.4	-0.25667	-0.04333	0	0	-0.25667	-0.3	-0.3	-0.3
ORTHO08315	F	49	159.7	71	22.1	13.6	10.6	10.4	9	4	1	1	17	5	1	2	0.8	0.8	0.8	0.8	0.8	0	0	0	0	0	0	0	0
ORTHO08316	F	67	151.7	57	15	8.1	11.3	15.9	6	5	11	19	12	7	11	22	0.6	0.6	0.383333	0.3	0.3	0	-0.21667	-0.08333	0	0	-0.21667	-0.3	-0.3
ORTHO08317	M	84	162	67.7	2.2	1.7	1.7	2.2	2	1	1	2	4	1	1	4	0.1	0.1	0.1	0.1	0.1	0	0	0	0	0	0	0	0
ORTHO08318	M	77	162	70	15.7	18.1817	16.5	16.7167	5	11	9	10	16	41	15	30	0.6	0.6	0.648472	0.7	0.643056	0	0.04847	0.05153	-0.05694	0	0.04847	0.1	0.04306
ORTHO08319	F	64	150.2	55	14.5	8.15667	6	6	4	0	0	0	48	0	0	0	0.7	0.7	0.679722	0.5	0.5	0	-0.02028	-0.17972	0	0	-0.02028	-0.2	-0.2
ORTHO08320	F	52	153	69	16.28	4.8	4.8	4.8	6	0	0	0	12	0	0	0	0.8	0.606667	0.4	0.4	0.4	-0.19333	-0.20667	0	0	-0.19333	-0.4	-0.4	-0.4
ORTHO08321	F	66	150	53	18.0333	9.6	9.6	9.6	8	0	0	0	17	0	0	0	0.6	0.711111	0.8	0.8	0.8	0.11111	0.08889	0	0	0.11111	0.2	0.2	0.2
ORTHO08322	F	55	144	96	26.6733	13.4	22.4	12.4	10	5	14	4	73	8	35	8	0.9	0.831111	0.7	0.7	0.7	-0.06889	-0.13111	0	0	-0.06889	-0.2	-0.2	-0.2
ORTHO08323	M	65	170	70	12.3	18.5467	10.8	11.8	1	9	0	1	1	26	0	3	0.7	0.7	0.828889	0.9	0.9	0	0.12889	0.07111	0	0	0.12889	0.2	0.2
ORTHO08324	M	86	165	64	6.5	5.6	4.4	3.2	13	14	11	8	20	20	15	11	0	0	0	0	0	0	0	0	0	0	0	0	0
ORTHO08325	F	83	145	57.4	5.4	5.3	6.9	3	14	14	19	6	23	28	65	13	0.1	0.1	0.1	0.1	0.1	0	0	0	0	0	0	0	0
ORTHO08326	F	50	160	83	20.5	15.6	15	11.2	9	8	8	4	15	8	11	4	0.7	0.7	0.7	0.7	0.7	0	0	0	0	0	0	0	0
ORTHO08327	F	67	150	70	8.2	7.02333	4.3	4.3	3	3	1	1	5	3	1	2	0.5	0.5	0.410278	0.3	0.3	0	-0.08972	-0.11028	0	0	-0.08972	-0.2	-0.2
ORTHO08328	M	79	156.6	63.5	9.5	5.895	3.4	3.4	7	5	2	2	9	5	2	2	0.3	0.3	0.282917	0.2	0.2	0	-0.01708	-0.08292	0	0	-0.01708	-0.1	-0.1
ORTHO08329	F	74	148	54	10.6	8.23	3.6	3.64	4	5	0	2	4	6	0	2	0.5	0.5	0.394167	0.3	0.203333	0	-0.10583	-0.09417	-0.09667	0	-0.10583	-0.2	-0.29667
ORTHO08330	F	86	150	68	5.7	3.3	4.2	3	10	7	10	6	35	7	11	6	0.1	0.1	0.1	0.1	0.1	0	0	0	0	0	0	0	0
ORTHO08331	M	26	171	74	22	25.8617	18.8617	21.1933	7	16	11	14	13	18	13	21	0.9	0.9	0.738472	0.521806	0.449444	0	-0.16153	-0.21667	-0.07236	0	-0.16153	-0.37819	-0.45056
ORTHO08332	F	69	152	52	16.2	10.4	7.6	8.3	10	6	4	5	18	8	4	6	0.6	0.6	0.516667	0.4	0.4	0	-0.08333	-0.11667	0	0	-0.08333	-0.2	-0.2
ORTHO08333	F	80	156	70	6.8	4	2	4.8	14	7	2	9	22	8	3	9	0.1	0.1	0.1	0.1	0.1	0	0	0	0	0	0	0	0
ORTHO08334	F	64	150	54.5	24.5	7.545	5.8	5.55167	17	1	2	3	50	1	2	3	0.7	0.7	0.562083	0.4	0.337639	0	-0.13792	-0.16208	-0.06236	0	-0.13792	-0.3	-0.36236
ORTHO08335	F	70	148	65	18.6	11.57	10.8	12.5	8	4	4	6	10	4	4	6	0.7	0.7	0.664167	0.6	0.6	0	-0.03583	-0.06417	0	0	-0.03583	-0.1	-0.1
ORTHO08336	F	59	149	58	16.57	6.3	3.6	4.2	8	1	2	3	12	2	2	3	0.7	0.5725	0.45	0.2	0.2	-0.1275	-0.1225	-0.25	0	-0.1275	-0.25	-0.5	-0.5
ORTHO08337	M	38	171	97	14.34	6	7	6	1	0	1	0	2	0	1	0	1.1	0.77	0.5	0.5	0.5	-0.33	-0.27	0	0	-0.33	-0.6	-0.6	-0.6
ORTHO08338	F	59	153	93	17.5	9	6	6.8	8	3	0	1	14	3	0	1	0.5	0.5	0.5	0.5	0.5	0	0	0	0	0	0	0	0
ORTHO08339	F	84	147.8	57.3	6.805	7.6	6	5.6	10	10	6	5	19	14	15	13	0.1	0.18375	0.3	0.3	0.3	0.08375	0.11625	0	0	0.08375	0.2	0.2	0.2
ORTHO08340	F	48	129.9	39.82	7.8	0	0.3	0	3	0	1	0	4	0	1	0	0.4	0.4	0	0	0	0	-0.4	0	0	0	-0.4	-0.4	-0.4
ORTHO08341	F	55	154	90.6	12.8367	7.835	6.3	7.8	2	4	3	6	2	4	3	6	1	0.628055	0.452917	0.4	0.4	-0.37194	-0.17514	-0.05292	0	-0.37194	-0.54708	-0.6	-0.6
ORTHO08342	M	80	159	54	6.29	3.6	2.4	3.6	5	3	0	3	12	8	0	6	0.2	0.224167	0.2	0.2	0.2	0.02417	-0.02417	0	0	0.02417	0	0	0
ORTHO08343	M	56	164	64	24.9	23.4	19.9	16.5	15	16	12	9	60	47	35	21	0.7	0.7	0.7	0.7	0.7	0	0	0	0	0	0	0	0
ORTHO08344	M	39	160	65	14.6	14.8767	9.4	12	2	6	1	4	6	10	2	6	0.8	0.8	0.739722	0.7	0.7	0	-0.06028	-0.03972	0	0	-0.06028	-0.1	-0.1
ORTHO08345	M	56	164	64	24.9	23.4	19.9	16.5	15	16	12	9	60	47	35	21	0.7	0.7	0.7	0.7	0.7	0	0	0	0	0	0	0	0
ORTHO08346	F	82	147	65	5.8	5.2	5.2	3.9	7	7	7	4	14	16	13	10	0.2	0.2	0.2	0.2	0.2	0	0	0	0	0	0	0	0
ORTHO08347	F	63	170	80	25.2	13.09	10.5	16.5	11	6	5	13	17	6	5	13	0.8	0.8	0.6075	0.5	0.5	0	-0.1925	-0.1075	0	0	-0.1925	-0.3	-0.3
ORTHO08348	M	65	167	74	18.8	17.0017	15.6	15.6	6	9	8	8	23	11	8	11	0.8	0.8	0.733472	0.7	0.7	0	-0.06653	-0.03347	0	0	-0.06653	-0.1	-0.1
ORTHO08349	F	63	158	63	16.9933	9.81	7.2	4.8	12	5	3	0	28	6	3	0	0.5	0.541111	0.450833	0.4	0.4	0.04111	-0.09028	-0.05083	0	0.04111	-0.04917	-0.1	-0.1
ORTHO08350	M	70	165	80	16.6	11.4833	7.5	9.4	4	5	3	6	4	5	3	7	0.8	0.8	0.581944	0.4	0.4	0	-0.21806	-0.18194	0	0	-0.21806	-0.4	-0.4
ORTHO08351	F	72	150	73	9.3	4.80667	5	3.6	1	1	2	0	1	1	4	0	0.7	0.7	0.342222	0.3	0.3	0	-0.35778	-0.04222	0	0	-0.35778	-0.4	-0.4
ORTHO08352	M	48	171	76	18.7	13.8	12	11.2	8	7	6	5	19	23	11	12	0.6	0.6	0.6	0.6	0.6	0	0	0	0	0	0	0	0
ORTHO08353	M	77	162	74	10.0833	3.33333	1.2	1.2	3	0	0	0	5	0	0	0	0.5	0.406944	0.277778	0.1	0.1	-0.09306	-0.12917	-0.17778	0	-0.09306	-0.22222	-0.4	-0.4
ORTHO08354	M	85	171	72	4.2	1.4	6.4	9.6	14	4	16	24	31	4	27	73	0	0	0	0	0	0	0	0	0	0	0	0	0
ORTHO08355	F	53	165	64	29.6	8.91	15.9	6.9	14	1	11	1	71	1	17	1	0.8	0.8	0.650833	0.5	0.5	0	-0.14917	-0.15083	0	0	-0.14917	-0.3	-0.3
ORTHO08356	M	24	174	64	14.8	9.96	7.2	8	2	2	0	1	3	2	0	1	0.8	0.8	0.696667	0.6	0.6	0	-0.10333	-0.09667	0	0	-0.10333	-0.2	-0.2
ORTHO08357	F	69	155	61	16.6	7.055	7.6	4.8	6	2	4	0	8	2	4	0	0.7	0.7	0.47125	0.4	0.4	0	-0.22875	-0.07125	0	0	-0.22875	-0.3	-0.3
ORTHO08358	F	64	154.5	59	21.4	16.3233	15.3	9	8	9	9	2	10	13	12	3	0.8	0.8	0.651945	0.6	0.6	0	-0.14806	-0.05194	0	0	-0.14806	-0.2	-0.2
ORTHO08359	M	24	174	64	14.8	9.96	7.2	8	2	2	0	1	3	2	0	1	0.8	0.8	0.696667	0.6	0.6	0	-0.10333	-0.09667	0	0	-0.10333	-0.2	-0.2
ORTHO08360	M	47	176	76	18.7	13.8	12	11.2	8	7	6	5	19	23	11	12	0.6	0.6	0.6	0.6	0.6	0	0	0	0	0	0	0	0
ORTHO08361	M	18	168	80	11	5.915	4.8	4.8	2	0	0	0	4	0	0	0	0.5	0.5	0.492917	0.4	0.4	0	-0.00708	-0.09292	0	0	-0.00708	-0.1	-0.1
ORTHO08362	F	68	154	77	28.3	20.3567	20.2	9.2	12	11	13	2	51	33	14	2	0.8	0.8	0.721389	0.6	0.6	0	-0.07861	-0.12139	0	0	-0.07861	-0.2	-0.2
ORTHO08363	F	72	153	58	15.2	11.4417	12.3	8.7	5	5	7	3	9	12	14	3	0.6	0.6	0.570139	0.5	0.5	0	-0.02986	-0.07014	0	0	-0.02986	-0.1	-0.1
ORTHO08364	M	80	168	73	6.4	5.2	5.6	4.4	10	7	8	5	23	15	18	14	0.2	0.2	0.2	0.2	0.2	0	0	0	0	0	0	0	0
ORTHO08365	M	72	164.7	73.6	23.2	12.4	11.6	11.7	16	9	8	9	50	18	18	21	0.6	0.6	0.508333	0.5	0.5	0	-0.09167	-0.00833	0	0	-0.09167	-0.1	-0.1
ORTHO08366	M	42	173.5	90	21.6	11.7467	10.6	11.2	4	2	1	2	6	7	1	4	1	1	0.812222	0.8	0.8	0	-0.18778	-0.01222	0	0	-0.18778	-0.2	-0.2
ORTHO08367	M	83	152	78	7.32833	1.765	1.2	1.2	8	0	0	0	21	0	0	0	0.1	0.194028	0.147083	0.1	0.1	0.09403	-0.04694	-0.04708	0	0.09403	0.04708	0	0
ORTHO08368	F	69	147	51	15.8583	6.31	5.2	2.4	19	8	10	3	88	27	46	19	0.5	0.279861	0.209167	0.1	0.1	-0.22014	-0.07069	-0.10917	0	-0.22014	-0.29083	-0.4	-0.4
ORTHO08369	F	20	158	48	17.1	27	6	24.5	13	30	0	29	20	39	0	56	0.5	0.5	0.5	0.5	0.5	0	0	0	0	0	0	0	0
ORTHO08370	F	83	150	54.6	9.2	9.12667	4.8	6.4	20	18	9	13	23	39	16	21	0.1	0.1	0.160556	0.1	0.1	0	0.06056	-0.06056	0	0	0.06056	0	0
ORTHO08371	M	58	166	73	15.3	10.755	9.4	12.4	2	2	1	4	2	2	1	4	0.8	0.8	0.72125	0.7	0.7	0	-0.07875	-0.02125	0	0	-0.07875	-0.1	-0.1
ORTHO08372	M	79	154	70	11.6	7.79333	8	8	8	7	8	8	11	7	10	13	0.3	0.3	0.282778	0.2	0.2	0	-0.01722	-0.08278	0	0	-0.01722	-0.1	-0.1
ORTHO08373	F	55	148.1	60	12.4	7.04333	6.4	6.5	1	1	4	5	1	1	4	6	0.7	0.7	0.520278	0.3	0.3	0	-0.17972	-0.22028	0	0	-0.17972	-0.4	-0.4
ORTHO08374	F	73	152.4	53.4	13.7	10.5117	9	8.3	6	7	6	5	12	7	6	6	0.5	0.5	0.467639	0.4	0.4	0	-0.03236	-0.06764	0	0	-0.03236	-0.1	-0.1
ORTHO08375	F	58	155	80	13	7.35	3.6	3.6	5	3	0	0	5	4	0	0	0.5	0.5	0.420833	0.3	0.3	0	-0.07917	-0.12083	0	0	-0.07917	-0.2	-0.2
ORTHO08376	M	68	175.6	63	24.6	14.4467	8.4	8.4	12	5	0	0	14	5	0	0	0.8	0.8	0.787222	0.7	0.7	0	-0.01278	-0.08722	0	0	-0.01278	-0.1	-0.1
ORTHO08377	M	80	164.4	84.6	4.7	4.2	4.2	4.7	7	6	6	7	14	10	12	17	0.1	0.1	0.1	0.1	0.1	0	0	0	0	0	0	0	0
ORTHO08378	F	80	150	60	2.8	1.6	1.2	2	4	1	0	2	4	1	0	2	0.1	0.1	0.1	0.1	0.1	0	0	0	0	0	0	0	0
ORTHO08379	M	25	170	69	21.6	13.9483	14	10.8	9	5	7	3	12	7	7	3	0.8	0.8	0.762361	0.7	0.7	0	-0.03764	-0.06236	0	0	-0.03764	-0.1	-0.1
ORTHO08380	M	48	172	73	20.8	10.38	9.6	9.6	7	0	0	0	56	0	0	0	0.9	0.9	0.865	0.8	0.8	0	-0.035	-0.065	0	0	-0.035	-0.1	-0.1
ORTHO08381	F	57	164	78	25.0967	15.1767	12.4	14	7	6	5	7	8	7	6	8	0.8	0.891389	0.798056	0.7	0.7	0.09139	-0.09333	-0.09806	0	0.09139	-0.00194	-0.1	-0.1
ORTHO08382	M	87	170	67	8.8	4.4	3.6	2.8	19	8	6	4	37	12	8	7	0.1	0.1	0.1	0.1	0.1	0	0	0	0	0	0	0	0
ORTHO08383	F	76	153	50	12.1	5.4	3.6	4.1	10	3	0	1	20	3	0	2	0.3	0.3	0.3	0.3	0.3	0	0	0	0	0	0	0	0
ORTHO08384	M	38	176.5	85.2	25.8	16.2	16.2	12	7	3	3	0	11	3	3	0	1	1	1	1	1	0	0	0	0	0	0	0	0
ORTHO08385	M	69	169	68	14.9	35	10.8	28.9	1	22	0	16	11	43	0	26	0.9	0.9	0.9	0.9	0.9	0	0	0	0	0	0	0	0
ORTHO08386	M	24	175	83	28.7667	24.5567	16.4	14.1	12	14	8	6	27	21	12	7	0.9	0.838889	0.779722	0.7	0.7	-0.06111	-0.05917	-0.07972	0	-0.06111	-0.12028	-0.2	-0.2
ORTHO08387	F	12	159	66	10.9383	8.49333	10	11.5	3	5	8	14	6	8	15	19	0.6	0.503194	0.374444	0.3	0.3	-0.09681	-0.12875	-0.07444	0	-0.09681	-0.22556	-0.3	-0.3
ORTHO08388	M	53	160	56	20.4	9.09	4.8	3.6	17	7	2	0	78	16	4	0	0.5	0.5	0.374167	0.3	0.3	0	-0.12583	-0.07417	0	0	-0.12583	-0.2	-0.2
ORTHO08389	F	72	155	50	9.3	7.6	6.8	9.6	1	2	1	6	2	3	1	7	0.5	0.5	0.5	0.5	0.5	0	0	0	0	0	0	0	0
ORTHO08390	F	75	153	60	10.985	9	2.99	1.8	5	12	4	2	8	24	16	4	0.5	0.382083	0.2	0.1325	0.1	-0.11792	-0.18208	-0.0675	-0.0325	-0.11792	-0.3	-0.3675	-0.4
ORTHO08391	F	69	155	54.5	15.5	7.00667	4.8	4.8	10	2	0	0	46	3	0	0	0.5	0.5	0.483889	0.4	0.4	0	-0.01611	-0.08389	0	0	-0.01611	-0.1	-0.1
ORTHO08392	F	70	152	53	21.6	12.59	7.8	5.4	18	8	5	1	56	12	7	2	0.6	0.6	0.5325	0.4	0.4	0	-0.0675	-0.1325	0	0	-0.0675	-0.2	-0.2
ORTHO08393	F	50	156	55	9.9	6.04	4.8	4.2	2	2	2	1	2	2	2	1	0.5	0.5	0.395	0.3	0.3	0	-0.105	-0.095	0	0	-0.105	-0.2	-0.2
ORTHO08394	M	55	165	60	34.81	27.99	11.4	11.4	20	20	6	6	52	34	6	6	0.8	0.709167	0.599167	0.5	0.5	-0.09083	-0.11	-0.09917	0	-0.09083	-0.20083	-0.3	-0.3
ORTHO08395	F	33	159	89	29.7	22.3	23.6	27.5	10	7	8	11	13	8	8	14	1.1	1.1	1.1	1.1	1.1	0	0	0	0	0	0	0	0
ORTHO08396	M	82	169	76	17.1517	13.625	11.6	9.5	12	10	8	5	28	14	8	7	0.5	0.545972	0.51875	0.5	0.5	0.04597	-0.02722	-0.01875	0	0.04597	0.01875	0	0
ORTHO08397	F	17	167	51	17.4267	5.02333	4.1	2.62	11	2	1	0	12	2	1	0	0.4	0.493889	0.335278	0.3	0.218333	0.09389	-0.15861	-0.03528	-0.08167	0.09389	-0.06472	-0.1	-0.18167
ORTHO08398	M	57	162	64	16.4733	9.4	12.045	8.8	3	1	4	2	3	1	4	5	0.9	0.839445	0.7	0.670417	0.6	-0.06056	-0.13944	-0.02958	-0.07042	-0.06056	-0.2	-0.22958	-0.3
ORTHO08399	M	55	181	76.8	23.8317	16.2267	11.8	12.7	5	3	1	2	8	3	1	2	1	1.07764	1.05222	0.9	0.9	0.07764	-0.02542	-0.15222	0	0.07764	0.05222	-0.1	-0.1
ORTHO08400	F	73	164.7	58.4	12	6.21	4.8	4.8	4	0	0	0	9	0	0	0	0.6	0.6	0.5175	0.4	0.4	0	-0.0825	-0.1175	0	0	-0.0825	-0.2	-0.2
ORTHO08401	F	79	149	66.7	13.835	5.77667	4.8	4.8	11	2	2	2	140	3	2	4	0.5	0.43625	0.381389	0.3	0.3	-0.06375	-0.05486	-0.08139	0	-0.06375	-0.11861	-0.2	-0.2
ORTHO08402	F	62	150	50	7.21333	12.8	10	12.4	10	23	22	28	13	34	35	51	0.5	0.101111	0.1	0.1	0.1	-0.39889	-0.00111	0	0	-0.39889	-0.4	-0.4	-0.4
ORTHO08403	M	50	160	71.5	29.5667	15.8633	12	12.5	23	12	9	10	50	20	14	16	0.7	0.530555	0.463611	0.4	0.4	-0.16944	-0.06694	-0.06361	0	-0.16944	-0.23639	-0.3	-0.3
ORTHO08404	M	39	170	53.7	24.4	15.63	8.1	9.5	19	11	3	5	37	14	4	5	0.6	0.6	0.585833	0.5	0.5	0	-0.01417	-0.08583	0	0	-0.01417	-0.1	-0.1
ORTHO08405	F	62	148	51.5	14.3	6.035	5.5	3.47	5	1	1	0	9	1	1	0	0.5	0.5	0.43625	0.4	0.289167	0	-0.06375	-0.03625	-0.11083	0	-0.06375	-0.1	-0.21083
ORTHO08406	M	56	168	60	18.1733	26.4417	11.4	13.2	24	22	6	8	58	47	6	9	0.3	0.0977777	0.561805	0.5	0.5	-0.20222	0.46403	-0.06181	0	-0.20222	0.26181	0.2	0.2
ORTHO08407	M	46	157	68	28.2	16.705	22.7	33.6717	19	8	13	18	83	13	37	42	0.6	0.6	0.675417	0.7	0.789305	0	0.07542	0.02458	0.08931	0	0.07542	0.1	0.18931
ORTHO08408	F	14	155	49	17	9.90667	12.7	7.1	10	7	13	5	29	7	13	5	0.5	0.5	0.417222	0.3	0.3	0	-0.08278	-0.11722	0	0	-0.08278	-0.2	-0.2
ORTHO08409	M	60	163	50	13.8267	9.075	8	6.6	8	8	8	6	37	8	8	7	0.6	0.393889	0.289583	0.2	0.2	-0.20611	-0.10431	-0.08958	0	-0.20611	-0.31042	-0.4	-0.4
ORTHO08410	F	75	155.9	58.5	9.66	5.5	3.98333	5.9	2	1	2	5	3	1	2	7	0.6	0.513333	0.4	0.215278	0.2	-0.08667	-0.11333	-0.18472	-0.01528	-0.08667	-0.2	-0.38472	-0.4
ORTHO08411	M	76	160	64	9.4	7.53667	5.2	6.6	3	4	4	6	3	5	4	8	0.4	0.4	0.394722	0.2	0.2	0	-0.00528	-0.19472	0	0	-0.00528	-0.2	-0.2
ORTHO08412	F	54	150	53	17.3	12.33	9.6	8.8	7	8	6	5	27	14	12	10	0.6	0.6	0.494167	0.4	0.4	0	-0.10583	-0.09417	0	0	-0.10583	-0.2	-0.2
ORTHO08413	F	74	140.6	55.5	23	7.89	7.3	8.7	22	7	7	9	98	11	11	11	0.4	4	0.249167	0.2	0.2	3.6	-3.75083	-0.04917	0	3.6	-0.15083	-0.2	-0.2
ORTHO08414	F	76	150	72.3	18.575	6.65	5.2	4.4	9	0	2	1	19	0	3	1	0.7	0.664583	0.554167	0.3	0.3	-0.03542	-0.11042	-0.25417	0	-0.03542	-0.14583	-0.4	-0.4
ORTHO08415	F	77	150	56	19.3	7.6	7.24667	5.7	12	2	5	3	26	7	15	5	0.5	0.5	0.5	0.312222	0.3	0	0	-0.18778	-0.01222	0	0	-0.18778	-0.2
ORTHO08416	F	62	148	53.6	16.1	10.1317	8.4	6.8	8	4	3	1	12	4	3	1	0.6	0.6	0.577639	0.5	0.5	0	-0.02236	-0.07764	0	0	-0.02236	-0.1	-0.1
ORTHO08417	M	70	161	61	6	4.34667	3	3	4	2	1	1	4	2	1	1	0.3	0.3	0.262222	0.2	0.2	0	-0.03778	-0.06222	0	0	-0.03778	-0.1	-0.1
ORTHO08418	F	43	157	55	10.8	14.6167	12.6	12.7	5	17	15	17	46	36	22	24	0.4	0.4	0.351389	0.3	0.3	0	-0.04861	-0.05139	0	0	-0.04861	-0.1	-0.1
ORTHO08419	F	54	162	41.5	11.6	7.40833	6.8	6	3	1	1	0	6	2	1	0	0.6	0.6	0.550694	0.5	0.5	0	-0.04931	-0.05069	0	0	-0.04931	-0.1	-0.1
ORTHO08420	M	14	134.8	33.8	5.2	4.2	3.9	3	10	10	9	6	22	20	12	13	0.1	0.1	0.1	0.1	0.1	0	0	0	0	0	0	0	0
ORTHO08421	F	70	156	59	21.5	18	18	12.6	11	12	12	8	44	46	25	20	0.6	0.6	0.6	0.6	0.6	0	0	0	0	0	0	0	0
ORTHO08422	F	61	152.8	60	5.6	4.34667	2.6	7.1	0	3	2	9	0	4	3	29	0.3	0.3	0.187222	0.1	0.1	0	-0.11278	-0.08722	0	0	-0.11278	-0.2	-0.2
ORTHO08423	M	50	174	64.6	15.2	17.33	12.6	11.3	4	11	6	5	8	18	6	6	0.7	0.7	0.619167	0.6	0.6	0	-0.08083	-0.01917	0	0	-0.08083	-0.1	-0.1
ORTHO08424	M	72	159.1	57.5	1.5	1	2.8	0.4	3	2	7	1	3	2	36	1	0	0	0	0	0	0	0	0	0	0	0	0	0
ORTHO08425	F	16	151.7	42.7	0	1.2	4.8	1.6	0	3	12	4	0	6	12	4	0	0	0	0	0	0	0	0	0	0	0	0	0
ORTHO08426	F	59	155	71.8	28.3	21.6733	10.4	11.4	13	12	2	3	160	25	2	3	0.9	0.9	0.806111	0.7	0.7	0	-0.09389	-0.10611	0	0	-0.09389	-0.2	-0.2
ORTHO08427	M	68	162	58	17.4	11.2467	9	9	10	8	6	6	16	15	9	8	0.6	0.6	0.445555	0.4	0.4	0	-0.15444	-0.04556	0	0	-0.15444	-0.2	-0.2
ORTHO08428	M	63	165	68	8.9	10.7	4	2.4	1	13	5	3	1	14	5	3	0.4	0.4	0	0	0	0	-0.4	0	0	0	-0.4	-0.4	-0.4
ORTHO08429	F	43	169	52.8	19	11.1	6	16.2	12	7	0	17	19	10	0	23	0.5	0.5	0.5	0.5	0.5	0	0	0	0	0	0	0	0
ORTHO08430	M	27	176	98	31.7933	24	26.4	22.8	9	10	12	9	11	18	16	19	1.2	1.19111	1	1	1	-0.00889	-0.19111	0	0	-0.00889	-0.2	-0.2	-0.2
ORTHO08431	F	38	156.8	75	24.2	20.7	16.3	11.9	9	9	5	1	12	12	5	2	0.9	0.9	0.9	0.9	0.9	0	0	0	0	0	0	0	0
ORTHO08432	F	13	155	43	10.8	12	12	10.2	8	10	10	7	13	18	12	8	0.5	0.5	0.5	0.5	0.5	0	0	0	0	0	0	0	0
ORTHO08433	F	67	148	56	16.4	10.4	8.8	10.4	9	4	2	4	33	4	2	6	0.6	0.6	0.6	0.6	0.6	0	0	0	0	0	0	0	0
ORTHO08434	F	74	155	68	8.2	7.6	6.2	6.9	2	4	2	3	2	8	4	4	0.4	0.4	0.4	0.4	0.4	0	0	0	0	0	0	0	0
ORTHO08435	M	84	163	69	10.8383	4.30167	2.4	3.9	13	3	0	4	114	5	0	4	0.2	0.294861	0.233472	0.2	0.2	0.09486	-0.06139	-0.03347	0	0.09486	0.03347	0	0
ORTHO08436	M	82	168	80	9.30167	10.2	10.2	9.2	15	18	18	16	29	31	29	19	0.3	0.150139	0.1	0.1	0.1	-0.14986	-0.05014	0	0	-0.14986	-0.2	-0.2	-0.2
ORTHO08437	F	75	157	62	7.91667	8.93167	4.3	5	1	6	1	2	3	12	1	2	0.6	0.434722	0.394306	0.3	0.3	-0.16528	-0.04042	-0.09431	0	-0.16528	-0.20569	-0.3	-0.3
ORTHO08438	M	73	161	67	15.4017	11.0867	8.8	7.3	7	6	4	2	13	9	10	2	0.7	0.608472	0.557222	0.5	0.5	-0.09153	-0.05125	-0.05722	0	-0.09153	-0.14278	-0.2	-0.2
ORTHO08439	M	59	174	72	15.6	9.76833	13.2	14.7433	6	4	9	13	8	4	9	16	0.6	0.6	0.539028	0.5	0.445278	0	-0.06097	-0.03903	-0.05472	0	-0.06097	-0.1	-0.15472
ORTHO08440	M	55	158.2	65.8	16.8	13.875	9	10.5	6	10	6	9	23	10	8	18	0.7	0.7	0.489583	0.4	0.4	0	-0.21042	-0.08958	0	0	-0.21042	-0.3	-0.3
ORTHO08441	M	82	162	42	4.2	9.3	2.1	1.5	10	27	3	1	15	52	6	1	0.1	0.1	0.1	0.1	0.1	0	0	0	0	0	0	0	0
ORTHO08442	M	14	134.8	33.8	5.2	4.2	3.9	3	10	10	9	6	22	20	12	13	0.1	0.1	0.1	0.1	0.1	0	0	0	0	0	0	0	0
ORTHO08443	F	13	155	50.5	26.0833	16.9267	8.5	17.6	26	18	7	20	73	31	8	27	0.3	0.390278	0.360556	0.3	0.3	0.09028	-0.02972	-0.06056	0	0.09028	0.06056	0	0
ORTHO08444	F	13	149.7	47	16.1	10.6033	13.9	13.9	21	15	23	23	51	15	24	29	0.3	0.3	0.258611	0.2	0.2	0	-0.04139	-0.05861	0	0	-0.04139	-0.1	-0.1
ORTHO08445	F	70	151	66	18.8483	11.7	17.1	13.5	9	5	11	7	45	13	29	24	0.7	0.645694	0.6	0.6	0.6	-0.05431	-0.04569	0	0	-0.05431	-0.1	-0.1	-0.1
ORTHO08446	M	60	170	76	30	8.985	18.2	8.2	13	1	11	1	78	1	18	1	0.9	0.9	0.64875	0.6	0.6	0	-0.25125	-0.04875	0	0	-0.25125	-0.3	-0.3
ORTHO08447	F	68	165	65	11	13.6	0.7	0.7	12	18	1	1	15	44	2	1	0	0	0	0	0	0	0	0	0	0	0	0	0
ORTHO08448	M	46	157	68	28.2	16.705	22.7	33.6717	19	8	13	18	83	13	37	42	0.6	0.6	0.675417	0.7	0.789305	0	0.07542	0.02458	0.08931	0	0.07542	0.1	0.18931
ORTHO08449	M	71	170	68	37.1	28.8	11.7	9.9	22	24	5	3	99	27	5	3	0.7	0.691667	0.6	0.6	0.6	-0.00833	-0.09167	0	0	-0.00833	-0.1	-0.1	-0.1
ORTHO08450	F	84	165	50	0.3	0.9	0	0.9	1	3	0	3	1	7	0	6	0	0	0	0	0	0	0	0	0	0	0	0	0
ORTHO08451	F	82	124	38	0.3	0	0.6	0	1	0	2	0	3	0	3	0	0	0	0	0	0	0	0	0	0	0	0	0	0
ORTHO08452	M	90	180	62	3	2.56667	1.2	1.2	0	1	0	0	0	1	0	0	0.2	0.2	0.188889	0.1	0.1	0	-0.01111	-0.08889	0	0	-0.01111	-0.1	-0.1
ORTHO08453	F	50	159	54	25.3	8.945	4.8	4.8	16	4	0	0	24	6	0	0	0.7	0.7	0.462083	0.4	0.4	0	-0.23792	-0.06208	0	0	-0.23792	-0.3	-0.3
ORTHO08454	M	51	167.3	72	26.4	28.8	24.6	31.2	7	12	9	16	20	24	17	28	1	1	1	1	1	0	0	0	0	0	0	0	0
ORTHO08455	F	33	170	71	13.745	8.43333	11.6	12.4	3	3	10	11	3	3	11	12	0.8	0.645417	0.486111	0.3	0.3	-0.15458	-0.15931	-0.18611	0	-0.15458	-0.31389	-0.5	-0.5
ORTHO08456	F	14	156	42	6.3	6.22333	8.7	11.7	6	9	15	21	8	9	16	22	0.2	0.2	0.151945	0.1	0.1	0	-0.04806	-0.05194	0	0	-0.04806	-0.1	-0.1
ORTHO08457	F	78	155.5	62.5	12.1	8	4.8	5.4	7	3	2	3	11	6	2	4	0.6	0.6	0.491667	0.3	0.3	0	-0.10833	-0.19167	0	0	-0.10833	-0.3	-0.3
ORTHO08458	F	14	154.1	42.5	0.8	0	0	0	2	0	0	0	2	0	0	0	0	0	0	0	0	0	0	0	0	0	0	0	0
ORTHO08459	M	80	163	52.8	5.4	5.85833	2.2	2.2	6	8	2	2	12	11	2	2	0.2	0.2	0.154861	0.1	0.1	0	-0.04514	-0.05486	0	0	-0.04514	-0.1	-0.1
ORTHO08460	F	57	159	86	23.3	11.475	6	6	7	2	0	0	7	2	0	0	1	1	0.789583	0.5	0.5	0	-0.21042	-0.28958	0	0	-0.21042	-0.5	-0.5
ORTHO08461	F	75	150	60	12.4	12	14.21	8.8	4	6	10	5	7	14	29	14	0.6	0.6	0.6	0.5175	0.4	0	0	-0.0825	-0.1175	0	0	-0.0825	-0.2
ORTHO08462	M	62	175	64	18	10.7883	8.1	8.1	6	3	1	1	25	11	1	3	0.7	0.7	0.674028	0.6	0.6	0	-0.02597	-0.07403	0	0	-0.02597	-0.1	-0.1
ORTHO08463	M	14	153	43	6.595	1.92	1.6	1.6	3	0	1	1	3	0	1	1	0.4	0.29125	0.16	0.1	0.1	-0.10875	-0.13125	-0.06	0	-0.10875	-0.24	-0.3	-0.3
ORTHO08464	F	50	153	56	10.8	5.54667	4.8	5.6	1	0	0	1	2	0	0	1	0.6	0.6	0.462222	0.4	0.4	0	-0.13778	-0.06222	0	0	-0.13778	-0.2	-0.2
ORTHO08465	F	48	158	60	22.2	12.94	4.8	8	8	7	0	4	12	9	0	4	0.8	0.8	0.545	0.4	0.4	0	-0.255	-0.145	0	0	-0.255	-0.4	-0.4
ORTHO08466	F	50	151	49.5	15.1	7.16333	11.6	8.4	7	1	7	3	9	1	7	3	0.6	0.6	0.530278	0.5	0.5	0	-0.06972	-0.03028	0	0	-0.06972	-0.1	-0.1
ORTHO08467	F	53	152	78	14.2	14.0567	8	5.6	4	9	4	1	4	12	4	1	0.6	0.6	0.538056	0.4	0.4	0	-0.06194	-0.13806	0	0	-0.06194	-0.2	-0.2
ORTHO08468	M	63	164	71	26.6	12.8233	11.6	13.6	5	2	2	4	9	3	2	4	1	1	0.868611	0.8	0.8	0	-0.13139	-0.06861	0	0	-0.13139	-0.2	-0.2
ORTHO08469	M	45	165	64.7	42.6717	23.82	10.8	12.2	13	8	0	1	22	14	0	2	0.8	1.08931	0.968333	0.9	0.9	0.28931	-0.12097	-0.06833	0	0.28931	0.16833	0.1	0.1
ORTHO08470	F	47	158	52	9.47333	4.8	4.2	4.2	9	6	5	5	10	6	6	5	0.3	0.147778	0.1	0.1	0.1	-0.15222	-0.04778	0	0	-0.15222	-0.2	-0.2	-0.2
ORTHO08471	F	74	152	71	24.2	17.42	17.4	20.1	15	12	14	17	37	22	24	37	0.6	0.6	0.551667	0.4	0.4	0	-0.04833	-0.15167	0	0	-0.04833	-0.2	-0.2
ORTHO08472	F	69	152	52	16.2	10.2767	9.7	4.86167	11	7	7	1	15	8	7	1	0.5	0.5	0.448056	0.4	0.346806	0	-0.05194	-0.04806	-0.05319	0	-0.05194	-0.1	-0.15319
ORTHO08473	M	76	168	68	11.3	8.8	6	6.7	4	4	0	1	6	7	0	1	0.5	0.5	0.5	0.5	0.5	0	0	0	0	0	0	0	0
ORTHO08474	F	67	150	55	13.7433	7.07	6.8	5.8	4	1	4	3	6	1	7	13	0.7	0.603611	0.505833	0.3	0.3	-0.09639	-0.09778	-0.20583	0	-0.09639	-0.19417	-0.4	-0.4
ORTHO08475	F	72	153	54	9.93833	4.02667	1.2	1.5	4	2	0	1	5	2	0	1	0.4	0.369861	0.268889	0.1	0.1	-0.03014	-0.10097	-0.16889	0	-0.03014	-0.13111	-0.3	-0.3
ORTHO08476	M	75	156.2	66.7	13.8	9.205	5.6	5.6	6	5	1	1	7	5	1	1	0.5	0.5	0.43375	0.4	0.4	0	-0.06625	-0.03375	0	0	-0.06625	-0.1	-0.1
ORTHO08477	M	54	171	74.1	22.8	6.6	14.5917	6.7	9	8	6	1	23	9	6	1	0.9	0.9	0	0.865972	0.5	0	-0.9	0.86597	-0.36597	0	-0.9	-0.03403	-0.4
ORTHO08478	M	54	171	74.6	22.8	6.6	14.5917	6.7	9	8	6	1	23	9	6	1	0.9	0.9	0	0.865972	0.5	0	-0.9	0.86597	-0.36597	0	-0.9	-0.03403	-0.4
ORTHO08479	F	75	150	67.9	16.0633	9.635	10.8	13.2	7	5	9	12	19	6	14	22	0.7	0.605278	0.469583	0.3	0.3	-0.09472	-0.13569	-0.16958	0	-0.09472	-0.23042	-0.4	-0.4
ORTHO08480	M	54	173	75	17.6	11.235	10.8	9	3	3	4	2	5	3	4	2	0.9	0.9	0.677917	0.6	0.6	0	-0.22208	-0.07792	0	0	-0.22208	-0.3	-0.3
ORTHO08481	F	71	147	46	10.1	6.67667	6.2	4.8	3	1	2	0	3	1	3	0	0.5	0.5	0.498056	0.4	0.4	0	-0.00194	-0.09806	0	0	-0.00194	-0.1	-0.1
ORTHO08482	M	60	159.5	62.5	24.4	10.96	14	12	13	3	8	6	20	3	17	11	0.7	0.7	0.663333	0.5	0.5	0	-0.03667	-0.16333	0	0	-0.03667	-0.2	-0.2
ORTHO08483	F	69	156	76.8	11.1	7.46833	8	8.8	2	2	4	5	2	6	9	12	0.5	0.5	0.489028	0.4	0.4	0	-0.01097	-0.08903	0	0	-0.01097	-0.1	-0.1
ORTHO08484	M	81	162	69	9.08833	8.1	6.1	6.6	10	9	5	6	209	11	8	11	0.2	0.290694	0.3	0.3	0.3	0.09069	0.00931	0	0	0.09069	0.1	0.1	0.1
ORTHO08485	M	79	168	81.5	15.7	16.5	22.81	29.6	11	15	18	18	13	19	32	32	0.5	0.5	0.5	0.534167	0.7	0	0	0.03417	0.16583	0	0	0.03417	0.2
ORTHO08486	F	28	165	48.5	17.3	9.68	9	9.6	8	8	11	12	13	10	14	15	0.5	0.5	0.323333	0.2	0.2	0	-0.17667	-0.12333	0	0	-0.17667	-0.3	-0.3
ORTHO08487	F	14	157	42	6.735	2.7	1.2	3.2	6	3	0	4	15	11	5	11	0.2	0.169583	0.1	0.1	0.1	-0.03042	-0.06958	0	0	-0.03042	-0.1	-0.1	-0.1
ORTHO08488	F	67	145	45	16.9	7.31167	6	6	11	1	0	0	17	1	0	0	0.6	0.6	0.550972	0.5	0.5	0	-0.04903	-0.05097	0	0	-0.04903	-0.1	-0.1
ORTHO08489	F	17	160	43	6.2	3.65667	2.7	4.2	3	4	3	6	7	5	3	8	0.2	0.2	0.121389	0.1	0.1	0	-0.07861	-0.02139	0	0	-0.07861	-0.1	-0.1
ORTHO08490	M	34	177	77	24.5033	15.4	10.375	11.8	9	7	5	7	11	8	8	9	0.9	0.891944	0.7	0.447917	0.4	-0.00806	-0.19194	-0.25208	-0.04792	-0.00806	-0.2	-0.45208	-0.5
ORTHO08491	F	42	153.5	54.5	20.0467	4.35167	7.6	9.2	12	0	8	10	75	0	17	12	0.5	0.495555	0.362639	0.1	0.1	-0.00444	-0.13292	-0.26264	0	-0.00444	-0.13736	-0.4	-0.4
ORTHO08492	M	30	172	81.5	21	13.25	8.4	8.4	6	3	0	0	6	3	0	0	0.9	0.9	0.804167	0.7	0.7	0	-0.09583	-0.10417	0	0	-0.09583	-0.2	-0.2
ORTHO08493	M	83	168.5	60	8.4	6.4	6.8	8.8	15	10	11	16	55	18	12	17	0.2	0.2	0.2	0.2	0.2	0	0	0	0	0	0	0	0
ORTHO08494	M	78	161	60	11.2	4.85	4.8	5.8	4	0	0	2	7	0	0	4	0.5	0.5	0.404167	0.4	0.4	0	-0.09583	-0.00417	0	0	-0.09583	-0.1	-0.1
ORTHO08495	M	52	157	58	10.9	8.52667	8.8	9.8	0	1	2	4	0	1	2	4	0.7	0.7	0.643889	0.6	0.6	0	-0.05611	-0.04389	0	0	-0.05611	-0.1	-0.1
ORTHO08496	M	37	186.8	78	42	20.0667	26.4	19.2	21	8	14	8	159	8	22	13	0.9	0.9	0.872222	0.8	0.8	0	-0.02778	-0.07222	0	0	-0.02778	-0.1	-0.1
ORTHO08497	M	48	175	104	31.6	23.005	18.3	14.6	12	11	9	6	20	14	9	6	1	1	0.80875	0.7	0.7	0	-0.19125	-0.10875	0	0	-0.19125	-0.3	-0.3
ORTHO08498	M	67	160	62.5	28	13.81	8.8	7.2	14	6	5	3	67	10	6	3	0.7	0.7	0.650833	0.4	0.4	0	-0.04917	-0.25083	0	0	-0.04917	-0.3	-0.3
ORTHO08499	M	84	168	75	9.5	2.4	2.4	2.4	9	0	0	0	123	0	0	0	0.2	0.2	0.2	0.2	0.2	0	0	0	0	0	0	0	0
ORTHO08500	F	93	156	54	0.8	0	0	0	2	0	0	0	4	0	0	0	0	0	0	0	0	0	0	0	0	0	0	0	0
ORTHO08501	M	50	163	60	25.6	15.96	20	13.6	13	8	16	8	101	17	34	12	0.8	0.8	0.713333	0.6	0.6	0	-0.08667	-0.11333	0	0	-0.08667	-0.2	-0.2
ORTHO08502	M	78	162	75	12.3	5.80333	8	5.6	3	0	4	1	21	0	6	2	0.6	0.6	0.483611	0.4	0.4	0	-0.11639	-0.08361	0	0	-0.11639	-0.2	-0.2
ORTHO08503	F	18	162	46	24.4733	13.2	6	10.2	20	12	0	7	109	23	0	10	0.5	0.639444	0.5	0.5	0.5	0.13944	-0.13944	0	0	0.13944	0	0	0
ORTHO08504	F	57	160	54	16.5	21.6	8.4	23.4	5	12	0	15	30	20	0	16	0.7	0.7	0.7	0.7	0.7	0	0	0	0	0	0	0	0
ORTHO08505	F	49	141	43	17.2	10.8917	6.8	9.2	10	6	1	4	13	8	1	4	0.6	0.6	0.507639	0.5	0.5	0	-0.09236	-0.00764	0	0	-0.09236	-0.1	-0.1
ORTHO08506	F	15	148.9	50	25.98	20.5	9	5.5	17	17	6	1	108	33	7	1	0.6	0.698333	0.633333	0.4	0.4	0.09833	-0.065	-0.23333	0	0.09833	0.03333	-0.2	-0.2
ORTHO08507	F	74	159	54	11.2	4.24	5.9	11	4	1	5	11	11	1	8	18	0.5	0.5	0.295	0.2	0.2	0	-0.205	-0.095	0	0	-0.205	-0.3	-0.3
ORTHO08508	F	21	170	65.5	20.8	13.475	9.6	9.4	12	12	10	11	18	15	10	12	0.6	0.6	0.397917	0.3	0.3	0	-0.20208	-0.09792	0	0	-0.20208	-0.3	-0.3
ORTHO08509	M	81	168	48	2.4	4	4	2	6	10	10	5	13	25	34	17	0	0	0	0	0	0	0	0	0	0	0	0	0
ORTHO08510	F	61	155	62	16.03	6.955	5.5	6.2	5	2	1	2	6	2	1	2	0.8	0.669167	0.44625	0.4	0.4	-0.13083	-0.22292	-0.04625	0	-0.13083	-0.35375	-0.4	-0.4
ORTHO08511	M	57	161.3	63.5	13.3	12	5	5.2	20	24	10	8	29	24	10	9	0	0	0	0	0	0	0	0	0	0	0	0	0
ORTHO08512	M	26	179.5	68.7	24.6	10.67	14.4	9.4	9	0	6	1	34	0	7	1	0.9	0.9	0.889167	0.7	0.7	0	-0.01083	-0.18917	0	0	-0.01083	-0.2	-0.2
ORTHO08513	F	69	158.9	74.2	24.1	15.6767	14.4	12.6	11	7	8	6	14	7	15	9	0.8	0.8	0.748056	0.6	0.6	0	-0.05194	-0.14806	0	0	-0.05194	-0.2	-0.2
ORTHO08514	M	83	165	63	12.4	8	4.4	4.8	25	14	5	6	64	21	11	14	0.2	0.2	0.2	0.2	0.2	0	0	0	0	0	0	0	0
ORTHO08515	M	90	173.42	72	5.6	3	1.2	4.2	10	5	2	7	45	7	3	13	0	0	0	0	0	0	0	0	0	0	0	0	0
ORTHO08516	M	54	178	86.2	21.72	19.4	28.2583	16	9	10	19	8	81	11	33	29	1	0.918333	0.7	0.613194	0.6	-0.08167	-0.21833	-0.08681	-0.01319	-0.08167	-0.3	-0.38681	-0.4
ORTHO08517	F	37	159	54	24.5	13.6933	8.8	8.1	15	7	4	3	20	7	4	3	0.7	0.7	0.632778	0.5	0.5	0	-0.06722	-0.13278	0	0	-0.06722	-0.2	-0.2
ORTHO08518	F	16	154	56	14.6	8.175	8.6	8.6	11	2	2	2	14	2	2	2	0.5	0.5	0.572917	0.6	0.6	0	0.07292	0.02708	0	0	0.07292	0.1	0.1
ORTHO08519	F	34	162	54	14	6.09	6.9	7.5	10	2	9	11	23	2	9	13	0.5	0.5	0.399167	0.2	0.2	0	-0.10083	-0.19917	0	0	-0.10083	-0.3	-0.3
ORTHO08520	F	76	155	49	3.7	1.2	2.7	2.7	4	0	3	3	6	0	3	3	0.1	0.1	0.1	0.1	0.1	0	0	0	0	0	0	0	0
ORTHO08521	M	74	166.9	52.8	27.85	12.46	6.7	12.3	16	6	1	9	212	23	1	62	0.5	0.6625	0.638333	0.5	0.5	0.1625	-0.02417	-0.13833	0	0.1625	0.13833	0	0
ORTHO08522	F	83	165	75	1.2	1.2	1.2	1.5	0	0	0	1	0	0	0	1	0.1	0.1	0.1	0.1	0.1	0	0	0	0	0	0	0	0
ORTHO08523	F	79	166	62.3	6	6	6	1.8	8	8	8	1	13	11	8	1	0.1	0.1	0.1	0.1	0.1	0	0	0	0	0	0	0	0
ORTHO08524	M	68	161	67	39.3633	23.1	12.5	13.2	24	15	11	12	187	48	12	14	0.7	0.796944	0.7	0.4	0.4	0.09694	-0.09694	-0.3	0	0.09694	0	-0.3	-0.3
ORTHO08525	M	83	165	63	12.4	8	4.4	4.8	25	14	5	6	64	21	11	14	0.2	0.2	0.2	0.2	0.2	0	0	0	0	0	0	0	0
ORTHO08526	M	84	155	51.4	11.9	4.22	1.2	1.6	19	4	0	1	53	11	0	1	0.2	0.2	0.185	0.1	0.1	0	-0.015	-0.085	0	0	-0.015	-0.1	-0.1
ORTHO08527	F	43	156	60	22.2233	8.45333	8.1	10.9	11	1	3	7	36	1	3	8	0.6	0.693611	0.629444	0.5	0.5	0.09361	-0.06417	-0.12944	0	0.09361	0.02944	-0.1	-0.1
ORTHO08528	F	72	150	45.2	5.5	2.8	2.4	2.4	4	1	0	0	8	2	0	0	0.2	0.2	0.2	0.2	0.2	0	0	0	0	0	0	0	0
ORTHO08529	F	83	147	53	6.6	3.4	3.3	3.6	11	6	7	8	18	6	8	10	0.1	0.1	0.1	0.1	0.1	0	0	0	0	0	0	0	0
ORTHO08530	F	23	160	49	18.3	31.2	30.1	21	12	30	27	17	19	52	51	26	0.6	0.6	0.6	0.6	0.6	0	0	0	0	0	0	0	0
ORTHO08531	F	44	148	53	15.8333	6.41	3.6	3.6	7	0	0	0	7	0	0	0	0.7	0.619444	0.534167	0.3	0.3	-0.08056	-0.08528	-0.23417	0	-0.08056	-0.16583	-0.4	-0.4
ORTHO08532	M	78	163	75	16.7	11.2583	12.1	12.1	7	5	7	7	7	6	7	10	0.7	0.7	0.629861	0.6	0.6	0	-0.07014	-0.02986	0	0	-0.07014	-0.1	-0.1
ORTHO08533	M	82	73	170	2	1.6	1.6	1.6	2	1	1	1	2	1	1	1	0.1	0.1	0.1	0.1	0.1	0	0	0	0	0	0	0	0
ORTHO08534	F	84	155	50	2.4	4.02833	3.8	3	3	5	3	1	17	12	5	1	0.1	0.1	0.169028	0.2	0.2	0	0.06903	0.03097	0	0	0.06903	0.1	0.1
ORTHO08535	F	64	157	52.6	9.3	6.02167	3.3	2.1	3	6	7	3	5	6	7	3	0.3	0.3	0.226806	0.1	0.1	0	-0.07319	-0.12681	0	0	-0.07319	-0.2	-0.2
ORTHO08536	M	72	165	82	18.3867	19.4417	14.4	19.7	7	11	6	14	10	20	11	24	0.8	0.623889	0.653472	0.7	0.7	-0.17611	0.02958	0.04653	0	-0.17611	-0.14653	-0.1	-0.1
ORTHO08537	F	71	163	66	9.43	3.6	4.6	7.1	3	0	2	7	4	0	4	13	0.6	0.335833	0.3	0.3	0.3	-0.26417	-0.03583	0	0	-0.26417	-0.3	-0.3	-0.3
ORTHO08538	F	58	165	62	22.2	13.94	15.6	14.2	7	6	12	10	12	6	13	10	0.8	0.8	0.678333	0.6	0.6	0	-0.12167	-0.07833	0	0	-0.12167	-0.2	-0.2
ORTHO08539	F	53	153	65	14.6367	4.89	1.2	0.8	4	2	3	2	4	2	3	2	0.8	0.619722	0.290833	0	0	-0.18028	-0.32889	-0.29083	0	-0.18028	-0.50917	-0.8	-0.8
ORTHO08540	F	66	154	62	25.0217	11.845	7.9	10.7	12	5	1	5	29	6	1	10	0.8	0.751806	0.670417	0.6	0.6	-0.04819	-0.08139	-0.07042	0	-0.04819	-0.12958	-0.2	-0.2
ORTHO08541	F	66	148	59	17.1	17.2	8.53	6.2	13	16	5	2	13	16	6	2	0.5	0.5	0.5	0.419167	0.4	0	0	-0.08083	-0.01917	0	0	-0.08083	-0.1
ORTHO08542	F	72	155	77	24.8	15.5783	9	7.8	16	10	5	3	30	13	6	3	0.6	0.6	0.573195	0.5	0.5	0	-0.02681	-0.07319	0	0	-0.02681	-0.1	-0.1
ORTHO08543	F	69	152	60	8.8	6.4	5.3	6.8	5	2	1	4	6	2	1	4	0.4	0.4	0.4	0.4	0.4	0	0	0	0	0	0	0	0
ORTHO08544	F	52	158.8	62.2	24.1	13.0983	7.2	5.28	13	6	0	0	29	7	0	0	0.7	0.7	0.641528	0.6	0.44	0	-0.05847	-0.04153	-0.16	0	-0.05847	-0.1	-0.26
ORTHO08545	F	70	155	60.5	15.6	6.24667	6	6	7	0	0	0	21	0	0	0	0.6	0.6	0.520556	0.5	0.5	0	-0.07944	-0.02056	0	0	-0.07944	-0.1	-0.1
ORTHO08546	F	51	157	59	10.8733	5.82167	4	3.6	2	3	1	0	7	3	1	0	0.6	0.481111	0.360139	0.3	0.3	-0.11889	-0.12097	-0.06014	0	-0.11889	-0.23986	-0.3	-0.3
ORTHO08547	M	74	158	55	17.8	11.13	2.74167	3.3	14	8	1	3	45	21	3	4	0.5	0.5	0.460833	0.203472	0.2	0	-0.03917	-0.25736	-0.00347	0	-0.03917	-0.29653	-0.3
ORTHO08548	M	79	175	76	11.9	6.36333	3.6	3.6	8	3	0	0	13	4	0	0	0.4	0.4	0.355278	0.3	0.3	0	-0.04472	-0.05528	0	0	-0.04472	-0.1	-0.1
ORTHO08549	F	70	150	70	7.9	3.40333	3.9	3.9	6	2	3	3	16	2	3	3	0.2	0.2	0.200278	0.2	0.2	0	0.00028	-0.00028	0	0	0.00028	0	0
ORTHO08550	F	54	151	61	12.7267	5.72	4	4	4	4	7	7	5	4	7	7	0.7	0.510556	0.26	0.1	0.1	-0.18944	-0.25056	-0.16	0	-0.18944	-0.44	-0.6	-0.6
ORTHO08551	M	50	166	68	22.6	17.295	8.4	8.4	13	8	0	0	62	14	0	0	0.8	0.8	0.774583	0.7	0.7	0	-0.02542	-0.07458	0	0	-0.02542	-0.1	-0.1
ORTHO08552	F	59	152	60	13.4	11.2	8	9.6	4	5	1	3	5	7	1	3	0.6	0.6	0.6	0.6	0.6	0	0	0	0	0	0	0	0
ORTHO08553	F	70	152	44.3	9.8	4.925	4.9	3.4	12	5	5	2	19	10	5	2	0.3	0.15	0.135417	0.2	0.2	-0.15	-0.01458	0.06458	0	-0.15	-0.16458	-0.1	-0.1
ORTHO08554	F	78	153	85	17.6	17.54	7.77	7.4	5	9	5	10	16	26	19	36	0.8	0.8	0.728333	0.339167	0.2	0	-0.07167	-0.38917	-0.13917	0	-0.07167	-0.46083	-0.6
ORTHO08555	M	12	155	43	8.6	7.93833	6.6	5.4	5	9	7	5	12	11	10	5	0.3	0.3	0.211528	0.2	0.2	0	-0.08847	-0.01153	0	0	-0.08847	-0.1	-0.1
ORTHO08556	F	56	154	52.5	15.3	8.15	5.5	5.5	7	3	1	1	12	3	1	1	0.6	0.6	0.4875	0.4	0.4	0	-0.1125	-0.0875	0	0	-0.1125	-0.2	-0.2
ORTHO08557	F	75	149.3	63.3	10.9	12	9.3	8.17833	0	4	1	4	0	4	2	6	0.7	0.7	0.7	0.7	0.381528	0	0	0	-0.31847	0	0	0	-0.31847
ORTHO08558	M	63	155	54	9.6	20	10.4	8.8	3	16	4	2	3	20	4	2	0.6	0.6	0.6	0.6	0.6	0	0	0	0	0	0	0	0
ORTHO08559	F	60	155	54	12.7	10.8	6.8	10.8	5	6	1	6	7	6	1	6	0.5	0.5	0.5	0.5	0.5	0	0	0	0	0	0	0	0
ORTHO08560	F	71	154.3	49.5	4.7	1.2	1.7	1.7	5	0	1	1	14	0	1	1	0.1	0.1	0.1	0.1	0.1	0	0	0	0	0	0	0	0
ORTHO08561	M	78	167	68	19.4	8.88	1.2	1.2	8	5	0	0	12	7	0	0	0.7	0.7	0.381667	0.1	0.1	0	-0.31833	-0.28167	0	0	-0.31833	-0.6	-0.6
ORTHO08562	F	62	154.2	59.6	18.9	12.6633	11.1	11.1	8	7	7	7	9	10	8	13	0.6	0.6	0.530278	0.4	0.4	0	-0.06972	-0.13028	0	0	-0.06972	-0.2	-0.2
ORTHO08563	M	53	168.5	68.5	30.6	13.2967	13.5	9	15	5	7	2	19	5	7	2	0.8	0.8	0.658056	0.6	0.6	0	-0.14194	-0.05806	0	0	-0.14194	-0.2	-0.2
ORTHO08564	F	49	157	58.4	24.3017	20.3	11.7	13.9	11	9	3	5	27	15	14	17	0.6	0.691805	0.7	0.7	0.7	0.09181	0.00819	0	0	0.09181	0.1	0.1	0.1
ORTHO08565	F	65	160	82	10.2	5.345	4.8	5.7	1	0	0	1	2	0	0	1	0.6	0.6	0.445417	0.4	0.4	0	-0.15458	-0.04542	0	0	-0.15458	-0.2	-0.2
ORTHO08566	F	82	158	59	8.6	1.2	1.2	1.5	12	0	0	1	125	0	0	1	0.1	0.1	0.1	0.1	0.1	0	0	0	0	0	0	0	0
ORTHO08567	F	52	161	54	15.3	5.705	5.4	4.8	9	0	1	0	31	0	1	0	0.5	0.5	0.475417	0.4	0.4	0	-0.02458	-0.07542	0	0	-0.02458	-0.1	-0.1
ORTHO08568	F	61	155.1	66.5	18.4733	7.91	13.6	12.9	5	3	16	15	9	3	16	19	0.8	0.706111	0.475833	0.2	0.2	-0.09389	-0.23028	-0.27583	0	-0.09389	-0.32417	-0.6	-0.6
ORTHO08569	F	64	148	96	26.9	17.7	7.2	8	14	12	0	1	34	18	0	1	0.6	0.6	0.6	0.6	0.6	0	0	0	0	0	0	0	0
ORTHO08570	F	26	158	53.7	29.52	23.7333	15.3	9	26	20	13	6	38	22	14	7	0.6	0.535	0.477778	0.3	0.3	-0.065	-0.05722	-0.17778	0	-0.065	-0.12222	-0.3	-0.3
ORTHO08571	F	79	149	60	7.75667	5.4	3.4	4.9	7	6	2	5	10	6	2	6	0.1	0.196389	0.2	0.2	0.2	0.09639	0.00361	0	0	0.09639	0.1	0.1	0.1
ORTHO08572	M	58	171	73	29	16.2067	15.6	16.4	17	11	12	13	28	14	13	15	0.7	0.7	0.550555	0.5	0.5	0	-0.14944	-0.05056	0	0	-0.14944	-0.2	-0.2
ORTHO08573	F	77	156	55	10.9	5.4	3	4.5	17	10	6	9	37	10	6	9	0	0	0	0	0	0	0	0	0	0	0	0	0
ORTHO08574	M	69	169	80	33.5	20.3967	20.6533	7.8	15	7	12	3	23	9	14	4	1	1	0.999722	0.587778	0.4	0	-0.00028	-0.41194	-0.18778	0	-0.00028	-0.41222	-0.6
ORTHO08575	M	83	158	60	27	12	10.8	9.6	17	7	6	5	48	17	14	5	0.3	0.3	0.3	0.3	0.3	0	0	0	0	0	0	0	0
ORTHO08576	F	71	154	65	13.3	16.6	7.5	6.2	5	10	3	2	9	10	3	2	0.3	0.3	0.3	0.3	0.3	0	0	0	0	0	0	0	0
ORTHO08577	F	71	154	65	13.3	16.6	7.5	6.2	5	10	3	2	9	10	3	2	0.3	0.3	0.3	0.3	0.3	0	0	0	0	0	0	0	0
ORTHO08578	M	57	173	70.5	21.6	23.8	18.3	30.3	12	14	9	20	19	26	12	30	0.7	0.7	0.7	0.7	0.7	0	0	0	0	0	0	0	0
ORTHO08579	F	65	143.4	46.8	19	11.5867	10.4	14.6	14	9	8	14	30	12	11	14	0.6	0.6	0.440556	0.4	0.4	0	-0.15944	-0.04056	0	0	-0.15944	-0.2	-0.2
ORTHO08580	M	76	170	88.4	23.0733	8.97	9.2	6.8	10	1	4	1	31	1	4	2	0.9	0.831111	0.680833	0.5	0.5	-0.06889	-0.15028	-0.18083	0	-0.06889	-0.21917	-0.4	-0.4
ORTHO08581	M	8	107	22	3	3	2.4	2.2	9	9	6	5	16	10	9	5	0.1	0.1	0.1	0.1	0.1	0	0	0	0	0	0	0	0
ORTHO08582	F	76	151	56	17.935	3.8	3.8	4.9	11	2	2	4	83	2	2	8	0.5	0.352917	0.2	0.2	0.2	-0.14708	-0.15292	0	0	-0.14708	-0.3	-0.3	-0.3
[truncated: 2,838 more rows]
