# Supplementary material for: Time-dependent analysis of dosage delivery information for patient-controlled analgesia services
Source: PLoS One. 2018 Mar 15;13(3):e0194140. doi: 10.1371/journal.pone.0194140 (PMC5854274; doi:10.1371/journal.pone.0194140)
Supplement: S2 Table — (XLSX) [file pone.0194140.s002.xlsx]

## Sheet: PCEA
Subject	Sex	Age	Heitht	Weight	Cspt-I	Cspt-II	Cspt-III	Cspt-IV	Dlv-I	Dlv-II	Dlv-III	Dlv-IV	Dm-I	Dm-II	Dm-III	Dm-IV	IFR-Ini	IFR-I	IFR-II	IFR-III	IFR-IV	IFR (I-Ini)	IFR (II-I)	IFR (III-II)	IFR (IV-III)	IFR (I-Ini)	IFR (II-Ini)	IFR (III-Ini)	IFR (IV-Ini)
ORTHO05001	M	75	162	51	59.65	52	60	54	7	5	9	6	7	6	12	8	4	3.80417	3.5	3.5	3.5	-0.19583	-0.30417	0	0	-0.19583	-0.5	-0.5	-0.5
ORTHO05002	M	55	168	59	78	77	76.5	74	12	11	9	8	70	22	16	16	4.5	4.5	4.5	4.5	4.5	0	0	0	0	0	0	0	0
ORTHO05003	F	72	154.2	64.7	49.5667	63.8167	64	62	5	2	2	1	34	3	7	2	4	3.29722	4.94306	5	5	-0.70278	1.64583	0.05694	0	-0.70278	0.94306	1	1
ORTHO05004	F	64	145.4	76.6	52	61.9	56.5	71.5	2	5	1	7	3	5	1	12	4	4	4.28333	4.5	4.5	0	0.28333	0.21667	0	0	0.28333	0.5	0.5
ORTHO05005	M	73	163	65	76.9833	68.5	62.5583	62.5	4	1	1	1	12	1	1	1	5	5.24861	5.5	5.00486	5	0.24861	0.25139	-0.49514	-0.00486	0.24861	0.5	0.00486	0
ORTHO05006	F	57	155	51.8	62.3	60	60.0833	58	2	0	3	2	3	0	3	2	4	4.35833	5	4.50694	4.5	0.35833	0.64167	-0.49306	-0.00694	0.35833	1	0.50694	0.5
ORTHO05007	M	37	171	53.7	64	81.1	72	60	8	18	15	9	11	88	77	63	4	4	3.75833	3.5	3.5	0	-0.24167	-0.25833	0	0	-0.24167	-0.5	-0.5
ORTHO05008	M	82	155.9	48.9	32.3833	55.215	58.2	67.2	7	9	9	14	18	41	25	165	3.5	1.61528	3.06792	3.5	3.5	-1.88472	1.45264	0.43208	0	-1.88472	-0.43208	0	0
ORTHO05009	F	70	149	51	52	49.9167	36	36	2	2	0	0	3	3	0	0	4	4	3.82639	3	3	0	-0.17361	-0.82639	0	0	-0.17361	-1	-1
ORTHO05010	F	54	146	57	62	92.2667	105	114.5	7	17	18	19	7	30	56	49	4	4	4.27222	5	5	0	0.27222	0.72778	0	0	0.27222	1	1
ORTHO05011	F	71	155	68.8	53.2083	77.2	63.3067	68.4	5	15	8	12	9	64	24	45	4	3.60069	3.35	3.19222	3.2	-0.39931	-0.25069	-0.15778	0.00778	-0.39931	-0.65	-0.80778	-0.8
ORTHO05012	M	84	155	61	42	44	36	56	3	4	0	10	6	4	0	10	3	3	3	3	3	0	0	0	0	0	0	0	0
ORTHO05013	M	74	173	82	52	95	48	78	2	20	0	12	3	85	0	37	4	4	4	4	4	0	0	0	0	0	0	0	0
ORTHO05014	F	52	159	63	56	54	50	56	4	3	1	4	4	4	1	4	4	4	4	4	4	0	0	0	0	0	0	0	0
ORTHO05015	F	56	153	49.9	48.9667	42	33.0833	36	2	0	0	3	2	0	0	3	4	3.74722	3.5	2.75694	2.5	-0.25278	-0.24722	-0.74306	-0.25694	-0.25278	-0.5	-1.24306	-1.5
ORTHO05016	M	72	167	86	42	44	42	46	0	1	0	2	0	1	0	2	3.5	3.5	3.5	3.5	3.5	0	0	0	0	0	0	0	0
ORTHO05017	M	73	160	63	51.475	52	56	42.075	2	5	7	3	4	6	10	3	4	3.95625	3.5	3.5	3.00625	-0.04375	-0.45625	0	-0.49375	-0.04375	-0.5	-0.5	-0.99375
ORTHO05018	M	34	157	68	60	60	54	54	6	6	3	3	10	12	8	7	4	4	4	4	4	0	0	0	0	0	0	0	0
ORTHO05019	F	73	160	65	54	50	50	54	3	1	1	3	4	1	1	4	4	4	4	4	4	0	0	0	0	0	0	0	0
ORTHO05020	M	78	165	63	50	61.7167	58	66	1	7	8	12	2	8	9	29	4	4	3.97639	3.5	3.5	0	-0.02361	-0.47639	0	0	-0.02361	-0.5	-0.5
ORTHO05021	M	78	167	73	45.1583	29.775	36	42	2	0	6	9	2	0	7	14	4	3.42986	2.48125	2	2	-0.57014	-0.94861	-0.48125	0	-0.57014	-1.51875	-2	-2
ORTHO05022	M	81	160	65	37.5	37.5	36	42	1	1	0	4	1	1	0	5	3	3	3	3	3	0	0	0	0	0	0	0	0
ORTHO05023	F	79	153	55	50	50.5	42	54	4	5	0	8	4	5	0	9	3.5	3.5	3.5	3.5	3.5	0	0	0	0	0	0	0	0
ORTHO05024	M	79	161	52	62	62	12	22	7	7	6	11	131	65	31	127	4	4	4	0	0	0	0	-4	0	0	0	-4	-4
ORTHO05025	F	72	158	86	54	52.8333	53.3167	43.5	3	5	10	5	3	7	18	7	4	4	3.56944	3.10972	3	0	-0.43056	-0.45972	-0.10972	0	-0.43056	-0.89028	-1
ORTHO05026	F	82	149	62	76.4	76	56.275	54	10	11	4	3	15	16	6	4	4	4.28333	4.5	4.02292	4	0.28333	0.21667	-0.47708	-0.02292	0.28333	0.5	0.02292	0
ORTHO05027	M	83	174	65	42	42	42	44	0	0	0	1	0	0	0	2	3.5	3.5	3.5	3.5	3.5	0	0	0	0	0	0	0	0
ORTHO05028	F	85	150	45	36	36	36	36	0	0	0	0	0	0	0	0	3	3	3	3	3	0	0	0	0	0	0	0	0
ORTHO05029	M	44	172	68	62	91.4	92	84	4	15	9	6	5	17	14	7	4.5	4.5	4.78333	5.5	5.5	0	0.28333	0.71667	0	0	0.28333	1	1
ORTHO05030	F	74	142	54.4	56	56	45.4583	43.5	4	4	2	1	12	9	4	1	4	4	4	3.53819	3.5	0	0	-0.46181	-0.03819	0	0	-0.46181	-0.5
ORTHO05031	F	55	150	38	49.2833	45	49.5	51	3	2	5	6	3	2	8	17	4	3.69028	3.5	3.5	3.5	-0.30972	-0.19028	0	0	-0.30972	-0.5	-0.5	-0.5
ORTHO05032	M	80	161.7	51.5	7.5	6.5	8	6	3	1	4	0	8	1	11	0	0.5	0.5	0.5	0.5	0.5	0	0	0	0	0	0	0	0
ORTHO05033	F	83	155	56	45.6	39.5667	35	35	1	2	2	2	1	2	2	2	4	3.63333	2.92222	2.5	2.5	-0.36667	-0.71111	-0.42222	0	-0.36667	-1.07778	-1.5	-1.5
ORTHO05034	F	72	139	54	86	87.4	72.2	48	19	16	11	0	57	45	39	19	4	4	4	4	4	0	0	0	0	0	0	0	0
ORTHO05035	M	79	168	86	78	70.3833	51	61	15	13	6	10	35	20	7	17	4	4	3.36528	3	3	0	-0.63472	-0.36528	0	0	-0.63472	-1	-1
ORTHO05036	F	61	157	57	50	58	48	48	1	5	0	0	8	5	0	0	4	4	4	4	4	0	0	0	0	0	0	0	0
ORTHO05037	F	68	156.7	66.6	46	46	42	44	2	2	0	1	2	2	0	1	3.5	3.5	3.5	3.5	3.5	0	0	0	0	0	0	0	0
ORTHO05038	F	71	150	61	54.9583	63	48.5	51	7	8	5	6	9	12	8	8	3.5	3.12153	3	3	3	-0.37847	-0.12153	0	0	-0.37847	-0.5	-0.5	-0.5
ORTHO05039	M	45	165	65	52.25	41.2583	38	38	0	0	1	1	0	0	1	1	5	4.35417	3.43819	3	3	-0.64583	-0.91597	-0.4382	0	-0.64583	-1.56181	-2	-2
ORTHO05040	M	29	170.3	71	95.5	75	80	85	11	6	8	10	17	12	26	12	5	5	5	5	5	0	0	0	0	0	0	0	0
ORTHO05041	M	82	154	61.4	36	42	36	39	0	4	0	2	0	4	0	3	3	3	3	3	3	0	0	0	0	0	0	0	0
ORTHO05042	F	71	157.5	60.9	103.15	72	72	72	14	4	4	4	76	4	6	10	4	4.84583	5	5	5	0.84583	0.15417	0	0	0.84583	1	1	1
ORTHO05043	M	80	172.5	72.5	48	50	48	48	0	1	0	0	0	1	0	0	4	4	4	4	4	0	0	0	0	0	0	0	0
ORTHO05044	F	32	157.7	57	58	65.165	55.6	51.6	5	5	2	0	7	5	2	0	4	4	4.09708	4.3	4.3	0	0.09708	0.20292	0	0	0.09708	0.3	0.3
ORTHO05045	M	76	152	92.2	44	51	36	45	4	8	0	6	6	19	0	19	3	3	3	3	3	0	0	0	0	0	0	0	0
ORTHO05046	F	26	160	83	68	105	54	78	7	23	0	12	14	126	0	30	4.5	4.5	4.5	4.5	4.5	0	0	0	0	0	0	0	0
ORTHO05047	F	58	154	70	71.25	58	48	50	4	5	0	1	5	8	0	2	4.5	4.60417	4	4	4	0.10417	-0.60417	0	0	0.10417	-0.5	-0.5	-0.5
ORTHO05048	F	60	157	58	48	48	48	48	0	0	0	0	0	0	0	0	4	4	4	4	4	0	0	0	0	0	0	0	0
ORTHO05049	F	80	151.8	59.4	52	48	48	48	2	0	0	0	4	0	0	0	4	4	4	4	4	0	0	0	0	0	0	0	0
ORTHO05050	F	82	148	50	46.5	34.4	33	30	3	1	2	0	3	1	2	0	3.5	3.5	2.74167	2.5	2.5	0	-0.75833	-0.24167	0	0	-0.75833	-1	-1
ORTHO05051	M	77	165	65	60	60.8	52	52	6	8	4	4	14	25	9	8	4	4	3.65	3.5	3.5	0	-0.35	-0.15	0	0	-0.35	-0.5	-0.5
ORTHO05052	M	79	161	52	62	62	12	22	7	7	6	11	131	65	31	127	4	4	4	0	0	0	0	-4	0	0	0	-4	-4
ORTHO05053	M	66	176	90	53	62.5833	57	52	2	7	6	4	3	16	6	10	4	4	3.75694	3.5	3.5	0	-0.24306	-0.25695	0	0	-0.24306	-0.5	-0.5
ORTHO05054	F	68	148.7	60	52	46.825	37.5	32.5	2	0	3	1	2	0	3	1	4	4	3.90208	2.5	2.5	0	-0.09792	-1.40208	0	0	-0.09792	-1.5	-1.5
ORTHO05055	M	78	155	59	7.5	25	0	32.5	3	10	0	13	3	22	0	42	0	0	0	0	0	0	0	0	0	0	0	0	0
ORTHO05056	F	60	145	73.4	34	90.5	30	62.5	2	25	0	13	3	62	0	16	2.5	2.5	2.5	2.5	2.5	0	0	0	0	0	0	0	0
ORTHO05057	F	70	158	76	54	48	31.2	30	3	0	0	0	6	0	0	0	4	4	4	2.6	2.5	0	0	-1.4	-0.1	0	0	-1.4	-1.5
ORTHO05058	F	79	156	50	50	52	48	54	1	2	0	3	1	4	0	6	4	4	4	4	4	0	0	0	0	0	0	0	0
ORTHO05059	F	66	145	53.5	64	52	52	60	8	2	2	6	34	3	4	9	4	4	4	4	4	0	0	0	0	0	0	0	0
ORTHO05060	F	70	151.7	70	90.5	99	72	87	6	7	0	5	24	14	0	6	6	6	6	6	6	0	0	0	0	0	0	0	0
ORTHO05061	F	59	165	61	51.8	57.9	48	50	2	5	0	1	2	6	0	2	4	4	4	4	4	0	0	0	0	0	0	0	0
ORTHO05062	M	77	171.7	86.3	40.3417	35	26	24	2	0	1	0	2	0	2	0	3.5	3.02847	2.91667	2	2	-0.47153	-0.11181	-0.91667	0	-0.47153	-0.58333	-1.5	-1.5
ORTHO05063	M	10	146.2	43	56	102	42	80	7	30	0	19	65	147	0	38	3.5	3.5	3.5	3.5	3.5	0	0	0	0	0	0	0	0
ORTHO05064	F	76	152.6	60.5	61.2917	53.525	57	47	5	3	6	2	8	17	7	2	4.5	4.27431	3.91875	3.5	3.5	-0.22569	-0.35556	-0.41875	0	-0.22569	-0.58125	-1	-1
ORTHO05065	F	64	147	57	53.375	39.9667	25.5	26.5	2	3	1	2	3	15	1	3	4.5	4.03125	2.87222	2	2	-0.46875	-1.15903	-0.87222	0	-0.46875	-1.62778	-2.5	-2.5
ORTHO05066	F	76	145	57	60	66.5	55.5	67	6	7	3	7	7	14	10	12	4	4	4	4	4	0	0	0	0	0	0	0	0
ORTHO05067	M	64	160	66	56.5	72	62	74	6	15	10	15	10	30	30	50	4	3.70833	3.5	3.5	3.5	-0.29167	-0.20833	0	0	-0.29167	-0.5	-0.5	-0.5
ORTHO05068	F	74	147	53	38.1667	33	26	24	7	6	1	0	8	7	2	0	4	2.26389	2	2	2	-1.73611	-0.26389	0	0	-1.73611	-2	-2	-2
ORTHO05069	F	79	144.6	66	68	51.9917	44	36	8	5	4	0	12	12	5	0	4	4	3.49931	3	3	0	-0.50069	-0.49931	0	0	-0.50069	-1	-1
ORTHO05070	F	65	156.3	77	56	58	50	52	4	5	1	2	5	5	1	2	4	4	4	4	4	0	0	0	0	0	0	0	0
ORTHO05071	F	88	152	60	34.5	39	39	36	3	6	6	4	3	6	6	5	2.5	2.5	2.5	2.5	2.5	0	0	0	0	0	0	0	0
ORTHO05072	F	87	156	65	53.1583	53.6	48	49.5	7	10	8	9	55	24	23	17	3	3.42986	3.21667	3	3	0.42986	-0.21319	-0.21667	0	0.42986	0.21667	0	0
ORTHO05073	M	88	165	65	56	48.2083	48	48	1	0	0	0	1	0	0	0	4.5	4.5	4.01736	4	4	0	-0.48264	-0.01736	0	0	-0.48264	-0.5	-0.5
ORTHO05074	M	78	164.2	74.9	52	58	52	54	2	5	2	3	2	10	6	7	4	4	4	4	4	0	0	0	0	0	0	0	0
ORTHO05075	M	71	152	67.8	62	66.1667	69	69	7	6	6	6	7	14	26	16	4	4	4.34722	4.5	4.5	0	0.34722	0.15278	0	0	0.34722	0.5	0.5
ORTHO05076	F	67	151	59	50	52	48	48	1	2	0	0	1	2	0	0	4	4	4	4	4	0	0	0	0	0	0	0	0
ORTHO05077	M	73	157	67	50	71	48	68	1	10	0	8	1	30	0	11	4	4	4	4	4	0	0	0	0	0	0	0	0
ORTHO05078	F	85	145	58	45	41.775	36	39	2	2	0	2	3	2	0	2	3.5	3.5	3.23125	3	3	0	-0.26875	-0.23125	0	0	-0.26875	-0.5	-0.5
ORTHO05079	M	77	183	82.7	50.9083	41.6083	36	41	2	1	0	3	4	3	0	8	4	3.90903	3.34236	3	3	-0.09097	-0.56667	-0.34236	0	-0.09097	-0.65764	-1	-1
ORTHO05080	F	60	154	70	70.2333	77	86.0417	89.5	8	6	10	7	19	12	16	15	4.5	4.51945	5	5.08681	5.5	0.01945	0.48056	0.08681	0.41319	0.01945	0.5	0.58681	1
ORTHO05081	F	65	147	76	60.5	78.8083	81.5	89	5	11	11	12	5	19	16	19	4	4	4.27569	4.5	4.5	0	0.27569	0.22431	0	0	0.27569	0.5	0.5
ORTHO05082	F	70	158	60	96.5	95	60	62.5	14	14	0	1	168	93	0	1	5	5	5	5	5	0	0	0	0	0	0	0	0
ORTHO05083	F	63	154.5	79.6	94.55	72.5	80	70	13	5	8	4	51	37	48	52	4.5	4.67083	5	5	5	0.17083	0.32917	0	0	0.17083	0.5	0.5	0.5
ORTHO05084	M	73	166	52	52	46.0167	46	44	2	0	2	1	2	0	2	1	4	4	3.83472	3.5	3.5	0	-0.16528	-0.33472	0	0	-0.16528	-0.5	-0.5
ORTHO05085	F	68	145.6	65	98	158	48	108	18	44	0	24	64	197	0	98	4	4	4	4	4	0	0	0	0	0	0	0	0
ORTHO05086	F	43	168	82	102.633	85	72.5	67.4	15	10	5	3	33	17	8	3	6	5.42778	5	5	5	-0.57222	-0.42778	0	0	-0.57222	-1	-1	-1
ORTHO05087	M	79	163	73	87.0667	77.5	67.5	65	10	7	3	2	140	15	6	2	4	4.71389	5	5	5	0.71389	0.28611	0	0	0.71389	1	1	1
ORTHO05088	F	79	160	55	60	64	52	52	6	8	2	2	11	17	2	2	4	4	4	4	4	0	0	0	0	0	0	0	0
ORTHO05089	F	81	150	40	48	48	45.9167	38	0	0	1	1	0	0	1	3	4	4	4	3.65972	3	0	0	-0.34028	-0.65972	0	0	-0.34028	-1
ORTHO05090	F	81	152	62	25	26	24	29	1	2	0	5	1	2	0	6	2	2	2	2	2	0	0	0	0	0	0	0	0
ORTHO05091	F	75	154	63.5	53.6583	70.4333	59	59	2	7	2	2	2	10	4	2	4.5	4.13819	4.24444	4.5	4.5	-0.36181	0.10625	0.25556	0	-0.36181	-0.25556	0	0
ORTHO05092	M	38	166	59	56	79.9	67.5	67.5	1	8	3	3	1	18	4	4	4.5	4.5	4.575	5	5	0	0.075	0.425	0	0	0.075	0.5	0.5
ORTHO05093	M	88	158	60	45	39	36	37	6	2	0	1	55	38	0	1	3	3	3	3	3	0	0	0	0	0	0	0	0
ORTHO05094	F	35	161	63	52.4667	48	36	36	5	8	0	0	8	8	0	0	4	3.62222	3	3	3	-0.37778	-0.62222	0	0	-0.37778	-1	-1	-1
ORTHO05095	F	60	145.1	58.5	46.1167	45.4417	51.025	41	2	2	5	2	4	2	5	3	4	3.46806	3.12014	3.21042	3	-0.53194	-0.34792	0.09028	-0.21042	-0.53194	-0.87986	-0.78958	-1
ORTHO05096	M	81	169.9	71.5	20.5	26	6	8.5	5	8	0	1	6	11	0	1	0.5	0.5	0.5	0.5	0.5	0	0	0	0	0	0	0	0
ORTHO05097	M	88	156.6	47	65.2917	34.5	31.5	33	17	3	1	2	102	3	1	3	3	3.02431	2.5	2.5	2.5	0.02431	-0.52431	0	0	0.02431	-0.5	-0.5	-0.5
ORTHO05098	F	71	149	52.8	57.0833	48	52.5	46.5	6	4	7	3	8	4	8	3	4	3.84028	3.5	3.5	3.5	-0.15972	-0.34028	0	0	-0.15972	-0.5	-0.5	-0.5
ORTHO05099	F	86	150.2	67.5	64.85	53.45	62	65	9	3	7	6	71	10	10	15	2	3.4125	3.87083	4	4	1.4125	0.45833	0.12917	0	1.4125	1.87083	2	2
ORTHO05100	M	81	166	76.9	40.5	40.5	36	36	3	3	0	0	6	10	0	0	3	3	3	3	3	0	0	0	0	0	0	0	0
ORTHO05101	F	73	157	51	56	60	48	52	4	6	0	2	16	6	0	2	4	4	4	4	4	0	0	0	0	0	0	0	0
ORTHO05102	M	81	154	72	67.45	56	50	48	10	4	1	0	15	5	1	0	3.5	3.82917	4	4	4	0.32917	0.17083	0	0	0.32917	0.5	0.5	0.5
ORTHO05103	M	80	165.3	73	52	50	66	66	2	1	9	9	2	1	11	11	4	4	4	4	4	0	0	0	0	0	0	0	0
ORTHO05104	F	78	149.8	58	40	49	36	38	2	4	0	1	2	5	0	1	3	3	3	3	3	0	0	0	0	0	0	0	0
ORTHO05105	M	80	171	83	54	66.5	36	60	6	10	0	12	10	28	0	63	3	3	3	3	3	0	0	0	0	0	0	0	0
ORTHO05106	M	74	172	79.8	88.7	60	87	90.5	7	0	9	9	57	0	36	29	4.5	4.975	5	5	5	0.475	0.025	0	0	0.475	0.5	0.5	0.5
ORTHO05107	M	77	162	58	6.29	3.6	2.4	3.6	5	3	0	3	12	8	0	6	0.2	0.224167	0.2	0.2	0.2	0.02417	-0.02417	0	0	0.02417	0	0	0
ORTHO06001	F	66	155.7	99.5	78	76	64	80.5	12	11	5	12	43	28	11	26	4.5	4.5	4.5	4.5	4.5	0	0	0	0	0	0	0	0
ORTHO06002	F	51	157	40	60	67.3583	70	60	6	10	14	9	12	16	26	17	4	4	3.94653	3.5	3.5	0	-0.05347	-0.44653	0	0	-0.05347	-0.5	-0.5
ORTHO06003	M	78	153.9	62	52	62	48	62	2	7	0	7	2	15	0	11	4	4	4	4	4	0	0	0	0	0	0	0	0
ORTHO06004	M	81	157.3	101.9	62	73.5167	53	52	7	11	2	2	20	29	3	2	4	4	4.00139	4	4	0	0.00139	-0.00139	0	0	0.00139	0	0
ORTHO06005	F	67	163.8	71	87.0917	66	62	70	18	9	7	11	68	12	10	24	4.5	4.25764	4	4	4	-0.24236	-0.25764	0	0	-0.24236	-0.5	-0.5	-0.5
ORTHO06006	F	71	152.7	69.5	90.5	99	72	87	6	7	0	5	24	14	0	6	6	6	6	6	6	0	0	0	0	0	0	0	0
ORTHO06007	F	52	152.4	64	47	58	24	34	10	17	0	5	65	55	0	11	2	2	2	2	2	0	0	0	0	0	0	0	0
ORTHO06008	F	71	148	47	54	38.2	30	30	3	3	3	3	4	3	4	8	4	4	2.43333	2	2	0	-1.56667	-0.43333	0	0	-1.56667	-2	-2
ORTHO06009	F	76	142	51	53	69.5	36	59	5	15	0	8	9	48	0	23	3	3	3	3	3	0	0	0	0	0	0	0	0
ORTHO06010	F	57	164	63	97.1083	88.5	66.5	59	12	12	5	2	15	26	8	3	4	4.4257	4.5	4.5	4.5	0.4257	0.0743	0	0	0.4257	0.5	0.5	0.5
ORTHO06011	M	83	162.9	75.9	66	96	60	66	4	17	0	3	24	20	0	3	5	5	5	5	5	0	0	0	0	0	0	0	0
ORTHO06012	F	80	153	54	8.2	6.62833	6.9	5.5	1	1	3	1	5	2	7	2	0.5	0.5	0.494028	0.4	0.4	0	-0.00597	-0.09403	0	0	-0.00597	-0.1	-0.1
ORTHO06013	F	71	155.2	70.6	62.1833	69.4667	68	64	6	2	7	5	15	3	14	21	4	4.14028	4.87222	4.5	4.5	0.14028	0.73194	-0.37222	0	0.14028	0.87222	0.5	0.5
ORTHO06014	F	71	158	66	63	52.4	50.2	50.2	4	2	1	1	7	5	1	1	4	4	4	4	4	0	0	0	0	0	0	0	0
ORTHO06015	F	22	138	41	48	0	0	0	0	0	0	0	0	0	0	0	4	4	0	0	0	0	-4	0	0	0	-4	-4	-4
ORTHO06016	F	76	147	56.2	74.5	80.5	48	63	9	13	0	6	15	18	0	6	4	4	4	4	4	0	0	0	0	0	0	0	0
ORTHO06017	M	53	172	68	50	37.8333	24	24	1	0	0	0	1	0	0	0	4	4	3.15278	2	2	0	-0.84722	-1.15278	0	0	-0.84722	-2	-2
ORTHO06018	M	92	163	60	46	46	44	44	2	2	1	1	2	2	1	1	3.5	3.5	3.5	3.5	3.5	0	0	0	0	0	0	0	0
ORTHO06019	M	81	162	70	44	42	44	44	1	0	1	1	1	0	1	2	3.5	3.5	3.5	3.5	3.5	0	0	0	0	0	0	0	0
ORTHO06020	M	79	156.9	76.5	82.9583	56	46	44	19	7	2	1	133	15	6	2	4	3.77986	3.5	3.5	3.5	-0.22014	-0.27986	0	0	-0.22014	-0.5	-0.5	-0.5
ORTHO06021	M	70	166	70	48	40.5833	46	36	0	0	5	0	0	0	91	0	4	4	3.38194	3	3	0	-0.61806	-0.38195	0	0	-0.61806	-1	-1
ORTHO06022	M	34	174.5	83	74.15	63.6583	44.5	42	9	6	1	0	12	6	1	0	4.5	4.20417	3.95486	3.5	3.5	-0.29583	-0.24931	-0.45486	0	-0.29583	-0.54514	-1	-1
ORTHO06023	M	88	170	68.7	59	60	51.5	52.5	2	6	2	3	4	7	2	4	4	4	4	4	4	0	0	0	0	0	0	0	0
ORTHO06024	F	62	146.2	57.7	62	57.2833	62	46	7	7	13	5	8	13	20	9	4	4	3.60695	3	3	0	-0.39306	-0.60695	0	0	-0.39306	-1	-1
ORTHO06025	M	70	135	43	48	48	39.7	40	8	7	2	2	15	8	3	2	3	3	3	3	3	0	0	0	0	0	0	0	0
ORTHO06026	M	47	156	62	72.4833	52.275	48	48	4	0	0	0	27	0	0	0	4	4.37361	4.35625	4	4	0.37361	-0.01736	-0.35625	0	0.37361	0.35625	0	0
ORTHO06027	M	74	171	75	76	71.5	60	60	8	5	0	0	38	42	0	0	5	5	5	5	5	0	0	0	0	0	0	0	0
ORTHO06028	F	67	145.8	63	13.1967	9	6	7	3	3	0	1	4	4	0	1	0.7	0.683056	0.5	0.5	0.5	-0.01694	-0.18306	0	0	-0.01694	-0.2	-0.2	-0.2
ORTHO06029	M	77	172	65	50	46	42	42	4	2	0	0	108	2	0	0	3.5	3.5	3.5	3.5	3.5	0	0	0	0	0	0	0	0
ORTHO06030	F	92	150	50	45	37.5	36	39	6	1	0	2	9	1	0	2	3	3	3	3	3	0	0	0	0	0	0	0	0
ORTHO06031	M	76	162	70	44	82	42	63	1	20	0	9	2	45	0	20	3.5	3.5	3.5	3.5	3.5	0	0	0	0	0	0	0	0
ORTHO06032	F	68	164	58	91.5	108	90	72	13	18	9	0	49	36	9	0	4	5.45833	6	6	6	1.45833	0.54167	0	0	1.45833	2	2	2
ORTHO06033	F	65	154.6	74.6	44.1333	59.95	46	48.5	7	9	4	5	8	11	4	9	4	2.26111	2.62083	3	3	-1.73889	0.35972	0.37917	0	-1.73889	-1.37917	-1	-1
ORTHO06034	F	75	155	73.8	64	83.9917	66	64	8	20	12	11	22	173	33	85	4	4	3.66597	3.5	3.5	0	-0.33403	-0.16597	0	0	-0.33403	-0.5	-0.5
ORTHO06035	F	83	147	66	43.5	52.7667	43.5	45	1	11	9	10	2	18	30	23	3.5	3.5	3.02222	2.5	2.5	0	-0.47778	-0.52222	0	0	-0.47778	-1	-1
ORTHO06036	F	70	141	60	72.8333	54	46.7833	44.5	7	0	0	1	16	0	0	1	4	4.27778	4.5	3.89861	3.5	0.27778	0.22222	-0.60139	-0.39861	0.27778	0.5	-0.10139	-0.5
ORTHO06037	F	79	145	45	53.8833	50	52	50	4	4	5	4	4	4	5	6	4	3.82361	3.5	3.5	3.5	-0.17639	-0.32361	0	0	-0.17639	-0.5	-0.5	-0.5
ORTHO06038	M	60	176	88	71.5	69	66.5	84	7	6	5	12	17	32	23	102	4.5	4.5	4.5	4.5	4.5	0	0	0	0	0	0	0	0
ORTHO06039	F	77	162.8	64.5	68	65.5	70.0417	59.5	8	7	10	7	11	9	14	8	4	4	4	3.75347	3.5	0	0	-0.24653	-0.25347	0	0	-0.24653	-0.5
ORTHO06040	M	32	180	72.4	44	74.5	42	62	1	13	0	8	4	13	0	11	3.5	3.5	3.5	3.5	3.5	0	0	0	0	0	0	0	0
ORTHO06041	F	56	151	86.5	59	64	54	54	2	4	0	0	2	8	0	0	4.5	4.5	4.5	4.5	4.5	0	0	0	0	0	0	0	0
ORTHO06042	F	70	148	55	28.4	25.635	18.61	20	16	15	14	16	34	59	36	90	0.7	0.7	0.744583	0.6175	0.6	0	0.04458	-0.12708	-0.0175	0	0.04458	-0.0825	-0.1
ORTHO06043	F	65	149	72.2	37.8833	46	49.8917	52	0	4	5	4	0	5	13	4	4	3.15694	3	3.11597	3.5	-0.84306	-0.15695	0.11597	0.38403	-0.84306	-1	-0.88403	-0.5
ORTHO06044	M	81	166.4	76.5	48	48	48	48	0	0	0	0	0	0	0	0	4	4	4	4	4	0	0	0	0	0	0	0	0
ORTHO06045	F	66	155	60.6	10.4	9.70667	7.6	11.6	0	4	2	7	0	7	2	9	0.7	0.7	0.542222	0.5	0.5	0	-0.15778	-0.04222	0	0	-0.15778	-0.2	-0.2
ORTHO06046	M	63	161	66	52	48	48	48	2	0	0	0	6	0	0	0	4	4	4	4	4	0	0	0	0	0	0	0	0
ORTHO06047	M	74	165.4	70.8	6.7	9.5	6	6	1	5	0	0	3	13	0	0	0.5	0.5	0.5	0.5	0.5	0	0	0	0	0	0	0	0
ORTHO06048	F	70	158.5	51.5	52	66.55	43.5	58.5	2	7	3	9	2	7	4	11	4	4	3.79583	3	3	0	-0.20417	-0.79583	0	0	-0.20417	-1	-1
ORTHO06049	M	62	167	62	7.2	7.8	10.2183	3.6	4	5	13	0	13	9	77	0	0.4	0.4	0.4	0.301528	0.3	0	0	-0.09847	-0.00153	0	0	-0.09847	-0.1
ORTHO06050	M	74	160	73	43.6	35.6	9.6	19	31	26	0	10	130	73	0	34	0.8	0.8	0.8	0.8	0.8	0	0	0	0	0	0	0	0
ORTHO06051	M	83	159	67	8.9	7.4	6.7	6	2	2	1	0	2	3	1	0	0.5	0.5	0.5	0.5	0.5	0	0	0	0	0	0	0	0
ORTHO06052	M	64	157	62	56.5	61.5	59	54	1	3	2	0	4	5	4	0	4.5	4.5	4.5	4.5	4.5	0	0	0	0	0	0	0	0
ORTHO06053	F	78	155	69	46	50	36	42	5	7	0	3	8	12	0	3	3	3	3	3	3	0	0	0	0	0	0	0	0
ORTHO06054	M	80	171.5	78.1	51	45.8167	45	42	6	6	6	4	14	8	6	6	3.5	3.5	3.06806	3	3	0	-0.43195	-0.06806	0	0	-0.43195	-0.5	-0.5
ORTHO06055	F	67	154	85	58	48.45	36	36	5	3	0	0	6	7	0	0	4	4	3.57917	3	3	0	-0.42083	-0.57917	0	0	-0.42083	-1	-1
ORTHO06056	M	26	174	73	74.3	81.725	69	69	8	7	1	1	16	20	4	2	4	4.19167	5.10208	5.5	5.5	0.19167	0.91042	0.39792	0	0.19167	1.10208	1.5	1.5
ORTHO06057	F	30	163	83	60	55.2333	46	38	15	14	11	7	28	17	26	11	2.5	2.5	2.26944	2	2	0	-0.23056	-0.26944	0	0	-0.23056	-0.5	-0.5
ORTHO06058	F	76	147	63	68	65.5	60.5	55.5	8	7	5	3	16	10	5	4	4	4	4	4	4	0	0	0	0	0	0	0	0
ORTHO06059	F	59	158	59	39.5	35	30	30	4	2	0	0	7	2	0	0	2.5	2.5	2.5	2.5	2.5	0	0	0	0	0	0	0	0
ORTHO06060	M	84	160	76.4	53.9417	54.575	52	56	4	6	2	4	10	15	6	4	4	3.82847	3.54792	4	4	-0.17153	-0.28056	0.45208	0	-0.17153	-0.45208	0	0
ORTHO06061	F	66	155	74.4	74.3167	72.8917	61.5	59	3	6	3	2	9	20	5	5	4	4.94306	4.82431	4.5	4.5	0.94306	-0.11875	-0.32431	0	0.94306	0.82431	0.5	0.5
ORTHO06062	F	87	152	53	46	33.4	24	25.5	4	2	0	1	29	2	0	1	3	3	2.53333	2	2	0	-0.46667	-0.53333	0	0	-0.46667	-1	-1
ORTHO06063	F	72	150	60	65.7583	94.6667	80	77.5	11	14	8	7	34	83	19	26	4	3.31319	4.22222	5	5	-0.68681	0.90903	0.77778	0	-0.68681	0.22222	1	1
ORTHO06064	F	56	145	73	75.9667	78.825	80.5	80.5	15	12	13	13	22	16	25	21	4	3.83056	3.81875	4	4	-0.16944	-0.01181	0.18125	0	-0.16944	-0.18125	0	0
ORTHO06065	M	80	167	77	62	64	64	64	7	8	8	8	8	21	31	24	4	4	4	4	4	0	0	0	0	0	0	0	0
ORTHO06066	F	75	153	61.1	52	50	48	50	2	1	0	1	2	1	0	1	4	4	4	4	4	0	0	0	0	0	0	0	0
ORTHO06067	F	64	155	75	65.5	54.9	58.5	51	7	3	9	6	16	5	12	15	4	4	3.95	3	3	0	-0.05	-0.95	0	0	-0.05	-1	-1
ORTHO06068	F	66	150.9	54.4	45.4167	40	48	44	2	2	6	4	2	3	6	4	4	3.45139	3	3	3	-0.54861	-0.45139	0	0	-0.54861	-1	-1	-1
ORTHO06069	F	72	156	60.6	93.225	73.2	72	63	9	5	6	3	30	10	10	5	4	4.93542	4.85	4.5	4.5	0.93542	-0.08542	-0.35	0	0.93542	0.85	0.5	0.5
ORTHO06070	F	76	152	75	70.5	65.575	61.5	64	9	6	3	4	13	13	4	5	4	4	4.21458	4.5	4.5	0	0.21458	0.28542	0	0	0.21458	0.5	0.5
ORTHO06071	M	72	166	71.5	54	56	74.025	56	3	4	16	7	23	17	51	14	4	4	4	3.50208	3.5	0	0	-0.49792	-0.00208	0	0	-0.49792	-0.5
ORTHO06072	F	65	146	59	52	53.3667	52	54	2	4	5	6	2	6	9	16	4	4	3.78056	3.5	3.5	0	-0.21944	-0.28056	0	0	-0.21944	-0.5	-0.5
ORTHO06073	F	73	152.8	77	48.6	53.75	32	30	4	8	1	0	4	10	1	0	4	3.50833	2.89583	2.5	2.5	-0.49167	-0.6125	-0.39583	0	-0.49167	-1.10417	-1.5	-1.5
ORTHO06074	F	74	158	80	77.1833	77.8583	65	75	7	8	2	6	59	16	2	10	4	4.43194	4.82153	5	5	0.43194	0.38958	0.17847	0	0.43194	0.82153	1	1
ORTHO06075	M	81	174	90	48	60	56	64	0	6	4	8	0	9	4	16	4	4	4	4	4	0	0	0	0	0	0	0	0
ORTHO06076	F	77	146	59	54	63	58	53	3	4	4	2	3	11	8	13	4	4	4	4	4	0	0	0	0	0	0	0	0
ORTHO06077	M	85	160	68	31.3333	32	30	30	0	1	0	0	0	5	0	0	3.5	2.61111	2.5	2.5	2.5	-0.88889	-0.11111	0	0	-0.88889	-1	-1	-1
ORTHO06078	M	71	166	70	46	62	42	44	2	10	0	1	2	24	0	1	3.5	3.5	3.5	3.5	3.5	0	0	0	0	0	0	0	0
ORTHO06079	M	64	145	57	63.5	60.5	42	45	10	5	0	1	23	5	0	1	3.5	3.5	3.5	3.5	3.5	0	0	0	0	0	0	0	0
ORTHO06080	M	79	162	73	52	63.5	63	82.5	2	5	6	10	3	17	43	55	4	4	4	4	4	0	0	0	0	0	0	0	0
ORTHO06081	F	71	150	63	50	64.0167	48	60	1	4	0	2	1	4	0	2	4	4	4.00139	4	4	0	0.00139	-0.00139	0	0	0.00139	0	0
ORTHO06082	M	81	159	60	53	50.5	48	50.5	2	1	0	1	8	7	0	2	4	4	4	4	4	0	0	0	0	0	0	0	0
ORTHO06083	M	73	159.6	72.7	92.85	72	62.7667	67.5	10	2	1	3	37	5	1	3	4	4.57083	5.5	5.02222	5	0.57083	0.92917	-0.47778	-0.02222	0.57083	1.5	1.02222	1
ORTHO06084	F	76	144	46.2	48	49.4	42	42	0	1	0	0	0	1	0	0	4	4	3.95	3.5	3.5	0	-0.05	-0.45	0	0	-0.05	-0.5	-0.5
ORTHO06085	F	78	160	77	58.15	37.5	36	36	8	1	0	0	15	1	0	0	4	3.5125	3	3	3	-0.4875	-0.5125	0	0	-0.4875	-1	-1	-1
ORTHO06086	F	73	160	95	58	64.0833	50	56	2	6	4	7	3	7	6	19	4.5	4.5	4.34028	3.5	3.5	0	-0.15972	-0.84028	0	0	-0.15972	-1	-1
ORTHO06087	F	65	145	58	44	46	36	36	4	5	0	0	6	11	0	0	3	3	3	3	3	0	0	0	0	0	0	0	0
ORTHO06088	F	73	153	61	65.8	56	58	54	9	4	5	3	28	13	106	29	4	4	4	4	4	0	0	0	0	0	0	0	0
ORTHO06089	M	60	163.5	75	66	92.3083	73.5	68.5	9	12	3	1	17	39	6	2	4	4	4.73403	5.5	5.5	0	0.73403	0.76597	0	0	0.73403	1.5	1.5
ORTHO06090	F	88	155	65	53.1583	53.6	48	49.5	7	10	8	9	55	24	23	17	3	3.42986	3.21667	3	3	0.42986	-0.21319	-0.21667	0	0.42986	0.21667	0	0
ORTHO06091	M	94	171.2	63.9	56	48	32.1167	30	10	6	1	0	74	10	1	0	3	3	3	2.50972	2.5	0	0	-0.49028	-0.00972	0	0	-0.49028	-0.5
ORTHO06092	M	74	167	64	52	50	48	52	2	1	0	2	3	1	0	3	4	4	4	4	4	0	0	0	0	0	0	0	0
ORTHO06093	F	79	157	73	45.4667	48	42	31.7	7	12	9	4	22	116	37	11	4	2.62222	2	2	2	-1.37778	-0.62222	0	0	-1.37778	-2	-2	-2
ORTHO06094	F	76	143	79	60.55	99	69	90	9	17	7	14	18	42	23	50	4	3.54583	4	4	4	-0.45417	0.45417	0	0	-0.45417	0	0	0
ORTHO06095	M	78	158	55	42.5	35	30	35	5	2	0	2	7	2	0	2	2.5	2.5	2.5	2.5	2.5	0	0	0	0	0	0	0	0
ORTHO06096	M	69	157	74.7	64.1467	93.0083	86.895	60.2	8	20	21	11	13	39	30	14	4	3.91222	3.75069	3.05792	3	-0.08778	-0.16153	-0.69278	-0.05792	-0.08778	-0.24931	-0.94208	-1
ORTHO06097	M	73	165	82	57.9	55.4	50.4	52.9	3	2	0	1	5	2	0	1	4.2	4.2	4.2	4.2	4.2	0	0	0	0	0	0	0	0
ORTHO06098	F	91	150	42	36.7917	38.15	16.5	16.5	6	10	3	3	9	12	58	4	2.5	2.31597	1.92917	1	1	-0.18403	-0.38681	-0.92917	0	-0.18403	-0.57083	-1.5	-1.5
ORTHO06099	F	68	166	70	60	54	54	54	1	0	0	0	1	0	0	0	4.5	4.5	4.5	4.5	4.5	0	0	0	0	0	0	0	0
ORTHO06100	M	80	162	81	48	52	42	52	3	5	0	5	8	8	0	5	3.5	3.5	3.5	3.5	3.5	0	0	0	0	0	0	0	0
ORTHO06101	M	84	152	73	58.2	58	52	50	6	5	2	1	17	25	5	6	3.5	3.80833	4	4	4	0.30833	0.19167	0	0	0.30833	0.5	0.5	0.5
ORTHO06102	M	76	170	77	37.35	36	36	36	0	0	0	0	0	0	0	0	4	3.1125	3	3	3	-0.8875	-0.1125	0	0	-0.8875	-1	-1	-1
ORTHO06103	M	57	167	75	48	47.6	36	40	0	1	0	2	0	2	0	4	4	4	3.8	3	3	0	-0.2	-0.8	0	0	-0.2	-1	-1
ORTHO06104	F	56	158	48	52	58	52	56	2	5	2	4	4	9	13	11	4	4	4	4	4	0	0	0	0	0	0	0	0
ORTHO06105	F	83	147	62	44.1833	42	48	52	1	3	6	8	3	4	11	25	4	3.51528	3	3	3	-0.48472	-0.51528	0	0	-0.48472	-1	-1	-1
ORTHO06106	F	67	149	52	65.3333	48	36	28	16	12	6	2	38	130	197	25	4	2.77778	2	2	2	-1.22222	-0.77778	0	0	-1.22222	-2	-2	-2
ORTHO06107	F	72	145	54	95.4667	84.8333	58	62.5	10	12	4	6	26	27	9	14	4	4.87222	4.36111	4	4	0.87222	-0.51111	-0.36111	0	0.87222	0.36111	0	0
ORTHO06108	M	81	167.7	85.31	74	66	72	64	7	3	6	2	30	23	33	4	5	5	5	5	5	0	0	0	0	0	0	0	0
ORTHO06109	F	76	152	61	45.6	38.8667	28	28	2	2	2	2	5	3	4	6	4	3.46667	2.90556	2	2	-0.53333	-0.56111	-0.90556	0	-0.53333	-1.09445	-2	-2
ORTHO06110	M	88	169	72	37.5	40.5	36	37.5	1	3	0	1	2	4	0	1	3	3	3	3	3	0	0	0	0	0	0	0	0
ORTHO06111	F	68	153	53	50.9833	39	40.5	42	4	2	3	4	4	3	4	4	4	3.66528	3	3	3	-0.33472	-0.66528	0	0	-0.33472	-1	-1	-1
ORTHO06112	F	56	152	72	48	48	48	48	0	0	0	0	0	0	0	0	4	4	4	4	4	0	0	0	0	0	0	0	0
ORTHO06113	M	77	172	77.5	59.3917	76.5	61.5	76.5	4	9	3	9	12	15	5	14	4	4.28264	4.5	4.5	4.5	0.28264	0.21736	0	0	0.28264	0.5	0.5	0.5
ORTHO06114	M	76	166	70	50	43.75	30	30	1	3	6	6	1	5	6	6	4	4	2.9375	1.5	1.5	0	-1.0625	-1.4375	0	0	-1.0625	-2.5	-2.5
ORTHO06115	F	53	154.4	59.4	34.2	32.8	10.8	18.5	15	19	0	7	23	29	0	9	0.9	0.9	0.9	0.9	0.9	0	0	0	0	0	0	0	0
ORTHO06116	F	75	148	85	90.775	64.2333	53	48	14	6	2	0	46	10	4	0	4.5	4.77292	4.35278	4	4	0.27292	-0.42014	-0.35278	0	0.27292	-0.14722	-0.5	-0.5
ORTHO06117	F	48	156	56	18.9017	13.72	12.6	14.4	10	6	6	8	25	12	9	17	0.8	0.741806	0.66	0.6	0.6	-0.05819	-0.08181	-0.06	0	-0.05819	-0.14	-0.2	-0.2
ORTHO06118	F	46	152	58	44.55	44.8	38	32	0	3	4	1	0	6	9	2	4	3.7125	3.23333	2.5	2.5	-0.2875	-0.47917	-0.73333	0	-0.2875	-0.76667	-1.5	-1.5
ORTHO06119	F	71	153	59	46.7	38	36	38	5	1	0	1	18	1	0	1	4	3.05833	3	3	3	-0.94167	-0.05833	0	0	-0.94167	-1	-1	-1
ORTHO06120	F	65	151	54	64	51.8583	44	52	8	4	1	5	15	4	1	7	4	4	3.65486	3.5	3.5	0	-0.34514	-0.15486	0	0	-0.34514	-0.5	-0.5
ORTHO06121	M	60	170	85	54	79	66.5	81.5	0	10	5	11	0	19	8	35	4.5	4.5	4.5	4.5	4.5	0	0	0	0	0	0	0	0
ORTHO06122	F	77	161	74	67.6417	74.9833	70	50	5	10	14	4	10	17	54	21	4	4.22014	4.29028	3.5	3.5	0.22014	0.07014	-0.79028	0	0.22014	0.29028	-0.5	-0.5
ORTHO06123	F	48	152	55	40.35	31.0667	25.5	25.5	0	0	1	1	0	0	2	1	4	3.3625	2.58889	2	2	-0.6375	-0.77361	-0.58889	0	-0.6375	-1.41111	-2	-2
ORTHO06124	M	80	159	75	71.5	62.5	60.7	54	5	1	3	0	77	2	6	0	4	4.375	5	4.50833	4.5	0.375	0.625	-0.49167	-0.00833	0.375	1	0.50833	0.5
ORTHO06125	M	71	175	85	50	50	54	50	1	1	3	1	1	3	4	3	4	4	4	4	4	0	0	0	0	0	0	0	0
ORTHO06126	M	68	153	76	56	34.725	24	29	4	2	0	2	12	4	0	8	4	4	2.51875	2	2	0	-1.48125	-0.51875	0	0	-1.48125	-2	-2
ORTHO06127	M	77	171	98.5	56	74.5	65.5	60.5	4	9	7	5	10	33	13	6	4	4	4	4	4	0	0	0	0	0	0	0	0
ORTHO06128	F	47	153	49	49.3167	49.8583	26.75	23	2	4	1	2	2	6	2	2	4	3.77639	3.48819	2.04583	1.5	-0.22361	-0.2882	-1.44236	-0.54583	-0.22361	-0.51181	-1.95417	-2.5
ORTHO06129	M	71	176	87	64	63.275	62	66	2	2	4	6	2	2	4	7	5	5	4.93958	4.5	4.5	0	-0.06042	-0.43958	0	0	-0.06042	-0.5	-0.5
ORTHO06130	F	80	151	66	56	56	52	56	4	4	2	4	10	4	2	5	4	4	4	4	4	0	0	0	0	0	0	0	0
ORTHO06131	M	91	153.8	68	37.5	45	36	39	1	6	0	2	1	8	0	4	3	3	3	3	3	0	0	0	0	0	0	0	0
ORTHO06132	F	83	154	60	45	48	46.5	55.5	2	4	3	9	3	5	3	18	3.5	3.5	3.5	3.5	3.5	0	0	0	0	0	0	0	0
ORTHO06133	F	62	167	70	86.85	75	56.5	59	14	10	1	2	19	11	1	2	4	4.4875	4.5	4.5	4.5	0.4875	0.0125	0	0	0.4875	0.5	0.5	0.5
ORTHO06134	M	80	166.7	67.7	50.0917	53.55	58	48	2	4	8	3	5	10	34	6	3.5	3.84097	3.79583	3.5	3.5	0.34097	-0.04514	-0.29583	0	0.34097	0.29583	0	0
ORTHO06135	M	75	163	56	92.6333	70.1417	54	66.5	9	6	0	5	21	8	0	8	4	4.88611	4.67847	4.5	4.5	0.88611	-0.20764	-0.17847	0	0.88611	0.67847	0.5	0.5
ORTHO06136	F	83	154	72	87.6333	84	65.7583	63	15	12	6	6	104	80	27	45	4	4.17778	4.5	4.22986	4	0.17778	0.32222	-0.27014	-0.22986	0.17778	0.5	0.22986	0
ORTHO06137	F	81	162	60	54	43.3083	42	40	6	1	3	2	32	2	5	4	3.5	3.5	3.44236	3	3	0	-0.05764	-0.44236	0	0	-0.05764	-0.5	-0.5
ORTHO06138	F	60	147	61.5	60	79.1333	72.5	62.5	6	12	5	1	11	88	15	2	4	4	4.26111	5	5	0	0.26111	0.73889	0	0	0.26111	1	1
ORTHO06139	F	54	147	83	104.767	86.6583	75	75.5	13	6	5	4	183	69	30	29	4.5	5.14722	5.30486	5	5	0.64722	0.15764	-0.30486	0	0.64722	0.80486	0.5	0.5
ORTHO06140	F	46	153	64	62	60	54	56	4	3	0	1	8	3	0	1	4.5	4.5	4.5	4.5	4.5	0	0	0	0	0	0	0	0
ORTHO06141	F	71	148	53	55	49.65	52	52	1	1	5	5	4	5	12	19	4	4	3.97083	3.5	3.5	0	-0.02917	-0.47083	0	0	-0.02917	-0.5	-0.5
ORTHO06142	F	48	157	61	18	23.5	18	28	0	1	0	4	0	1	0	4	1.5	1.5	1.5	1.5	1.5	0	0	0	0	0	0	0	0
ORTHO06143	M	46	167	54	56	48	50	48	4	0	1	0	6	0	2	0	4	4	4	4	4	0	0	0	0	0	0	0	0
ORTHO06144	M	80	169	50	42	43.5	42	43.5	0	1	0	1	0	1	0	1	3.5	3.5	3.5	3.5	3.5	0	0	0	0	0	0	0	0
ORTHO06145	M	78	164	76	55.9167	48	58	46	7	6	11	5	35	28	83	32	4	3.49306	3	3	3	-0.50694	-0.49306	0	0	-0.50694	-1	-1	-1
ORTHO06146	M	68	158.4	68	44.7917	56.025	70	75	0	3	11	11	0	3	19	18	4	3.73264	3.58542	4	4	-0.26736	-0.14722	0.41458	0	-0.26736	-0.41458	0	0
ORTHO06147	M	61	165	86	56.5	78.2833	72.5	77.5	1	5	5	7	1	16	20	24	4.5	4.5	4.73194	5	5	0	0.23195	0.26806	0	0	0.23195	0.5	0.5
ORTHO06148	M	70	165	66	77.3167	60.5333	54	54	4	1	0	0	8	1	0	0	4	4.78472	4.83611	4.5	4.5	0.78472	0.05139	-0.33611	0	0.78472	0.83611	0.5	0.5
ORTHO06149	F	59	143.6	45.5	47.7667	40	53	46	4	2	4	4	10	4	4	4	4	3.31389	3	3	3	-0.68611	-0.31389	0	0	-0.68611	-1	-1	-1
ORTHO06150	F	72	153.9	83.2	70.3083	64.6667	48	50.5	5	3	0	1	7	6	0	1	4.5	4.81736	4.76389	4	4	0.31736	-0.05347	-0.76389	0	0.31736	0.26389	-0.5	-0.5
ORTHO06151	F	80	163	61	44	52	36	38	4	8	0	1	7	11	0	1	3	3	3	3	3	0	0	0	0	0	0	0	0
ORTHO06152	M	85	159	58	11	8.45	6.3	4.8	10	6	3	0	33	39	10	0	0.5	0.5	0.454167	0.4	0.4	0	-0.04583	-0.05417	0	0	-0.04583	-0.1	-0.1
ORTHO06153	M	81	165.6	93	45	48	40	40	6	4	2	2	23	18	15	10	3	3	3	3	3	0	0	0	0	0	0	0	0
ORTHO06154	F	66	163	80	78	74	74	78	12	10	10	12	21	16	21	23	4.5	4.5	4.5	4.5	4.5	0	0	0	0	0	0	0	0
ORTHO06155	M	82	160	65	78	60	48	54	15	6	0	3	55	7	0	6	4	4	4	4	4	0	0	0	0	0	0	0	0
ORTHO06156	F	72	157	67	62.2083	52.575	42	44.5	2	2	0	1	4	3	0	1	4	4.44236	4.04792	3.5	3.5	0.44236	-0.39444	-0.54792	0	0.44236	0.04792	-0.5	-0.5
ORTHO06157	F	82	145	52	45	48	43.5	43.5	2	4	1	1	3	5	1	1	3.5	3.5	3.5	3.5	3.5	0	0	0	0	0	0	0	0
ORTHO06158	F	35	155.2	54.4	78.5	69	54	60	7	5	0	2	26	5	0	5	4.5	4.5	4.5	4.5	4.5	0	0	0	0	0	0	0	0
ORTHO06159	M	71	166	75	46	62	42	44	2	10	0	1	2	24	0	1	3.5	3.5	3.5	3.5	3.5	0	0	0	0	0	0	0	0
ORTHO06160	F	70	152	63.9	50	46.8167	52	54	1	0	5	6	2	0	24	34	4	4	3.90139	3.5	3.5	0	-0.09861	-0.40139	0	0	-0.09861	-0.5	-0.5
ORTHO06161	M	91	160	50	34.5	31.5	31.5	31.5	3	1	1	1	4	1	1	1	2.5	2.5	2.5	2.5	2.5	0	0	0	0	0	0	0	0
ORTHO06162	F	62	162	85	52	52.645	53.6	56.6	2	2	1	2	2	2	1	5	4	4	4.06208	4.3	4.3	0	0.06208	0.23792	0	0	0.06208	0.3	0.3
ORTHO06163	F	64	148.7	66.8	48	48	48	48	0	0	0	0	0	0	0	0	4	4	4	4	4	0	0	0	0	0	0	0	0
ORTHO06164	M	75	157.8	70.2	44	42	36	48	4	3	0	6	6	4	0	9	3	3	3	3	3	0	0	0	0	0	0	0	0
ORTHO06165	M	77	174	65	76.5417	70.5	68.9	66.5	10	5	6	3	16	10	14	27	4	4.29514	4.5	4.5	4.5	0.29514	0.20486	0	0	0.29514	0.5	0.5	0.5
ORTHO06166	F	81	145	60	45	59.5333	56	65.5	6	10	7	7	6	13	11	12	3	3	3.21111	3.5	3.5	0	0.21111	0.28889	0	0	0.21111	0.5	0.5
ORTHO06167	F	73	150	65	47.8	52	76	72	3	11	23	21	21	65	207	85	4	3.48333	2.5	2.5	2.5	-0.51667	-0.98333	0	0	-0.51667	-1.5	-1.5	-1.5
ORTHO06168	F	69	151	82	103.483	61.3667	36	38	11	6	0	1	116	7	0	3	4.5	4.95695	3.94722	3	3	0.45695	-1.00972	-0.94722	0	0.45695	-0.55278	-1.5	-1.5
ORTHO06169	M	79	162.5	60.3	53.5	36	36	39	6	0	0	2	17	0	0	4	3	3	3	3	3	0	0	0	0	0	0	0	0
ORTHO06170	M	74	153	55	50	54	56	61	1	3	4	4	1	4	5	5	4	4	4	4	4	0	0	0	0	0	0	0	0
ORTHO06171	M	74	150	52	26	24	24	24	1	0	0	0	15	0	0	0	2	2	2	2	2	0	0	0	0	0	0	0	0
ORTHO06172	F	70	155	65	60.725	55.5	78	68	4	3	12	8	11	9	44	19	4.5	4.35208	4	4	4	-0.14792	-0.35208	0	0	-0.14792	-0.5	-0.5	-0.5
ORTHO06173	F	65	148	81	66.5	61.5	63	72	5	3	3	6	9	9	3	7	4.5	4.5	4.5	4.5	4.5	0	0	0	0	0	0	0	0
ORTHO06174	M	56	162	50	69	96.5	86.5	79	6	17	13	10	31	95	46	36	4.5	4.5	4.5	4.5	4.5	0	0	0	0	0	0	0	0
ORTHO06175	F	75	151	58.8	90	58.7	56	48	21	6	16	12	56	9	26	22	4	4	3.55833	2	2	0	-0.44167	-1.55833	0	0	-0.44167	-2	-2
ORTHO06176	F	74	154	68	52	42.9333	38.2	45.4	2	0	1	2	2	0	1	2	4	4	3.57778	3	3	0	-0.42222	-0.57778	0	0	-0.42222	-1	-1
ORTHO06177	F	69	160	68	50	39.1833	42	43	1	0	3	1	1	0	4	1	4	4	3.26528	3	3	0	-0.73472	-0.26528	0	0	-0.73472	-1	-1
ORTHO06178	M	77	161	70	71.9167	78.4667	60.4	51.6	6	7	4	0	16	18	5	0	4	4.28472	4.49722	4.3	4.3	0.28472	0.2125	-0.19722	0	0.28472	0.49722	0.3	0.3
ORTHO06179	F	67	147	66	60.6667	73.84	60.4	62.9	5	8	4	5	8	11	8	5	4	4.22222	4.48667	4.2	4.2	0.22222	0.26444	-0.28667	0	0.22222	0.48667	0.2	0.2
ORTHO06180	F	73	141.5	50	76	61.5	50.5	50.5	14	6	1	1	21	11	2	5	4	4	4	4	4	0	0	0	0	0	0	0	0
ORTHO06181	M	67	164	79	87.6333	62.1583	74.1917	77.5	7	1	7	7	44	2	21	22	4	4.54444	4.97153	4.72431	5	0.54445	0.42708	-0.24722	0.27569	0.54445	0.97153	0.72431	1
ORTHO06182	F	52	150	54	65.9	70	70	60	9	11	11	6	10	16	12	8	4	4	4	4	4	0	0	0	0	0	0	0	0
ORTHO06183	M	81	172	70	48	49.2	42	42	0	1	0	0	0	1	0	0	4	4	3.93333	3.5	3.5	0	-0.06667	-0.43333	0	0	-0.06667	-0.5	-0.5
ORTHO06184	F	67	170	75	82.6667	62.5	60	67.5	6	1	0	3	7	1	0	4	4.5	4.81389	5	5	5	0.31389	0.18611	0	0	0.31389	0.5	0.5	0.5
ORTHO06185	M	73	151	54	41.8667	44.025	50	42	1	3	4	0	9	4	5	0	4	3.32222	3.16875	3.5	3.5	-0.67778	-0.15347	0.33125	0	-0.67778	-0.83125	-0.5	-0.5
ORTHO06186	M	76	160	63	49.8	50.05	46	44	1	3	2	1	6	3	3	1	4	4	3.7375	3.5	3.5	0	-0.2625	-0.2375	0	0	-0.2625	-0.5	-0.5
ORTHO06187	M	72	164	67	96.6333	73.5	67.5	76.5	11	3	3	8	16	7	6	10	4	4.84444	5	5	5	0.84444	0.15556	0	0	0.84444	1	1	1
ORTHO06188	F	64	158	78	33.5	64	24	49.5	4	16	0	7	4	26	0	17	2	2	2	2	2	0	0	0	0	0	0	0	0
ORTHO06189	M	72	155	69.5	103.6	79.175	50.5	7.95833	15	6	1	2	84	10	1	2	4	5.13333	5.34792	4	0.246528	1.13333	0.21458	-1.34792	-3.75347	1.13333	1.34792	0	-3.75347
ORTHO06190	M	76	171	78	37.35	36	36	36	0	0	0	0	0	0	0	0	4	3.1125	3	3	3	-0.8875	-0.1125	0	0	-0.8875	-1	-1	-1
ORTHO06191	F	73	145	55	43.2833	44.1083	40.5	45	0	3	3	6	0	4	4	8	4	3.60694	3.30069	3	3	-0.39306	-0.30625	-0.30069	0	-0.39306	-0.69931	-1	-1
ORTHO06192	M	56	164	80	56.7417	57.0167	70.5	55.5	7	10	9	3	10	13	10	3	4.5	3.57847	3.08472	4	4	-0.92153	-0.49375	0.91528	0	-0.92153	-1.41528	-0.5	-0.5
ORTHO06193	M	82	165	65	42	42	48	52	0	0	3	5	0	0	3	13	3.5	3.5	3.5	3.5	3.5	0	0	0	0	0	0	0	0
ORTHO06194	M	88	148	53	46.5	54	43.5	46.5	3	8	1	3	5	16	1	5	3.5	3.5	3.5	3.5	3.5	0	0	0	0	0	0	0	0
ORTHO06195	F	69	151	66	54.2083	42	50	44	4	0	4	1	8	0	9	2	4	3.85069	3.5	3.5	3.5	-0.14931	-0.3507	0	0	-0.14931	-0.5	-0.5	-0.5
ORTHO06196	F	77	150	60	15.25	15.9033	6.4	9.9	6	13	4	9	8	21	6	19	0.7	0.595833	0.475278	0.3	0.3	-0.10417	-0.12056	-0.17528	0	-0.10417	-0.22472	-0.4	-0.4
ORTHO06197	F	80	151	63	48	44	58	66	3	1	8	12	6	2	65	58	3.5	3.5	3.5	3.5	3.5	0	0	0	0	0	0	0	0
ORTHO06198	M	68	169	76	47.3333	60.8833	60.5	73	1	5	5	10	1	7	6	14	4.5	3.73611	3.78194	4	4	-0.76389	0.04583	0.21806	0	-0.76389	-0.71806	-0.5	-0.5
ORTHO06199	M	31	180	82	47.6833	33.3667	24	24	1	0	0	0	1	0	0	0	5	3.72361	2.78056	2	2	-1.27639	-0.94306	-0.78056	0	-1.27639	-2.21944	-3	-3
ORTHO06200	F	67	152	58	47.7667	40.3667	40	36	1	4	8	6	1	8	15	9	4	3.81389	2.69722	2	2	-0.18611	-1.11667	-0.69722	0	-0.18611	-1.30278	-2	-2
ORTHO06201	F	85	158	78	10.9	6.7	6.295	6	7	1	1	2	16	2	2	2	0.5	0.5	0.5	0.46625	0.4	0	0	-0.03375	-0.06625	0	0	-0.03375	-0.1
ORTHO06202	F	73	156	70	52	60	53	58	2	5	2	4	2	8	3	6	4	4	4	4	4	0	0	0	0	0	0	0	0
ORTHO06203	F	67	153	67	45.7	44	49.5083	44	2	7	7	4	2	10	9	4	4	3.475	2.5	2.95903	3	-0.525	-0.975	0.45903	0.04097	-0.525	-1.5	-1.04097	-1
ORTHO06204	M	76	173	65	54	96	48	74	3	24	0	13	4	44	0	27	4	4	4	4	4	0	0	0	0	0	0	0	0
ORTHO06205	F	65	153	72.3	81	94	91.5	74	10	16	15	8	75	91	32	27	4.5	4.5	4.5	4.5	4.5	0	0	0	0	0	0	0	0
ORTHO06206	F	63	145	64	20.1	19.3633	17.4	11.8933	8	11	10	6	9	14	12	7	0.8	0.8	0.738611	0.7	0.574445	0	-0.06139	-0.03861	-0.12556	0	-0.06139	-0.1	-0.22556
ORTHO06207	M	79	165	60	50	42	42	50	4	0	0	4	17	0	0	4	3.5	3.5	3.5	3.5	3.5	0	0	0	0	0	0	0	0
ORTHO06208	M	77	174	80	41.3667	40	38	40	1	2	1	2	4	4	4	3	4	3.28056	3	3	3	-0.71945	-0.28056	0	0	-0.71945	-1	-1	-1
ORTHO06209	F	84	145	59	61.65	72	74.5	63	7	12	9	6	46	26	18	13	3.5	3.6375	4	4	4	0.1375	0.3625	0	0	0.1375	0.5	0.5	0.5
ORTHO06210	M	17	162	50	56	60	74	64	4	6	13	8	5	19	64	49	4	4	4	4	4	0	0	0	0	0	0	0	0
ORTHO06211	F	65	157	66	64	63.55	38.5	68.4	8	6	1	13	9	10	1	17	4	4	3.62917	3	3	0	-0.37083	-0.62917	0	0	-0.37083	-1	-1
ORTHO06212	F	74	142.8	62.7	54.4667	53.825	54.5	67	2	3	5	10	6	5	11	17	3.5	3.78889	3.98542	3.5	3.5	0.28889	0.19653	-0.48542	0	0.28889	0.48542	0	0
ORTHO06213	F	80	149	78	49.5	43.5	42	45	5	1	0	2	21	4	0	8	3.5	3.5	3.5	3.5	3.5	0	0	0	0	0	0	0	0
ORTHO06214	M	75	169	63	52	47.4083	42	42	2	1	0	0	5	2	0	0	4	4	3.78403	3.5	3.5	0	-0.21597	-0.28403	0	0	-0.21597	-0.5	-0.5
ORTHO06215	F	72	145	73	56	45.7083	44	44	4	1	1	1	4	1	1	1	4	4	3.64236	3.5	3.5	0	-0.35764	-0.14236	0	0	-0.35764	-0.5	-0.5
ORTHO06216	F	56	158	49.5	52	48	48	50	2	0	0	1	6	0	0	1	4	4	4	4	4	0	0	0	0	0	0	0	0
ORTHO06217	M	63	168	66	104	62.3083	48	55.5	20	5	0	3	156	28	0	3	4.5	4.5	4.15069	4	4	0	-0.34931	-0.15069	0	0	-0.34931	-0.5	-0.5
ORTHO06218	F	74	146.8	91	84	78.4083	79	79	9	4	10	10	18	7	23	21	5	5	5.28403	4.5	4.5	0	0.28403	-0.78403	0	0	0.28403	-0.5	-0.5
ORTHO06219	F	70	155	62.5	25.4	21.0667	12	12.8	11	17	9	11	19	28	15	30	0.8	0.8	0.538889	0.4	0.4	0	-0.26111	-0.13889	0	0	-0.26111	-0.4	-0.4
ORTHO06220	F	59	153	49.5	49.2667	42	40	40	3	3	2	2	7	3	3	3	4	3.60556	3	3	3	-0.39444	-0.60556	0	0	-0.39444	-1	-1	-1
ORTHO06221	M	72	152	62	62	60	68	64	7	6	10	8	10	8	13	15	4	4	4	4	4	0	0	0	0	0	0	0	0
ORTHO06222	M	73	162	75.3	54.7583	53.1833	48	50.5	2	0	0	1	5	0	0	1	4	4.22986	4.43194	4	4	0.22986	0.20208	-0.43194	0	0.22986	0.43194	0	0
ORTHO06223	F	25	156.7	49	18.3267	45.88	38	36	7	16	7	6	7	18	7	10	4	0.652222	1.24	2	2	-3.34778	0.58778	0.76	0	-3.34778	-2.76	-2	-2
ORTHO06224	M	80	163	80	68.8333	53.5583	69.5	47	7	3	11	2	42	5	48	4	3.5	3.98611	3.92153	3.5	3.5	0.48611	-0.06458	-0.42153	0	0.48611	0.42153	0	0
ORTHO06225	F	28	158	56	50	74.5	42	64.5	4	15	0	9	12	25	0	12	3.5	3.5	3.5	3.5	3.5	0	0	0	0	0	0	0	0
ORTHO06226	M	82	161.8	62.3	42	41.775	36	36	0	0	0	0	0	0	0	0	3.5	3.5	3.48125	3	3	0	-0.01875	-0.48125	0	0	-0.01875	-0.5	-0.5
ORTHO06227	F	62	153	57	54.9	64.8	54.7917	57.7933	12	17	16	17	16	40	49	87	4	2.075	1.94167	1.64931	1.98278	-1.925	-0.13333	-0.29236	0.33347	-1.925	-2.05833	-2.35069	-2.01722
ORTHO06228	F	20	152	43	47.325	33.9833	18	20	1	0	0	1	1	0	0	1	4	3.77708	2.83194	1.5	1.5	-0.22292	-0.94514	-1.33194	0	-0.22292	-1.16806	-2.5	-2.5
ORTHO06229	M	40	154.5	42.7	55.7833	45.525	66.8	47	13	5	14	5	20	10	39	22	4	2.44028	2.52708	3	3	-1.55972	0.08681	0.47292	0	-1.55972	-1.47292	-1	-1
ORTHO06230	F	61	147	76	28.6	19.0267	13.2	15.28	13	8	4	7	49	18	4	13	0.9	0.9	0.835556	0.8	0.748333	0	-0.06444	-0.03556	-0.05167	0	-0.06444	-0.1	-0.15167
ORTHO06231	F	61	153	79	67.6917	68.9667	85	67.5	8	17	22	15	9	23	41	34	4.5	4.30764	3.16389	2.5	2.5	-0.19236	-1.14375	-0.66389	0	-0.19236	-1.33611	-2	-2
ORTHO06232	F	77	148	54.2	57.2333	51.2	64.5	54.5	6	4	9	5	7	5	10	6	4	3.68611	3.01667	3.5	3.5	-0.31389	-0.66944	0.48333	0	-0.31389	-0.98333	-0.5	-0.5
ORTHO06233	F	75	144	55.2	82.8333	81.6333	63	78	11	7	1	6	18	11	1	6	4	4.40278	4.80278	5	5	0.40278	0.4	0.19722	0	0.40278	0.80278	1	1
ORTHO06234	M	42	173.4	83.6	54	61.5	54	66.5	0	3	0	5	0	3	0	5	4.5	4.5	4.5	4.5	4.5	0	0	0	0	0	0	0	0
ORTHO06235	F	72	160	65.6	28.7333	33.65	19.5	14.5	0	4	3	1	0	5	3	1	4	2.39444	1.97083	1	1	-1.60556	-0.42361	-0.97083	0	-1.60556	-2.02917	-3	-3
ORTHO06236	F	80	165	85.8	52	48.5583	44	42	2	1	1	0	4	4	1	0	4	4	3.87986	3.5	3.5	0	-0.12014	-0.37986	0	0	-0.12014	-0.5	-0.5
ORTHO06237	F	84	141	62	52	58.8	51.6	51.6	2	3	3	3	2	3	4	7	4	4	3.98333	3.8	3.8	0	-0.01667	-0.18333	0	0	-0.01667	-0.2	-0.2
ORTHO06238	M	74	163	62	59	54	56.5	71.5	2	0	1	7	35	0	3	9	4.5	4.5	4.5	4.5	4.5	0	0	0	0	0	0	0	0
ORTHO06239	F	79	166	63	41.6	57.6	39.6	47.6	1	7	0	4	1	10	0	4	3.3	3.3	3.3	3.3	3.3	0	0	0	0	0	0	0	0
ORTHO06240	F	61	149	73.3	36.5467	32.15	32	36	6	13	4	6	8	23	8	9	3.5	2.04555	0.179167	2	2	-1.45445	-1.86639	1.82083	0	-1.45445	-3.32083	-1.5	-1.5
ORTHO06241	F	63	151.7	57.1	56.6667	64.6833	70.5	55.5	7	9	9	3	12	13	21	6	4	3.30556	3.09861	4	4	-0.69445	-0.20694	0.90139	0	-0.69445	-0.90139	0	0
ORTHO06242	M	94	169.8	62	56	48	32.1167	30	10	6	1	0	74	10	1	0	3	3	3	2.50972	2.5	0	0	-0.49028	-0.00972	0	0	-0.49028	-0.5
ORTHO06243	M	18	180	70	51	43.2	36	38.5	6	3	0	1	12	18	0	1	3	3	3	3	3	0	0	0	0	0	0	0	0
ORTHO06244	F	74	155	67	64	48	48	52	8	0	0	2	23	0	0	3	4	4	4	4	4	0	0	0	0	0	0	0	0
ORTHO06245	F	79	146.6	55.5	46	36	36	38	5	0	0	1	9	0	0	4	3	3	3	3	3	0	0	0	0	0	0	0	0
ORTHO06246	F	78	149.7	53	58.5	71.1	59.3	54.9	5	11	5	3	7	23	12	6	4	4	4	4	4	0	0	0	0	0	0	0	0
ORTHO06247	F	69	152	49	50	44.15	36	36	1	0	0	0	1	0	0	0	4	4	3.67917	3	3	0	-0.32083	-0.67917	0	0	-0.32083	-1	-1
ORTHO06248	F	78	146	64	65	54	54	51	6	2	2	1	53	2	2	4	4	4	4	4	4	0	0	0	0	0	0	0	0
ORTHO06249	F	69	158	71	61.4917	76.95	67.5167	63.5	5	13	6	9	8	23	12	44	4.5	4.08264	3.82917	3.66806	3	-0.41736	-0.25347	-0.16111	-0.66806	-0.41736	-0.67083	-0.83194	-1.5
ORTHO06250	F	70	154	57	68	53	60.5	53	8	2	5	2	67	3	7	3	4	4	4	4	4	0	0	0	0	0	0	0	0
ORTHO06251	F	74	152.4	68	46.0667	51.9833	60	45	1	4	10	6	1	4	10	6	4	3.63056	3.08194	2.5	2.5	-0.36945	-0.54861	-0.58194	0	-0.36945	-0.91806	-1.5	-1.5
ORTHO06252	F	62	137	50.8	95.5	113	48	64	17	29	0	8	89	47	0	11	4	4	4	4	4	0	0	0	0	0	0	0	0
ORTHO06253	F	83	147	66	52	64.7167	52	46	2	9	5	2	4	64	16	3	4	4	3.89306	3.5	3.5	0	-0.10694	-0.39306	0	0	-0.10694	-0.5	-0.5
ORTHO06254	F	85	148.5	48.5	54	50.9567	40.4	42.4	12	7	1	2	315	38	2	2	3	3	3.16305	3.2	3.2	0	0.16306	0.03695	0	0	0.16306	0.2	0.2
ORTHO06255	F	69	150	58	62	48	50	48	7	0	1	0	31	0	3	0	4	4	4	4	4	0	0	0	0	0	0	0	0
ORTHO06256	F	84	158	59	67.0667	64	64	61.5	9	4	4	3	113	55	9	13	3.5	4.04722	4.5	4.5	4.5	0.54722	0.45278	0	0	0.54722	1	1	1
ORTHO06257	F	77	147.2	73.4	48.6917	44	46	57	3	1	2	5	3	1	2	5	4	3.55764	3.5	3.5	3.5	-0.44236	-0.05764	0	0	-0.44236	-0.5	-0.5	-0.5
ORTHO06258	F	56	137	50	63.6833	52	48.1917	34.5	10	8	12	3	11	9	16	6	4	3.64028	3	2.51597	2.5	-0.35972	-0.64028	-0.48403	-0.01597	-0.35972	-1	-1.48403	-1.5
ORTHO06259	F	75	149.7	50.8	38.35	46.8167	49.5	52	0	2	3	4	0	5	5	9	4	3.19583	3.19306	3.5	3.5	-0.80417	-0.00278	0.30695	0	-0.80417	-0.80695	-0.5	-0.5
ORTHO06260	M	76	171	76	37.35	36	36	36	0	0	0	0	0	0	0	0	4	3.1125	3	3	3	-0.8875	-0.1125	0	0	-0.8875	-1	-1	-1
ORTHO06261	F	73	155	55	53.7167	38.8917	36	38.5	3	0	0	1	3	0	0	1	4	3.43472	3.24097	3	3	-0.56528	-0.19375	-0.24097	0	-0.56528	-0.75903	-1	-1
ORTHO06262	M	78	168	72	64	70	106.717	123	8	11	16	21	10	20	45	35	4	4	4	4.76806	5	0	0	0.76806	0.23195	0	0	0.76806	1
ORTHO06263	F	72	145	55	36	30	24	28	6	3	0	2	12	3	0	2	2	2	2	2	2	0	0	0	0	0	0	0	0
ORTHO06264	F	75	142	68	51.075	48	42.9083	55.8	2	3	3	9	4	3	10	11	4	3.88125	3.5	3.02569	3	-0.11875	-0.38125	-0.47431	-0.02569	-0.11875	-0.5	-0.97431	-1
ORTHO06265	M	80	165	45	36	36	37.5	36	0	0	1	0	0	0	19	0	3	3	3	3	3	0	0	0	0	0	0	0	0
ORTHO06266	F	89	156	64	1.5	6	3	1.5	1	4	2	1	1	8	3	1	3	0	0	0	0	-3	0	0	0	-3	-3	-3	-3
ORTHO06267	M	55	167	87.9	62.5	66.7083	71.5	71.5	1	4	7	7	1	5	8	9	5	5	4.72569	4.5	4.5	0	-0.27431	-0.22569	0	0	-0.27431	-0.5	-0.5
ORTHO06268	M	78	172	77	49.5	48	42	42	5	4	0	0	28	10	0	0	3.5	3.5	3.5	3.5	3.5	0	0	0	0	0	0	0	0
ORTHO06269	F	78	162	78	71.5	48	31.5	31.5	17	12	1	1	141	19	3	3	2.5	2.5	2.5	2.5	2.5	0	0	0	0	0	0	0	0
ORTHO06270	M	73	174	71.5	60	75	68	64	6	11	10	8	12	29	36	45	4	4	4	4	4	0	0	0	0	0	0	0	0
ORTHO06271	M	20	172	52	11	15	6	8.8	5	12	0	4	6	12	0	5	0.5	0.5	0.5	0.5	0.5	0	0	0	0	0	0	0	0
ORTHO06272	M	76	170	65	54	56	54	54	3	4	3	3	4	6	3	3	4	4	4	4	4	0	0	0	0	0	0	0	0
ORTHO06273	M	75	161	91	52	71.8417	65	65	2	9	5	5	2	11	5	5	4	4	4.05347	4.5	4.5	0	0.05347	0.44653	0	0	0.05347	0.5	0.5
ORTHO06274	F	53	150	52	78	65.5	65.5	55.5	12	7	7	3	49	10	25	3	4	4	4	4	4	0	0	0	0	0	0	0	0
ORTHO06275	F	69	152	56	77.925	65	45	62.5	19	14	6	13	119	71	33	72	4	2.66042	2.5	2.5	2.5	-1.33958	-0.16042	0	0	-1.33958	-1.5	-1.5	-1.5
ORTHO06276	M	73	174	66	50.5	49.35	41	38.5	1	1	2	1	1	1	2	1	4	4	3.90417	3	3	0	-0.09583	-0.90417	0	0	-0.09583	-1	-1
ORTHO06277	M	61	166.8	65.5	55.5	53	48	48	3	2	0	0	3	2	0	0	4	4	4	4	4	0	0	0	0	0	0	0	0
ORTHO06278	F	78	152	62.4	58	48.7	24.3333	12	5	1	0	0	14	1	0	0	4	4	3.89167	2.02778	1	0	-0.10833	-1.86389	-1.02778	0	-0.10833	-1.97222	-3
ORTHO06279	M	81	168	64	42.7667	39.5083	40.5	36	0	3	7	4	0	4	8	4	4	3.56389	2.91736	2.5	2.5	-0.43611	-0.64653	-0.41736	0	-0.43611	-1.08264	-1.5	-1.5
ORTHO06280	M	68	161	67.5	55.5	70.5	70.5	75.5	3	9	9	11	5	21	21	24	4	4	4	4	4	0	0	0	0	0	0	0	0
ORTHO06281	F	65	147.7	68.7	68	76	69	48	10	14	6	0	20	25	14	0	4	4	4	4	4	0	0	0	0	0	0	0	0
ORTHO06282	F	60	152	64	37.2333	22.55	6	6	0	0	0	0	0	0	0	0	4	3.10278	1.87917	0.5	0.5	-0.89722	-1.22361	-1.37917	0	-0.89722	-2.12083	-3.5	-3.5
ORTHO06283	F	66	151.8	75.5	63.6	52	65.4083	53	7	4	5	2	9	7	8	2	4	3.84167	3.5	3.99236	4	-0.15833	-0.34167	0.49236	0.00764	-0.15833	-0.5	-0.00764	0
ORTHO06284	F	74	147.6	78.5	64	59.125	22	20	8	9	5	4	32	27	16	11	4	4	3.42708	1	1	0	-0.57292	-2.42708	0	0	-0.57292	-3	-3
ORTHO06285	M	57	165	64	48	48.65	56	50	0	8	13	10	0	10	33	26	4	4	2.72083	2.5	2.5	0	-1.27917	-0.22083	0	0	-1.27917	-1.5	-1.5
ORTHO06286	F	82	151	72.3	44.1917	54.5667	50	46	9	10	4	2	10	16	7	4	4	2.43264	2.88056	3.5	3.5	-1.56736	0.44792	0.61945	0	-1.56736	-1.11945	-0.5	-0.5
ORTHO06287	F	62	152.5	74	74	93.2833	87	75	13	17	11	8	69	100	51	35	4	4	4.27361	4.5	4.5	0	0.27361	0.22639	0	0	0.27361	0.5	0.5
ORTHO06288	F	69	158	76	49.25	43.5	46	63.5	4	3	4	11	5	3	5	11	4	3.35417	3	3	3	-0.64583	-0.35417	0	0	-0.64583	-1	-1	-1
ORTHO06289	M	69	169	79	74	68	52	50	13	10	2	1	138	57	3	2	4	4	4	4	4	0	0	0	0	0	0	0	0
ORTHO06290	M	76	162	74	50	31.9333	34.9333	23	1	2	9	5	3	3	11	7	4	4	2.32778	1.03611	1	0	-1.67222	-1.29167	-0.03611	0	-1.67222	-2.96389	-3
ORTHO06291	F	84	151	51	45	37.9167	10.9833	10	2	3	2	2	4	4	2	2	3.5	3.5	2.78472	0.581944	0.5	0	-0.71528	-2.20278	-0.08194	0	-0.71528	-2.91806	-3
ORTHO06292	F	79	152	67	51	45.5	36	36	10	6	0	0	31	15	0	0	3	3	3	3	3	0	0	0	0	0	0	0	0
ORTHO06293	F	75	147.4	63	52.3333	26.5	19.75	12	6	1	1	0	6	1	2	0	4	2.69444	2	1.02083	1	-1.30556	-0.69445	-0.97917	-0.02083	-1.30556	-2	-2.97917	-3
ORTHO06294	F	83	150	40	28.5	21	12	13.5	11	6	0	1	36	10	0	1	1	1	1	1	1	0	0	0	0	0	0	0	0
ORTHO06295	F	66	148.5	66	57.8	61.9833	68.5	68.5	3	8	13	13	19	66	56	79	4	3.85833	3.49861	3	3	-0.14167	-0.35972	-0.49861	0	-0.14167	-0.50139	-1	-1
ORTHO06296	F	75	154.9	52.9	52	45.25	45	45	2	2	6	6	2	2	14	17	4	4	3.35417	2.5	2.5	0	-0.64583	-0.85417	0	0	-0.64583	-1.5	-1.5
ORTHO06297	M	77	158	69	54	56	52	60	3	4	2	6	18	5	2	7	4	4	4	4	4	0	0	0	0	0	0	0	0
ORTHO06298	F	72	151	63	50.475	27.27	21.6	23.6	6	0	0	1	10	0	0	1	4	3.20625	2.2725	1.8	1.8	-0.79375	-0.93375	-0.4725	0	-0.79375	-1.7275	-2.2	-2.2
ORTHO06299	F	86	153	65	21.6	2.4	2.4	7.2	2	2	2	6	3	2	2	8	1.6	1.6	0	0	0	0	-1.6	0	0	0	-1.6	-1.6	-1.6
ORTHO06300	F	50	150	60	58.65	68	71.8083	63.5	6	8	14	11	14	10	26	22	4	3.5125	4	3.08403	3	-0.4875	0.4875	-0.91597	-0.08403	-0.4875	0	-0.91597	-1
ORTHO06301	F	72	146.8	68	51.8	59.2667	23	35.5	6	11	2	7	7	25	4	11	4	3.15	2.23056	1.5	1.5	-0.85	-0.91944	-0.73056	0	-0.85	-1.76944	-2.5	-2.5
ORTHO06302	F	60	150.7	59	74.5	55.825	32.5	37.5	10	5	1	3	19	8	1	5	4	4	3.61042	2.5	2.5	0	-0.38958	-1.11042	0	0	-0.38958	-1.5	-1.5
ORTHO06303	F	73	156	56	58	48.425	60.4	53.5	5	2	8	5	6	3	12	8	4	4	3.65208	3.5	3.5	0	-0.34792	-0.15208	0	0	-0.34792	-0.5	-0.5
ORTHO06304	F	88	158.6	58.6	37	36	36	37	1	0	0	1	1	0	0	1	3	3	3	3	3	0	0	0	0	0	0	0	0
ORTHO06305	F	60	151	65	49.35	41.7667	40	38	1	1	2	1	1	1	2	1	4	3.94583	3.31389	3	3	-0.05417	-0.63194	-0.31389	0	-0.05417	-0.68611	-1	-1
ORTHO06306	F	81	140	42	51.4333	34.5	30	33	8	3	0	2	53	3	0	3	2.5	2.45278	2.5	2.5	2.5	-0.04722	0.04722	0	0	-0.04722	0	0	0
ORTHO06307	F	89	156	64	51.1917	39.2	33	29.9	4	3	2	2	17	4	10	2	3	3.43264	2.89167	2.5	2.24167	0.43264	-0.54097	-0.39167	-0.25833	0.43264	-0.10833	-0.5	-0.75833
ORTHO06308	F	91	152	65	40	42	32	34	5	6	1	2	14	33	1	3	2.5	2.5	2.5	2.5	2.5	0	0	0	0	0	0	0	0
ORTHO06309	F	63	159	71	80.5	100.5	68	65.5	13	21	8	7	60	230	12	22	4	4	4	4	4	0	0	0	0	0	0	0	0
ORTHO06310	F	56	158	76	52.5167	46.225	62	56	1	2	7	4	1	2	8	4	4.5	4.20972	3.51875	4	4	-0.29028	-0.69097	0.48125	0	-0.29028	-0.98125	-0.5	-0.5
ORTHO06311	F	54	149	83	104.767	86.6583	75	75.5	13	6	5	4	183	69	30	29	4.5	5.14722	5.30486	5	5	0.64722	0.15764	-0.30486	0	0.64722	0.80486	0.5	0.5
ORTHO06312	F	56	149	56.5	44	42	42	42	1	0	0	0	1	0	0	0	3.5	3.5	3.5	3.5	3.5	0	0	0	0	0	0	0	0
ORTHO06313	M	80	164	66	81.35	82	62.3583	55.6	13	14	8	5	29	19	14	8	4	4.27917	4.5	3.86319	3.8	0.27917	0.22083	-0.63681	-0.06319	0.27917	0.5	-0.13681	-0.2
ORTHO06314	F	74	151	51	50	54	54.5	47	1	3	5	2	1	8	9	2	4	4	4	3.54167	3.5	0	0	-0.45833	-0.04167	0	0	-0.45833	-0.5
ORTHO06315	F	75	148	72	16	18	20	5	6	8	8	2	6	14	12	28	0	0	0	0	0	0	0	0	0	0	0	0	0
ORTHO06316	M	62	171	38	5.1	3.92833	2.7	4.6	3	3	1	4	3	4	1	5	0.3	0.3	0.219028	0.2	0.2	0	-0.08097	-0.01903	0	0	-0.08097	-0.1	-0.1
ORTHO06317	F	83	156	52	37.5	36.525	30	30	1	4	0	0	2	11	0	0	3	3	2.54375	2.5	2.5	0	-0.45625	-0.04375	0	0	-0.45625	-0.5	-0.5
ORTHO06318	F	83	156	52	37.5	36.525	30	30	1	4	0	0	2	11	0	0	3	3	2.54375	2.5	2.5	0	-0.45625	-0.04375	0	0	-0.45625	-0.5	-0.5
ORTHO06319	M	72	160	60	47.625	54	60	46	2	6	9	2	2	20	62	2	4	3.63542	3.5	3.5	3.5	-0.36458	-0.13542	0	0	-0.36458	-0.5	-0.5	-0.5
ORTHO06320	M	80	160	85	68.8333	53.5583	69.5	47	7	3	11	2	42	5	48	4	3.5	3.98611	3.92153	3.5	3.5	0.48611	-0.06458	-0.42153	0	0.48611	0.42153	0	0
ORTHO06321	F	35	155.6	46.2	42	42	42	42	0	0	0	0	0	0	0	0	3.5	3.5	3.5	3.5	3.5	0	0	0	0	0	0	0	0
ORTHO06322	M	83	165	60	43.5	40.5	36	36	5	3	0	0	8	6	0	0	3	3	3	3	3	0	0	0	0	0	0	0	0
ORTHO06323	M	81	166	66.5	56.95	37.5	36	36	7	1	0	0	79	10	0	0	4	3.57917	3	3	3	-0.42083	-0.57917	0	0	-0.42083	-1	-1	-1
ORTHO06324	M	73	161	78	54	51.6417	48	52	0	0	0	2	0	0	0	2	4.5	4.5	4.30347	4	4	0	-0.19653	-0.30347	0	0	-0.19653	-0.5	-0.5
ORTHO06325	F	35	164	42	63.4	167.9	50.4	70.4	4	46	0	8	10	197	0	10	4.2	4.2	4.2	4.2	4.2	0	0	0	0	0	0	0	0
ORTHO06326	F	59	146	69	56	58	48	48	4	2	0	0	6	2	0	0	4	4	4	4	4	0	0	0	0	0	0	0	0
ORTHO06327	M	91	154	47	33.7917	24	24	25	3	0	0	1	3	0	0	1	3	2.35764	2	2	2	-0.64236	-0.35764	0	0	-0.64236	-1	-1	-1
ORTHO06328	M	79	165	74	59.8333	51	55.45	25.5	8	6	12	3	19	14	30	4	4	3.52778	3	2.12083	1.5	-0.47222	-0.52778	-0.87917	-0.62083	-0.47222	-1	-1.87917	-2.5
ORTHO06329	M	70	160	73	64	64	58	79	8	8	5	14	35	17	14	82	4	4	4	4	4	0	0	0	0	0	0	0	0
ORTHO06330	M	79	167	52	50	42	42	50	4	0	0	4	17	0	0	4	3.5	3.5	3.5	3.5	3.5	0	0	0	0	0	0	0	0
ORTHO06331	F	61	160	66	72	104	48	96	12	28	0	24	169	47	0	43	4	4	4	4	4	0	0	0	0	0	0	0	0
ORTHO06332	F	73	144	52	69.8833	61.5	64	61.5	6	3	4	3	59	6	13	14	5	4.78194	4.5	4.5	4.5	-0.21806	-0.28194	0	0	-0.21806	-0.5	-0.5	-0.5
ORTHO06333	F	72	153	72	54	48	36.3167	43.6	3	0	0	4	5	0	0	5	4	4	4	3.02639	3	0	0	-0.97361	-0.02639	0	0	-0.97361	-1
ORTHO06334	F	65	151	67	61.2167	52	48	44	9	8	6	4	15	16	9	4	4	3.60139	3	3	3	-0.39861	-0.60139	0	0	-0.39861	-1	-1	-1
ORTHO06335	M	78	160	74	52	56	54	54	1	4	3	3	2	7	3	3	4	3.83333	4	4	4	-0.16667	0.16667	0	0	-0.16667	0	0	0
ORTHO06336	M	84	150	45	37.5	40.5	36	36	1	3	0	0	2	5	0	0	3	3	3	3	3	0	0	0	0	0	0	0	0
ORTHO06337	F	59	155	55	40	37.5	36	36	2	1	0	0	2	1	0	0	3	3	3	3	3	0	0	0	0	0	0	0	0
ORTHO06338	F	67	156	77	46	44	42	58	2	1	0	8	4	1	0	8	3.5	3.5	3.5	3.5	3.5	0	0	0	0	0	0	0	0
ORTHO06339	F	30	144	46	37.2	26.575	34	24	2	2	8	3	3	3	21	5	4	2.76667	1.88125	1.5	1.5	-1.23333	-0.88542	-0.38125	0	-1.23333	-2.11875	-2.5	-2.5
ORTHO06340	M	79	173	86	66	54	54	58	9	3	3	5	16	7	6	7	4	4	4	4	4	0	0	0	0	0	0	0	0
ORTHO06341	M	53	165	81.5	59	48.4	65.5	60.5	2	0	7	5	2	0	8	5	4.5	4.5	4.03333	4	4	0	-0.46667	-0.03333	0	0	-0.46667	-0.5	-0.5
ORTHO06342	F	68	155	66	44.375	43.1083	48	32	3	7	12	4	3	11	24	11	4	3.19792	2.42569	2	2	-0.80208	-0.77222	-0.42569	0	-0.80208	-1.57431	-2	-2
ORTHO06343	F	87	152	70	74	56	52.3917	46	13	4	5	2	88	9	20	7	4	4	4	3.53264	3.5	0	0	-0.46736	-0.03264	0	0	-0.46736	-0.5
ORTHO06344	F	72	146	50	54	58	48	52	3	5	0	2	6	11	0	10	4	4	4	4	4	0	0	0	0	0	0	0	0
ORTHO06345	F	55	155	92	68	82.9167	77	62	7	16	14	8	10	46	49	22	4.5	4.5	4.03472	3.5	3.5	0	-0.46528	-0.53472	0	0	-0.46528	-1	-1
ORTHO06346	F	67	152	57	52	60.0333	42	42	2	7	0	0	2	9	0	0	4	4	3.83611	3.5	3.5	0	-0.16389	-0.33611	0	0	-0.16389	-0.5	-0.5
ORTHO06347	F	66	156	55	64	55.0333	44	42	8	5	1	0	11	5	1	0	4	4	3.75278	3.5	3.5	0	-0.24722	-0.25278	0	0	-0.24722	-0.5	-0.5
ORTHO06348	F	71	152.4	59.2	69.9083	72	56.775	50	6	9	10	7	17	27	40	18	5	4.82569	4.5	3.06458	3	-0.17431	-0.3257	-1.43542	-0.06458	-0.17431	-0.5	-1.93542	-2
ORTHO06349	F	75	155	55	65.075	67.6167	62	60	4	7	7	6	7	10	8	9	5	4.75625	4.46806	4	4	-0.24375	-0.28819	-0.46806	0	-0.24375	-0.53194	-1	-1
ORTHO06350	F	75	148.6	55.8	64	61.5	60.5	65.5	6	6	5	7	8	21	31	58	4	4	4	4	4	0	0	0	0	0	0	0	0
ORTHO06351	F	68	163.5	64	48.1	45.2667	30	30	5	6	0	0	6	7	0	0	4	3.175	2.77222	2.5	2.5	-0.825	-0.40278	-0.27222	0	-0.825	-1.22778	-1.5	-1.5
ORTHO06352	M	70	166	67	36	40	36	36	0	2	0	0	0	2	0	0	3	3	3	3	3	0	0	0	0	0	0	0	0
ORTHO06353	F	74	152	48	52	49.4417	52	46	2	1	5	2	2	1	6	2	4	4	3.95347	3.5	3.5	0	-0.04653	-0.45347	0	0	-0.04653	-0.5	-0.5
ORTHO06354	M	58	158	60	56	59.5	63	63	4	5	6	6	11	10	6	6	4	4	4	4	4	0	0	0	0	0	0	0	0
ORTHO06355	F	66	152.5	59	54	51.375	49.5	47	3	3	3	2	7	4	3	3	4	4	3.73958	3.5	3.5	0	-0.26042	-0.23958	0	0	-0.26042	-0.5	-0.5
ORTHO06356	M	79	171	90.5	54.6833	29.0333	26	26	3	2	1	1	5	4	1	1	4	4.05694	2.08611	2	2	0.05694	-1.97083	-0.08611	0	0.05694	-1.91389	-2	-2
ORTHO06357	F	71	148	59	64	51.425	52	44	8	3	5	1	10	5	7	1	4	4	3.78542	3.5	3.5	0	-0.21458	-0.28542	0	0	-0.21458	-0.5	-0.5
ORTHO06358	M	49	170	86	57.7917	74	64	64	0	8	4	4	0	8	4	4	5	4.81597	4.5	4.5	4.5	-0.18403	-0.31597	0	0	-0.18403	-0.5	-0.5	-0.5
ORTHO06359	F	68	150	60	52	62	68	66	2	7	10	9	2	12	12	15	4	4	4	4	4	0	0	0	0	0	0	0	0
ORTHO06360	F	74	156	73	77.1833	77.8583	65	75	7	8	2	6	59	16	2	10	4	4.43194	4.82153	5	5	0.43194	0.38958	0.17847	0	0.43194	0.82153	1	1
ORTHO06361	M	61	170	82	72.8583	61.5	59	66.5	6	3	2	5	8	7	5	9	4	4.3632	4.5	4.5	4.5	0.3632	0.13681	0	0	0.3632	0.5	0.5	0.5
ORTHO06362	M	67	172	82	58	60	58	50	5	6	5	1	42	8	9	2	4	4	4	4	4	0	0	0	0	0	0	0	0
ORTHO06363	F	57	153.4	52.5	56.9867	75.6	77.6	69.6	5	15	16	12	9	34	52	75	4	3.92389	3.8	3.8	3.8	-0.07611	-0.12389	0	0	-0.07611	-0.2	-0.2	-0.2
ORTHO06364	F	70	157	69	48.75	43.5	38.5	38.5	3	3	1	1	4	3	1	1	4	3.4375	3	3	3	-0.5625	-0.4375	0	0	-0.5625	-1	-1	-1
ORTHO06365	F	72	152	75	74	93.2833	87	75	13	17	11	8	69	100	51	35	4	4	4.27361	4.5	4.5	0	0.27361	0.22639	0	0	0.27361	0.5	0.5
ORTHO06366	F	72	148	80	51.9833	56.425	57	69	6	5	5	9	7	6	5	14	4	3.12361	3.11875	3.5	3.5	-0.87639	-0.00486	0.38125	0	-0.87639	-0.88125	-0.5	-0.5
ORTHO06367	F	78	148	60	46	57.5	49.5	49.5	2	5	3	3	2	6	3	3	3.5	3.5	3.5	3.5	3.5	0	0	0	0	0	0	0	0
ORTHO06368	M	74	159	93	61.5	86.5	74	86.5	3	13	8	13	5	26	68	70	4.5	4.5	4.5	4.5	4.5	0	0	0	0	0	0	0	0
ORTHO06369	M	82	165	62	75.2	72	50.2333	59	6	6	3	7	16	17	16	15	3	3.76667	4.5	3.60278	3.5	0.76667	0.73333	-0.89722	-0.10278	0.76667	1.5	0.60278	0.5
ORTHO06370	F	59	160	95	27.5	28.435	24.1	17.5	13	11	11	5	21	25	20	14	1	1	1.01958	1	1	0	0.01958	-0.01958	0	0	0.01958	0	0
ORTHO06371	F	45	157.7	58.8	52	48	50	48	2	0	1	0	2	0	1	0	4	4	4	4	4	0	0	0	0	0	0	0	0
ORTHO06372	M	68	174	75	98.7	105	73.9917	62.4	11	15	6	3	34	22	16	3	4	4.475	5	4.71597	4.5	0.475	0.525	-0.28403	-0.21597	0.475	1	0.71597	0.5
ORTHO06373	F	65	146	54	52	44.8167	38	40	2	1	1	2	2	1	1	2	4	4	3.27639	3	3	0	-0.72361	-0.27639	0	0	-0.72361	-1	-1
ORTHO06374	F	80	148	63	60	42	36	37.5	12	3	0	1	25	5	0	1	3	3	3	3	3	0	0	0	0	0	0	0	0
ORTHO06375	F	72	144	44	57.1633	42.2183	36	36	9	0	0	0	13	0	0	0	3.5	3.63861	3.51819	3	3	0.13861	-0.12042	-0.51819	0	0.13861	0.01819	-0.5	-0.5
ORTHO06376	F	73	157.1	75.3	87.6333	84	65.7583	63	15	12	6	6	104	80	27	45	4	4.17778	4.5	4.22986	4	0.17778	0.32222	-0.27014	-0.22986	0.17778	0.5	0.22986	0
ORTHO06377	F	74	158.5	62.4	72.8417	77.745	71.4	71.7	12	15	15	15	39	39	77	57	4	3.77847	3.45375	3.2	3.2	-0.22153	-0.32472	-0.25375	0	-0.22153	-0.54625	-0.8	-0.8
ORTHO06378	M	80	160	65.5	46.3	27.4833	24	25	3	1	0	1	6	2	0	2	3.5	3.35833	2.16528	2	2	-0.14167	-1.19306	-0.16528	0	-0.14167	-1.33472	-1.5	-1.5
ORTHO06379	F	68	159	64.5	49.0667	50.5667	58.5	51	3	5	9	6	3	9	25	13	3.8	3.58889	3.33889	3	3	-0.21111	-0.25	-0.33889	0	-0.21111	-0.46111	-0.8	-0.8
ORTHO06380	F	72	144	65.5	70	64	56	58.8	11	8	4	5	48	11	5	10	4	4	4	4	4	0	0	0	0	0	0	0	0
ORTHO06381	F	78	144	54	51.6	48	60.6	53.4	6	4	11	7	8	5	26	24	3.4	3.4	3.4	3.4	3.4	0	0	0	0	0	0	0	0
ORTHO06382	F	77	146	61	49.425	54.88	46.4	46.4	3	7	4	4	3	7	5	4	4	3.61875	3.40667	3.2	3.2	-0.38125	-0.21208	-0.20667	0	-0.38125	-0.59333	-0.8	-0.8
ORTHO06383	F	54	152	71	52.5167	48.4	42.08	36	6	5	3	0	6	5	4	0	4.2	3.37639	3.2	3.00667	3	-0.82361	-0.17639	-0.19333	-0.00667	-0.82361	-1	-1.19333	-1.2
ORTHO06384	M	79	162	55	45	53.9167	50	48	6	5	4	3	16	13	9	4	3	3	3.40972	3.5	3.5	0	0.40972	0.09028	0	0	0.40972	0.5	0.5
ORTHO06385	M	73	172	74	58	52	50	52	5	2	1	2	17	2	3	2	4	4	4	4	4	0	0	0	0	0	0	0	0
ORTHO06386	F	58	154	59	51.6	49.1267	43.2	45.2	0	0	0	1	1	0	0	1	4.3	4.3	4.09389	3.6	3.6	0	-0.20611	-0.49389	0	0	-0.20611	-0.7	-0.7
ORTHO06387	M	84	155	50	35.9417	36.725	36	38	6	2	0	1	16	6	0	1	3	1.99514	2.72708	3	3	-1.00486	0.73194	0.27292	0	-1.00486	-0.27292	0	0
ORTHO06388	F	51	161	47	48	58	60	58	0	5	6	5	1	6	6	5	4	4	4	4	4	0	0	0	0	0	0	0	0
ORTHO06389	F	71	161.7	50.8	62	62	58	48	7	7	5	0	18	25	29	0	4	4	4	4	4	0	0	0	0	0	0	0	0
ORTHO06390	F	62	151	45	15.9117	7.64	6	6	4	2	0	0	9	2	0	0	0.5	0.559306	0.52	0.5	0.5	0.05931	-0.03931	-0.02	0	0.05931	0.02	0	0
ORTHO06391	F	79	150	61	5	59.6	41.5	34	2	5	7	4	2	8	8	5	2.5	0	3.925	2	2	-2.5	3.925	-1.925	0	-2.5	1.425	-0.5	-0.5
ORTHO06392	F	69	162	69	49.6	45.6	33.6	39.6	8	6	0	3	24	11	0	5	2.8	2.8	2.8	2.8	2.8	0	0	0	0	0	0	0	0
ORTHO06393	M	78	176	67	74.7	60	55.8	53.7	11	4	2	1	138	16	11	10	4.3	4.3	4.3	4.3	4.3	0	0	0	0	0	0	0	0
ORTHO06394	M	76	179	85	56	51.9167	56	58	4	1	4	5	4	2	4	12	4	4	4.15972	4	4	0	0.15972	-0.15972	0	0	0.15972	0	0
ORTHO06395	F	71	151	50	44	44	42	42	1	1	0	0	1	1	0	0	3.5	3.5	3.5	3.5	3.5	0	0	0	0	0	0	0	0
ORTHO06396	F	73	145.7	57	69.4167	66.48	64.4	56.9	6	6	8	5	9	9	15	6	3.5	4.10972	4.29	3.7	3.7	0.60972	0.18028	-0.59	0	0.60972	0.79	0.2	0.2
ORTHO06397	F	79	158	64	67.0833	65.5	63	65.5	7	8	6	7	21	24	16	15	3.5	3.92361	4	4	4	0.42361	0.07639	0	0	0.42361	0.5	0.5	0.5
ORTHO06398	F	82	146	63	64	75.075	82.6167	60.8	8	12	12	2	14	42	75	7	4	4	4.25625	4.68472	4.7	0	0.25625	0.42847	0.01528	0	0.25625	0.68472	0.7
ORTHO06399	F	55	160	82	80	65.6167	60	58	16	10	9	8	19	12	15	17	4	4	3.80139	3.5	3.5	0	-0.19861	-0.30139	0	0	-0.19861	-0.5	-0.5
ORTHO06400	F	56	144.6	69	70	78.675	51.175	37.8	11	12	3	1	13	15	3	1	4	4	4.23125	3.39792	3	0	0.23125	-0.83333	-0.39792	0	0.23125	-0.60208	-1
ORTHO06401	F	64	157.5	72	51.7417	56	48	50	0	4	0	1	0	6	0	2	4.5	4.3118	4	4	4	-0.1882	-0.31181	0	0	-0.1882	-0.5	-0.5	-0.5
ORTHO06402	F	51	152	57	60	86	66	50.725	6	19	9	4	8	30	15	5	4	4	4	4	3.56042	0	0	0	-0.43958	0	0	0	-0.43958
ORTHO06403	F	72	155.4	60.4	36.725	38.4	45.4	32.2	2	4	7	1	2	4	8	2	4	2.72708	2.5	2.5	2.5	-1.27292	-0.22708	0	0	-1.27292	-1.5	-1.5	-1.5
ORTHO06404	M	84	165.5	75	64.6167	61.2467	55.4	52.9	7	3	2	1	15	11	2	3	3	3.71806	4.06222	4.2	4.2	0.71806	0.34417	0.13778	0	0.71806	1.06222	1.2	1.2
ORTHO06405	M	45	167	66.8	46	76	36	66	5	20	0	15	6	28	0	18	3	3	3	3	3	0	0	0	0	0	0	0	0
ORTHO06406	M	67	158	67	57	61.4	72.4	68	3	5	10	8	3	7	29	25	4.2	4.2	4.2	4.2	4.2	0	0	0	0	0	0	0	0
ORTHO06407	F	65	151	69	60	56	50	58	6	4	1	5	11	6	1	18	4	4	4	4	4	0	0	0	0	0	0	0	0
ORTHO06408	M	80	160	50	44	46	46	44	1	2	2	1	3	3	4	1	3.5	3.5	3.5	3.5	3.5	0	0	0	0	0	0	0	0
ORTHO06409	M	76	165	75	58	52.1367	51.6	53.6	5	3	3	4	6	4	5	8	4	4	3.84472	3.8	3.8	0	-0.15528	-0.04472	0	0	-0.15528	-0.2	-0.2
ORTHO06410	F	72	155.8	68	43.4083	54.7167	47.6	60.8	0	6	8	14	0	6	19	17	4	3.61736	3.45972	2.5	2.5	-0.38264	-0.15764	-0.95972	0	-0.38264	-0.54028	-1.5	-1.5
ORTHO06411	F	63	151.3	79.2	75.8	80.2	58.2	73.6	11	13	3	10	13	23	3	13	4.3	4.3	4.3	4.3	4.3	0	0	0	0	0	0	0	0
ORTHO06412	F	75	151	70	20.7	11.0633	6.4	6.9	15	5	2	3	23	8	3	5	0.6	0.6	0.555278	0.4	0.4	0	-0.04472	-0.15528	0	0	-0.04472	-0.2	-0.2
ORTHO06413	F	72	155	74	42.6667	49.205	74.9667	67.5	3	5	3	3	5	13	11	6	4	3.18056	3.04208	4.74722	5	-0.81944	-0.13847	1.70514	0.25278	-0.81944	-0.95792	0.74722	1
ORTHO06414	F	78	149.3	55.3	58.5	71.1	59.3	54.9	5	11	5	3	7	23	12	6	4	4	4	4	4	0	0	0	0	0	0	0	0
ORTHO06415	F	80	160	76	62	70	48	50	7	11	0	1	9	28	0	1	4	4	4	4	4	0	0	0	0	0	0	0	0
ORTHO06416	F	75	146	59	41.55	36	36	38	2	0	0	1	2	0	0	1	4	3.12917	3	3	3	-0.87083	-0.12917	0	0	-0.87083	-1	-1	-1
ORTHO06417	F	16	158	50	48	42.2667	42	42	0	0	0	0	0	0	0	0	4	4	3.52222	3.5	3.5	0	-0.47778	-0.02222	0	0	-0.47778	-0.5	-0.5
ORTHO06418	M	54	147	52	58	69.5367	61.4	74.8	5	8	5	8	5	12	6	8	4	4	4.17806	4.2	4.2	0	0.17806	0.02194	0	0	0.17806	0.2	0.2
ORTHO06419	M	67	164	73	60	57.9583	61.5	65.5	6	3	3	5	8	7	3	5	4	4	4.24653	4.5	4.5	0	0.24653	0.25347	0	0	0.24653	0.5	0.5
ORTHO06420	F	48	164	80	49.5	7.5	5	18.5	3	3	2	8	3	4	3	12	3.5	3.5	0	0	0	0	-3.5	0	0	0	-3.5	-3.5	-3.5
ORTHO06421	M	83	160	62	46.5	40.5	33.2083	34	7	3	3	4	9	4	8	11	3	3	3	2.51736	2.5	0	0	-0.48264	-0.01736	0	0	-0.48264	-0.5
ORTHO06422	F	75	146	66	74	68	74	74	13	10	13	13	16	19	26	27	4	4	4	4	4	0	0	0	0	0	0	0	0
ORTHO06423	M	72	160	71	80.7833	77.025	56	62	9	9	7	10	24	13	11	20	4	4.64861	4.66875	3.5	3.5	0.64861	0.02014	-1.16875	0	0.64861	0.66875	-0.5	-0.5
ORTHO06424	F	69	158	83	76.76	46.95	14.5	17	12	1	1	2	59	1	2	4	4.4	4.22167	3.74583	1	1	-0.17833	-0.47583	-2.74583	0	-0.17833	-0.65417	-3.4	-3.4
ORTHO06425	F	64	150	65	45.4	63	43.2	60.8	1	9	0	8	1	12	0	14	3.6	3.6	3.6	3.6	3.6	0	0	0	0	0	0	0	0
ORTHO06426	F	55	154	56	58.52	68.4	63.1	58.5	4	9	5	3	8	17	11	18	4.3	4.14333	4.03333	4.3	4.3	-0.15667	-0.11	0.26667	0	-0.15667	-0.26667	0	0
ORTHO06427	F	50	160	85.4	62.7	81.7	42	57	9	17	0	6	15	37	0	17	3.5	3.5	3.5	3.5	3.5	0	0	0	0	0	0	0	0
ORTHO06428	M	45	171	78	48	48	48	48	0	0	0	0	0	0	0	0	4	4	4	4	4	0	0	0	0	0	0	0	0
ORTHO06429	M	25	170	72	16	118.767	56.2	56.2	4	3	1	1	8	3	1	1	4.5	0	9.35556	4.5	4.5	-4.5	9.35556	-4.85556	0	-4.5	4.85556	0	0
ORTHO07001	F	58	153	63	56	64	48	58	4	8	0	5	4	11	0	8	4	4	4	4	4	0	0	0	0	0	0	0	0
ORTHO07002	F	77	145	68	2	22	22.5	30	1	8	9	12	2	14	64	68	0	0	0	0	0	0	0	0	0	0	0	0	0
ORTHO07003	M	91	163	74	47	58	58	71.5	5	5	5	9	21	12	17	45	3	3.25	4	4	4	0.25	0.75	0	0	0.25	1	1	1
ORTHO07004	F	71	151	62	84.2667	62.15	44	50	11	7	1	4	37	16	1	6	4	4.93889	4.0125	3.5	3.5	0.93889	-0.92639	-0.5125	0	0.93889	0.0125	-0.5	-0.5
ORTHO07005	F	73	150	50	50	51.2667	46	54	1	2	5	9	9	3	13	26	4	4	3.93889	3	3	0	-0.06111	-0.93889	0	0	-0.06111	-1	-1
ORTHO07006	M	71	166	73	48	50.825	48	46.5	0	2	4	3	0	6	9	8	4	4	3.94375	3.5	3.5	0	-0.05625	-0.44375	0	0	-0.05625	-0.5	-0.5
ORTHO07007	F	73	152.7	59.5	67.75	60.4583	83	74	8	3	14	8	24	3	22	15	4	4.27083	4.41319	4	4	0.27083	0.14236	-0.41319	0	0.27083	0.41319	0	0
ORTHO07008	F	71	145	85.6	55.5	69.6833	63.1	63.1	3	9	7	7	4	9	8	8	4	4	3.94028	3.8	3.8	0	-0.05972	-0.14028	0	0	-0.05972	-0.2	-0.2
ORTHO07009	F	69	141	60	76.33	88.21	63	68	10	15	6	8	19	25	8	8	4	4.19417	4.22583	4	4	0.19417	0.03167	-0.22583	0	0.19417	0.22583	0	0
ORTHO07010	F	79	147	51.5	12.3	7.2	3.6	4.2	12	6	0	1	37	19	0	2	0.3	0.3	0.3	0.3	0.3	0	0	0	0	0	0	0	0
ORTHO07011	M	62	171	82	72.8583	61.5	59	66.5	6	3	2	5	8	7	5	9	4	4.3632	4.5	4.5	4.5	0.3632	0.13681	0	0	0.3632	0.5	0.5	0.5
ORTHO07012	F	54	160	45.6	60	76	48	52	6	14	0	2	14	24	1	2	4	4	4	4	4	0	0	0	0	0	0	0	0
ORTHO07013	F	58	149	50.5	17.5717	16.1	16.6	14.6	8	5	7	5	27	33	36	27	0.7	0.755972	0.8	0.8	0.8	0.05597	0.04403	0	0	0.05597	0.1	0.1	0.1
ORTHO07014	F	70	157	60	50	50	48	50	1	1	0	1	2	1	0	1	4	4	4	4	4	0	0	0	0	0	0	0	0
ORTHO07015	F	74	159	70	50	50	62	60	1	1	7	6	1	1	10	17	4	4	4	4	4	0	0	0	0	0	0	0	0
ORTHO07016	F	82	152	52	2	0	0	2	1	0	0	1	1	0	0	3	2.5	0	0	0	0	-2.5	0	0	0	-2.5	-2.5	-2.5	-2.5
ORTHO07017	F	73	152.6	60.3	67.6083	56.6167	69	69	5	5	10	10	8	9	59	31	4	4.38403	3.88472	3.5	3.5	0.38403	-0.49931	-0.38472	0	0.38403	-0.11528	-0.5	-0.5
ORTHO07018	F	75	158	77	68	97.5	48	113	10	22	0	26	17	41	0	61	4	4	4	4	4	0	0	0	0	0	0	0	0
ORTHO07019	F	71	149	61	64	62	62	64	8	7	7	8	9	12	10	17	4	4	4	4	4	0	0	0	0	0	0	0	0
ORTHO07020	M	49	167	72.5	73	75.5	73	41.5833	10	11	10	1	14	11	10	1	4	4	4	4	3.29861	0	0	0	-0.70139	0	0	0	-0.70139
ORTHO07021	F	75	143.5	66	56	51.425	38.725	36	4	3	1	0	5	5	2	0	4	4	3.78542	3.06042	3	0	-0.21458	-0.725	-0.06042	0	-0.21458	-0.93958	-1
ORTHO07022	F	81	154	54	76.7	76.0667	48.425	50.8	12	9	3	4	87	44	12	13	3.5	4.30833	4.28889	3.31875	3.5	0.80833	-0.01944	-0.97014	0.18125	0.80833	0.78889	-0.18125	0
ORTHO07023	M	65	157	70	87.4	73	48	98	13	10	0	20	43	28	0	30	4	4	4	4	4	0	0	0	0	0	0	0	0
ORTHO07024	F	77	151	62	43.1	76.65	59.5	52	3	13	7	4	13	52	22	10	4	2.84167	2.55417	3.5	3.5	-1.15833	-0.2875	0.94583	0	-1.15833	-1.44583	-0.5	-0.5
ORTHO07025	F	79	153	54	37.0333	38.05	33	31.5	3	8	2	1	3	10	2	2	4	2.66944	2.17083	2.5	2.5	-1.33056	-0.49861	0.32917	0	-1.33056	-1.82917	-1.5	-1.5
ORTHO07026	F	56	148.5	59.6	68	58	62	58	10	5	7	5	20	11	10	20	4	4	4	4	4	0	0	0	0	0	0	0	0
ORTHO07027	M	79	163.5	82	50	50	48	48	1	1	0	0	1	2	0	0	4	4	4	4	4	0	0	0	0	0	0	0	0
ORTHO07028	M	28	171	63	87.075	87.1	78	85.5	20	22	12	15	57	89	25	38	4.5	3.69792	3.34167	4	4	-0.80208	-0.35625	0.65833	0	-0.80208	-1.15833	-0.5	-0.5
ORTHO07029	M	46	167	63.6	50	52	48	52	1	2	0	2	1	4	0	3	4	4	4	4	4	0	0	0	0	0	0	0	0
ORTHO07030	M	81	165	100	38.075	47.8167	46	46	1	12	14	14	2	47	124	145	4	2.98125	1.98472	1.5	1.5	-1.01875	-0.99653	-0.48472	0	-1.01875	-2.01528	-2.5	-2.5
ORTHO07031	M	82	156	47	43.5	43.3	42	43.5	1	1	0	1	2	1	0	1	3.5	3.5	3.5	3.5	3.5	0	0	0	0	0	0	0	0
ORTHO07032	F	17	165	52	50.75	63.7083	56	75.9167	4	9	4	11	10	35	7	56	4	3.5625	3.80903	4	3.74306	-0.4375	0.24653	0.19097	-0.25695	-0.4375	-0.19097	0	-0.25695
ORTHO07033	F	75	156	67.5	66	60.1083	44	44	9	7	1	1	23	11	1	1	4	4	3.84236	3.5	3.5	0	-0.15764	-0.34236	0	0	-0.15764	-0.5	-0.5
ORTHO07034	F	74	151	54.8	60	63.3	53.6	51.6	6	8	4	3	51	36	10	3	4	4	3.94167	3.8	3.8	0	-0.05833	-0.14167	0	0	-0.05833	-0.2	-0.2
ORTHO07035	F	35	152	48	78	76	76	60	15	14	14	6	38	23	17	9	4	4	4	4	4	0	0	0	0	0	0	0	0
ORTHO07036	F	43	157	61	79.475	61.3833	30	30	15	12	0	0	25	21	0	0	4	3.70625	3.11528	2.5	2.5	-0.29375	-0.59097	-0.61528	0	-0.29375	-0.88472	-1.5	-1.5
ORTHO07037	M	87	164	67	70	35.7	48	40.5	14	5	12	11	65	6	21	25	3.5	3.5	2.14167	2	2	0	-1.35833	-0.14167	0	0	-1.35833	-1.5	-1.5
ORTHO07038	F	73	154	76	64	80.625	94	69	8	15	16	6	25	47	38	13	4	4	4.09375	4.5	4.5	0	0.09375	0.40625	0	0	0.09375	0.5	0.5
ORTHO07039	M	82	165	60	43.6667	50.0083	40.5	36	3	10	7	4	4	27	44	11	3.5	3.26389	2.91736	2.5	2.5	-0.23611	-0.34653	-0.41736	0	-0.23611	-0.58264	-1	-1
ORTHO07040	M	43	168.6	65	52	50	48	48	2	1	0	0	2	1	0	0	4	4	4	4	4	0	0	0	0	0	0	0	0
ORTHO07041	F	60	160	98.5	74	62	66	74	13	7	9	13	25	11	12	23	4	4	4	4	4	0	0	0	0	0	0	0	0
ORTHO07042	F	43	165	72	127.133	72	81	142.5	19	0	3	23	64	0	8	43	4	5.26111	6	6	6	1.26111	0.73889	0	0	1.26111	2	2	2
ORTHO07043	M	87	168	74	9.63333	1.2	1.2	1.2	5	0	0	0	16	0	0	0	0.5	0.227778	0.1	0.1	0.1	-0.27222	-0.12778	0	0	-0.27222	-0.4	-0.4	-0.4
ORTHO07044	M	83	166	72	69.7167	80	74	58	15	16	13	5	39	52	21	10	3.5	3.35139	4	4	4	-0.14861	0.64861	0	0	-0.14861	0.5	0.5	0.5
ORTHO07045	F	78	155	63	14.025	10.2067	2.8	4	6	7	4	8	13	13	6	15	0.5	0.577083	0.442222	0.1	0.1	0.07708	-0.13486	-0.34222	0	0.07708	-0.05778	-0.4	-0.4
ORTHO07046	F	83	150	62	40.8	49.2	46.8	39.6	4	11	9	3	45	95	108	6	3	3	3	3	3	0	0	0	0	0	0	0	0
ORTHO07047	M	77	155	50	39	46.5	55.5	48	6	11	17	12	8	16	28	18	2.5	2.5	2.5	2.5	2.5	0	0	0	0	0	0	0	0
ORTHO07048	M	73	167.4	53.4	59	57.2667	57.9	57.9	5	4	3	3	10	4	3	3	4	4	4.01389	4.2	4.2	0	0.01389	0.18611	0	0	0.01389	0.2	0.2
ORTHO07049	F	67	158	71	40.375	14.3083	19.5	19.5	3	5	5	5	3	5	5	9	4	2.90625	0.567361	1	1	-1.09375	-2.33889	0.43264	0	-1.09375	-3.43264	-3	-3
ORTHO07050	F	69	165	65	69.75	62	54.5	44.5	11	8	5	1	23	10	6	1	4	3.85417	3.5	3.5	3.5	-0.14583	-0.35417	0	0	-0.14583	-0.5	-0.5	-0.5
ORTHO07051	F	81	150	61	80	68	56	56	19	13	7	7	58	39	18	19	3.5	3.5	3.5	3.5	3.5	0	0	0	0	0	0	0	0
ORTHO07052	M	81	168	110	38.075	47.8167	46	46	1	12	14	14	2	47	124	145	4	2.98125	1.98472	1.5	1.5	-1.01875	-0.99653	-0.48472	0	-1.01875	-2.01528	-2.5	-2.5
ORTHO07053	M	71	157	74	48	48	48	48	0	0	0	0	0	0	0	0	4	4	4	4	4	0	0	0	0	0	0	0	0
ORTHO07054	M	46	172	87.5	69	86.5	66.5	71.5	6	13	5	7	8	16	6	7	4.5	4.5	4.5	4.5	4.5	0	0	0	0	0	0	0	0
ORTHO07055	F	68	149	65	48	48	72	68	0	0	12	9	0	0	20	9	4	4	4	4	4	0	0	0	0	0	0	0	0
ORTHO07056	F	87	157	63	45	48	37.5	40.5	6	8	1	3	13	19	4	5	3	3	3	3	3	0	0	0	0	0	0	0	0
ORTHO07057	M	76	168	77.6	30.2667	27.9	26	28	0	2	1	2	0	8	3	37	4	2.52222	2	2	2	-1.47778	-0.52222	0	0	-1.47778	-2	-2	-2
ORTHO07058	F	80	162	62	67.0833	65.5	63	65.5	7	8	6	7	21	24	16	15	3.5	3.92361	4	4	4	0.42361	0.07639	0	0	0.42361	0.5	0.5	0.5
ORTHO07059	M	74	165	55	52	49.125	44	45.8133	2	3	1	3	5	4	1	8	4	4	3.59375	3.5	3.31778	0	-0.40625	-0.09375	-0.18222	0	-0.40625	-0.5	-0.68222
ORTHO07060	F	80	149	67	62	61.1583	44.2	58.3	7	4	1	7	19	7	1	15	4	4	3.91319	3.5	3.5	0	-0.08681	-0.41319	0	0	-0.08681	-0.5	-0.5
ORTHO07061	F	80	151	52	21	24	22	33	3	6	4	13	6	9	6	49	1.5	1.5	1.5	1.5	1.5	0	0	0	0	0	0	0	0
ORTHO07062	F	75	159	67.2	50	50	62	60	1	1	7	6	1	1	10	17	4	4	4	4	4	0	0	0	0	0	0	0	0
ORTHO07063	F	81	150.3	55.2	54	54	52	54	3	3	2	3	6	9	8	20	4	4	4	4	4	0	0	0	0	0	0	0	0
ORTHO07064	M	73	163.5	71.5	74	78	66	67	13	15	9	7	36	24	15	15	4	4	4	4	4	0	0	0	0	0	0	0	0
ORTHO07065	F	60	144.2	63	93.9417	110	84	62.4	15	20	8	3	95	83	17	8	4	4.32847	4.5	4.5	4.5	0.32847	0.17153	0	0	0.32847	0.5	0.5	0.5
ORTHO07066	F	71	154.8	77	59.6917	71.9	54.5	57	7	12	5	6	14	21	9	16	4	3.55764	3.5	3.5	3.5	-0.44236	-0.05764	0	0	-0.44236	-0.5	-0.5	-0.5
ORTHO07067	M	77	164	65.5	43.5167	37.5833	42.5	35	2	1	5	2	2	2	15	71	4	3.29306	2.96528	2.5	2.5	-0.70694	-0.32778	-0.46528	0	-0.70694	-1.03472	-1.5	-1.5
ORTHO07068	M	78	158	78	57	81.5	48	63	2	12	0	6	3	25	0	10	4	4	4	4	4	0	0	0	0	0	0	0	0
ORTHO07069	M	67	176	86	61.5	60.5433	59.1	59.1	3	3	3	3	3	3	3	3	4.5	4.5	4.42028	4.3	4.3	0	-0.07972	-0.12028	0	0	-0.07972	-0.2	-0.2
ORTHO07070	F	79	163.5	56	53.9	51.2167	22.5333	12	3	2	2	0	5	3	2	0	4	4	3.93472	1.50278	1	0	-0.06528	-2.43194	-0.50278	0	-0.06528	-2.49722	-3
ORTHO07071	F	89	150	58	46	40.5667	18	15	2	5	4	2	4	7	6	4	3.5	3.5	2.63056	1	1	0	-0.86944	-1.63056	0	0	-0.86944	-2.5	-2.5
ORTHO07072	F	68	155	55	77.5	78.3	84	56.5	12	9	12	1	151	13	12	1	4	4	4.15	4.5	4.5	0	0.15	0.35	0	0	0.15	0.5	0.5
ORTHO07073	F	81	152	70	58	49	42	47	8	3	0	2	15	3	0	5	3.5	3.5	3.5	3.5	3.5	0	0	0	0	0	0	0	0
ORTHO07074	M	53	171	63	46	48	46	48	2	3	2	3	2	4	2	4	3.5	3.5	3.5	3.5	3.5	0	0	0	0	0	0	0	0
ORTHO07075	M	69	164.9	73	53.65	50.5	53	48	1	1	2	0	1	1	2	0	4.5	4.2625	4	4	4	-0.2375	-0.2625	0	0	-0.2375	-0.5	-0.5	-0.5
ORTHO07076	M	55	159	91	64	68	58	60	8	10	5	6	10	13	7	6	4	4	4	4	4	0	0	0	0	0	0	0	0
ORTHO07077	F	79	155	54	46.55	36	31.5833	31.8	1	0	0	1	1	0	1	1	4	3.7125	3	2.54861	2.5	-0.2875	-0.7125	-0.45139	-0.04861	-0.2875	-1	-1.45139	-1.5
ORTHO07078	F	67	151	61	59.1667	42.4333	37.2	37.2	3	3	4	4	8	3	4	4	4	3.76389	2.96944	2.5	2.5	-0.23611	-0.79444	-0.46945	0	-0.23611	-1.03056	-1.5	-1.5
ORTHO07079	F	67	152	59	58	101	48	65.5	5	24	0	7	8	45	0	9	4	4	4	4	4	0	0	0	0	0	0	0	0
ORTHO07080	F	77	150	69	56	64	54.35	52	4	8	8	8	7	14	19	20	4	4	4	3.02917	3	0	0	-0.97083	-0.02917	0	0	-0.97083	-1
ORTHO07081	F	74	151	51.5	47.3417	45.665	35.7467	33.6	1	2	0	0	1	2	0	0	4	3.77847	3.47208	2.97889	2.8	-0.22153	-0.30639	-0.49319	-0.17889	-0.22153	-0.52792	-1.02111	-1.2
ORTHO07082	F	71	154	73	70.9917	81.5	81.5	81.5	6	11	11	9	17	11	19	15	4	4.33264	4.5	4.5	4.5	0.33264	0.16736	0	0	0.33264	0.5	0.5	0.5
ORTHO07083	M	53	180	116	45.9	37.125	36	44.075	1	1	3	2	1	2	3	3	5	3.61667	2.88542	2.5	2.88125	-1.38333	-0.73125	-0.38542	0.38125	-1.38333	-2.11458	-2.5	-2.11875
ORTHO07084	M	79	166	84.5	56	60	62	56	4	6	7	4	4	9	20	9	4	4	4	4	4	0	0	0	0	0	0	0	0
ORTHO07085	F	80	155	58	45	47.2917	54	46	6	5	6	2	39	59	22	5	3	3	3.06597	3.5	3.5	0	0.06597	0.43403	0	0	0.06597	0.5	0.5
ORTHO07086	F	75	151	63	70	58.2917	44	44	11	8	1	1	16	12	2	1	4	4	3.52431	3.5	3.5	0	-0.47569	-0.02431	0	0	-0.47569	-0.5	-0.5
ORTHO07087	F	67	158	77	60	62	60.5	58	6	6	5	4	9	17	12	10	4	4	4	4	4	0	0	0	0	0	0	0	0
ORTHO07088	F	73	148	50	50	57.3083	47	47	1	6	2	2	1	11	2	2	4	4	3.69236	3.5	3.5	0	-0.30764	-0.19236	0	0	-0.30764	-0.5	-0.5
ORTHO07089	M	56	172	63	56	50.1	33.425	32	4	4	0	1	5	4	0	3	4	4	3.50833	2.78542	2.5	0	-0.49167	-0.72292	-0.28542	0	-0.49167	-1.21458	-1.5
ORTHO07090	F	26	167	51	83	57.5	53	60.5	15	4	2	5	71	9	2	5	4	4	4	4	4	0	0	0	0	0	0	0	0
ORTHO07091	F	66	158	65	50.5	53.4667	47	44.5	1	3	2	1	2	3	2	1	4	4	3.83056	3.5	3.5	0	-0.16944	-0.33056	0	0	-0.16944	-0.5	-0.5
ORTHO07092	M	35	179	76	86.5	74.83	66.6	63.6	13	4	1	0	142	8	1	0	4.5	4.5	5.36083	5.3	5.3	0	0.86083	-0.06083	0	0	0.86083	0.8	0.8
ORTHO07093	F	77	165	60	86.3167	99	69	81.5	12	18	6	11	31	87	13	46	4	4.31806	4.5	4.5	4.5	0.31806	0.18194	0	0	0.31806	0.5	0.5	0.5
ORTHO07094	M	88	160	61.5	12.5867	6.81	12	6	1	0	3	0	1	0	8	0	3	0.923889	0.5675	0.5	0.5	-2.07611	-0.35639	-0.0675	0	-2.07611	-2.4325	-2.5	-2.5
ORTHO07095	F	61	151	86	77	64.625	45	51	10	7	1	3	82	63	32	65	4	4	3.88542	3.5	3.5	0	-0.11458	-0.38542	0	0	-0.11458	-0.5	-0.5
ORTHO07096	F	38	157	57	24.8333	32	24	27.9	0	4	0	2	0	5	0	2	4	2.06944	2	2	2	-1.93056	-0.06944	0	0	-1.93056	-2	-2	-2
ORTHO07097	M	77	155	70	88.6333	71.2417	64	74	13	5	5	10	41	15	22	65	4	4.55278	4.9368	4.5	4.5	0.55278	0.38403	-0.43681	0	0.55278	0.93681	0.5	0.5
ORTHO07098	F	56	154	75	70.5417	77	60	63	6	7	2	3	18	12	2	3	4	4.33681	4.5	4.5	4.5	0.33681	0.1632	0	0	0.33681	0.5	0.5	0.5
ORTHO07099	F	76	150	57	51.0833	50	50	44	7	7	7	4	17	17	12	6	4	2.75694	3	3	3	-1.24306	0.24306	0	0	-1.24306	-1	-1	-1
ORTHO07100	M	75	175	51	51.4833	48	48	46	3	3	3	2	3	9	4	6	4	3.79028	3.5	3.5	3.5	-0.20972	-0.29028	0	0	-0.20972	-0.5	-0.5	-0.5
ORTHO07101	F	45	164	56	49.0833	37.25	25.5	34.5	4	6	1	7	6	9	1	10	4	3.46528	2.35417	2	2	-0.53472	-1.11111	-0.35417	0	-0.53472	-1.64583	-2	-2
ORTHO07102	F	66	156	71	55.1167	50	42	46	5	4	0	2	5	4	0	2	4	3.75972	3.5	3.5	3.5	-0.24028	-0.25972	0	0	-0.24028	-0.5	-0.5	-0.5
ORTHO07103	F	71	149	74.35	56	46.9833	42	44	4	1	0	1	6	1	0	1	4	4	3.74861	3.5	3.5	0	-0.25139	-0.24861	0	0	-0.25139	-0.5	-0.5
ORTHO07104	M	87	171	80	50	44	42	44	4	1	0	1	4	3	0	1	3.5	3.5	3.5	3.5	3.5	0	0	0	0	0	0	0	0
ORTHO07105	M	61	159	52	48	47.2	50	42	0	0	4	0	0	0	9	0	4	4	3.93333	3.5	3.5	0	-0.06667	-0.43333	0	0	-0.06667	-0.5	-0.5
ORTHO07106	F	78	153	70	60.1917	72.825	54.5	57	7	9	5	6	14	28	8	17	3.5	3.64097	3.77708	3.5	3.5	0.14097	0.13611	-0.27708	0	0.14097	0.27708	0	0
ORTHO07107	F	75	162	60	60	48	52	50	6	0	2	1	215	0	4	4	4	4	4	4	4	0	0	0	0	0	0	0	0
ORTHO07108	F	64	149.2	67.6	77.6833	84	66	59.8	9	12	3	2	12	19	8	3	4	4.80694	5	5	4.65	0.80694	0.19306	0	-0.35	0.80694	1	1	0.65
ORTHO07109	M	75	154	63	54	57.425	56	62	3	5	7	10	5	11	10	30	4	4	3.95208	3.5	3.5	0	-0.04792	-0.45208	0	0	-0.04792	-0.5	-0.5
ORTHO07110	F	69	155	65	50	48	43.0833	42	1	0	0	0	1	0	0	0	4	4	4	3.59028	3.5	0	0	-0.40972	-0.09028	0	0	-0.40972	-0.5
ORTHO07111	F	64	158	68	78	82.75	72.5	67.5	15	9	5	3	134	47	34	14	4	4	4.64583	5	5	0	0.64583	0.35417	0	0	0.64583	1	1
ORTHO07112	M	73	154	57.8	89	107.5	60	77.5	9	17	0	7	19	59	0	13	5	5	5	5	5	0	0	0	0	0	0	0	0
ORTHO07113	F	78	151	62	47.5	58.3367	54.955	50	2	11	9	8	11	23	27	20	4	3.625	2.98639	2.70458	2.5	-0.375	-0.63861	-0.28181	-0.20458	-0.375	-1.01361	-1.29542	-1.5
ORTHO07114	F	62	152	65.6	53	45.5833	40	48	0	2	2	6	1	2	2	7	4	4	3.46528	3	3	0	-0.53472	-0.46528	0	0	-0.53472	-1	-1
ORTHO07115	F	79	149	60	37.45	50.25	45	37.5	0	6	6	3	0	14	37	30	4	3.12083	2.9375	2.5	2.5	-0.87917	-0.18333	-0.4375	0	-0.87917	-1.0625	-1.5	-1.5
ORTHO07116	F	72	152	63	92.0667	56.0833	50.5	50.5	12	1	1	1	18	1	1	1	4	4.42222	4.46528	4	4	0.42222	0.04306	-0.46528	0	0.42222	0.46528	0	0
ORTHO07117	F	62	152	76.6	48	56	42	49	3	7	0	4	4	7	0	4	3.5	3.5	3.5	3.5	3.5	0	0	0	0	0	0	0	0
ORTHO07118	M	77	156	57	72.8667	108.067	81	81	9	16	9	9	16	34	13	15	4	4.23889	4.96389	4.5	4.5	0.23889	0.725	-0.46389	0	0.23889	0.96389	0.5	0.5
ORTHO07119	M	56	166	66	56	68	54	50	4	10	3	1	7	31	4	1	4	4	4	4	4	0	0	0	0	0	0	0	0
ORTHO07120	F	67	155	55	92.4167	69	71.5	66.5	13	4	7	5	92	6	10	8	4	4.07639	4.5	4.5	4.5	0.07639	0.42361	0	0	0.07639	0.5	0.5	0.5
ORTHO07121	F	76	151	54	42.8083	29	38.4167	30.5	3	2	8	5	5	2	20	11	4	2.98403	2	1.53472	1.5	-1.01597	-0.98403	-0.46528	-0.03472	-1.01597	-2	-2.46528	-2.5
ORTHO07122	F	85	159	60	41.7967	38.1867	36	36	3	0	0	0	5	0	0	0	3	3.10805	3.18222	3	3	0.10806	0.07417	-0.18222	0	0.10806	0.18222	0	0
ORTHO07123	F	51	138	70	52	49.4	42	42	2	3	3	3	4	5	5	7	4	4	3.61667	3	3	0	-0.38333	-0.61667	0	0	-0.38333	-1	-1
ORTHO07124	F	74	155	53	58	48.425	60.4	53.5	5	2	8	5	6	3	12	8	4	4	3.65208	3.5	3.5	0	-0.34792	-0.15208	0	0	-0.34792	-0.5	-0.5
ORTHO07125	F	69	155	72.5	49.0333	46.35	42.6	51.4	2	1	3	7	2	1	3	7	4	3.71111	3.34583	3	3	-0.28889	-0.36528	-0.34583	0	-0.28889	-0.65417	-1	-1
ORTHO07126	F	69	149	51	58	53.2033	25.0917	22	5	3	0	2	8	5	0	2	4	4	3.93361	2.09097	1.5	0	-0.06639	-1.84264	-0.59097	0	-0.06639	-1.90903	-2.5
ORTHO07127	M	80	153	59.2	78.4333	64.7	46	48	13	9	5	6	44	27	30	28	3	3.95278	3.89167	3	3	0.95278	-0.06111	-0.89167	0	0.95278	0.89167	0	0
ORTHO07128	F	81	139	57	46.9667	40.0867	26.6	26.6	5	4	2	2	34	4	3	4	3.5	3.08056	2.67389	1.8	1.8	-0.41944	-0.40667	-0.87389	0	-0.41944	-0.82611	-1.7	-1.7
ORTHO07129	F	77	152	77	68.9083	66.2233	71.6	63.6	5	6	8	5	8	6	10	7	4	4.49236	4.47694	4.3	4.3	0.49236	-0.01542	-0.17694	0	0.49236	0.47694	0.3	0.3
ORTHO07130	F	62	147	63	72.3167	77.0667	54.5	69.5	7	8	5	11	18	19	10	46	4	4.31806	4.25556	3.5	3.5	0.31806	-0.0625	-0.75556	0	0.31806	0.25556	-0.5	-0.5
ORTHO07131	F	66	146	78	81.5	54	54	54	11	0	0	0	20	0	0	0	4.5	4.5	4.5	4.5	4.5	0	0	0	0	0	0	0	0
ORTHO07132	M	75	163	78	62	58.9	74.5	74.5	7	4	13	13	9	6	19	20	4	4	3.90833	3.5	3.5	0	-0.09167	-0.40833	0	0	-0.09167	-0.5	-0.5
ORTHO07133	M	87	168	72	57	45.6833	37.5	36	10	4	1	0	20	6	1	0	3.5	3.5	3.30694	3	3	0	-0.19306	-0.30695	0	0	-0.19306	-0.5	-0.5
ORTHO07134	M	61	168	73	59	56.825	58	52	2	7	11	8	4	11	19	23	4.5	4.5	3.52708	3	3	0	-0.97292	-0.52708	0	0	-0.97292	-1.5	-1.5
ORTHO07135	M	87	165	75.5	52	52	52	50	2	2	2	1	5	2	3	1	4	4	4	4	4	0	0	0	0	0	0	0	0
ORTHO07136	F	64	159	59	62	51.725	50	53	7	4	4	5	8	4	4	6	4	4	3.64375	3.5	3.5	0	-0.35625	-0.14375	0	0	-0.35625	-0.5	-0.5
ORTHO07137	F	63	153	79.6	79	82.05	66	72	10	11	6	8	10	20	7	13	4.5	4.5	4.42083	4	4	0	-0.07917	-0.42083	0	0	-0.07917	-0.5	-0.5
ORTHO07138	F	84	141	49	59.5	48.975	33	31.5	10	7	2	1	11	9	2	1	3	3	2.91458	2.5	2.5	0	-0.08542	-0.41458	0	0	-0.08542	-0.5	-0.5
ORTHO07139	M	70	163	80	50	56.1967	65.8	56.935	1	1	7	2	8	2	9	2	4	4	4.09972	4.2	4.35292	0	0.09972	0.10028	0.15292	0	0.09972	0.2	0.35292
ORTHO07140	M	83	164	72.8	50	40	40	38	7	2	2	1	31	4	7	3	3	3	3	3	3	0	0	0	0	0	0	0	0
ORTHO07141	M	73	153.8	53.4	50	52	68	66	1	2	10	9	1	2	31	22	4	4	4	4	4	0	0	0	0	0	0	0	0
ORTHO07142	F	69	157	63	69.6833	63.65	58	55.5	9	3	4	3	50	10	11	10	4	4.22361	4.2625	4	4	0.22361	0.03889	-0.2625	0	0.22361	0.2625	0	0
ORTHO07143	M	76	163	68	56	50	48	50	4	1	0	1	4	1	0	2	4	4	4	4	4	0	0	0	0	0	0	0	0
ORTHO07144	F	26	160	58	58	65.5	58.5	57	5	6	4	3	5	17	9	7	4	4	4	4	4	0	0	0	0	0	0	0	0
ORTHO07145	M	84	169	75	36	36	36	36	0	0	0	0	0	0	0	0	3	3	3	3	3	0	0	0	0	0	0	0	0
ORTHO07146	F	64	147	56	59.95	40.9583	36	36	7	6	6	6	7	7	6	6	4	3.32917	2.41319	2	2	-0.67083	-0.91597	-0.4132	0	-0.67083	-1.58681	-2	-2
ORTHO07147	F	73	151	53.4	55.3	63.15	57	62	6	13	6	8	10	43	20	13	4	3.60833	3.05417	3.5	3.5	-0.39167	-0.55417	0.44583	0	-0.39167	-0.94583	-0.5	-0.5
ORTHO07148	F	65	144	76.6	50.8333	82.5	60	96	5	10	4	14	17	37	10	102	4	3.40278	4	4	4	-0.59722	0.59722	0	0	-0.59722	0	0	0
ORTHO07149	M	84	162	66	42	44.795	38.4	39.9	0	2	0	1	0	2	0	1	3.5	3.5	3.48292	3.2	3.2	0	-0.01708	-0.28292	0	0	-0.01708	-0.3	-0.3
ORTHO07150	F	88	146	52	43.225	43.1583	39	37.5	3	1	2	1	9	1	3	1	3	3.22708	3.47153	3	3	0.22708	0.24445	-0.47153	0	0.22708	0.47153	0	0
ORTHO07151	F	92	148	60	20	18	18	20	2	0	0	2	2	0	0	2	1.5	1.5	1.5	1.5	1.5	0	0	0	0	0	0	0	0
ORTHO07152	F	78	149	61	64	58.8167	46.4	61.8	8	7	2	9	16	7	3	12	4	4	3.65139	3.5	3.5	0	-0.34861	-0.15139	0	0	-0.34861	-0.5	-0.5
ORTHO07153	M	69	152.9	50.5	60	46.7667	38.2	44.8	6	4	1	4	27	4	2	8	4	4	3.16389	3	3	0	-0.83611	-0.16389	0	0	-0.83611	-1	-1
ORTHO07154	M	72	154	54	52	48	52	48	2	0	2	0	3	0	6	0	4	4	4	4	4	0	0	0	0	0	0	0	0
ORTHO07155	F	81	152	56	52	54.4067	50.4	50.4	2	2	0	0	2	2	0	0	4	4	4.15056	4.2	4.2	0	0.15056	0.04944	0	0	0.15056	0.2	0.2
ORTHO07156	F	60	158	59	73.3583	63.3333	58	53	8	4	4	2	9	5	6	2	4	4.2382	4.44444	4	4	0.2382	0.20625	-0.44444	0	0.2382	0.44444	0	0
ORTHO07157	M	43	166	70	70.5	53	50.5	48	9	2	1	0	13	2	2	0	4	4	4	4	4	0	0	0	0	0	0	0	0
ORTHO07158	F	61	143	65	56	49.8833	30	34	4	2	0	2	5	2	0	2	4	4	3.82361	2.5	2.5	0	-0.17639	-1.32361	0	0	-0.17639	-1.5	-1.5
ORTHO07159	F	65	155	66	48	60	48	62	0	6	0	7	0	7	0	9	4	4	4	4	4	0	0	0	0	0	0	0	0
ORTHO07160	F	78	155	41.5	61.3333	60	46	42	8	12	5	4	21	73	153	46	4	3.77778	3	3	3	-0.22222	-0.77778	0	0	-0.22222	-1	-1	-1
ORTHO07161	M	81	167	78	50	45.0667	48	48	4	0	0	0	30	0	0	0	3.5	3.5	3.75556	4	4	0	0.25556	0.24445	0	0	0.25556	0.5	0.5
ORTHO07162	M	65	162	74	74	60	68	56	13	6	10	4	21	13	22	9	4	4	4	4	4	0	0	0	0	0	0	0	0
ORTHO07163	F	68	150	65	68.4	76.33	73.5	54.6	12	16	13	6	33	71	58	21	4	3.40833	3.01083	3.2	3.2	-0.59167	-0.3975	0.18917	0	-0.59167	-0.98917	-0.8	-0.8
ORTHO07164	M	78	164	78.8	90.5	63	50.5	48	17	6	1	0	58	17	2	0	4	4	4	4	4	0	0	0	0	0	0	0	0
ORTHO07165	F	81	162	72	62	70	48	50	7	11	0	1	9	28	0	1	4	4	4	4	4	0	0	0	0	0	0	0	0
ORTHO07166	F	56	155	51.5	42.775	28.8583	3.5	0	1	0	1	0	1	0	1	0	4	3.39792	2.40486	0.0833333	0	-0.60208	-0.99306	-2.32153	-0.08333	-0.60208	-1.59514	-3.91667	-4
ORTHO07167	F	66	142	45.8	69.5	70.5	48	48	7	9	0	0	60	49	0	0	4	4	4	4	4	0	0	0	0	0	0	0	0
ORTHO07168	M	50	179	72	51.575	67	62	67	3	10	8	10	4	15	11	15	4	3.71458	3.5	3.5	3.5	-0.28542	-0.21458	0	0	-0.28542	-0.5	-0.5	-0.5
ORTHO07169	M	82	167	69	54.925	65.0417	48	49.5	12	14	4	5	25	81	12	11	3.5	3.07708	3.33681	3.5	3.5	-0.42292	0.25972	0.1632	0	-0.42292	-0.1632	0	0
ORTHO07170	M	80	176	76	66	63.65	74	74	9	6	8	8	24	14	22	16	4	4	4.22083	4.5	4.5	0	0.22083	0.27917	0	0	0.22083	0.5	0.5
ORTHO07171	F	72	154	59	70	57.17	54.4	58.4	11	5	5	7	23	5	5	8	4	4	3.93083	3.7	3.7	0	-0.06917	-0.23083	0	0	-0.06917	-0.3	-0.3
ORTHO07172	F	57	149	58.5	46.8583	46.525	44.8	38.5	2	3	4	1	2	10	6	1	4	3.57153	3.36042	3	3	-0.42847	-0.21111	-0.36042	0	-0.42847	-0.63958	-1	-1
ORTHO07173	F	85	150	45	60	62.925	44.4	60.4	16	7	0	5	28	27	0	11	3	3	3.37708	3.7	3.7	0	0.37708	0.32292	0	0	0.37708	0.7	0.7
ORTHO07174	F	58	135	54	56	58.73	55.6	61.6	4	6	5	8	6	6	6	9	4	4	3.89417	3.8	3.8	0	-0.10583	-0.09417	0	0	-0.10583	-0.2	-0.2
ORTHO07175	M	59	153.4	66	51.4417	47.7333	43.5	41	3	3	3	2	4	7	4	2	4	3.66181	3.35278	3	3	-0.3382	-0.30903	-0.35278	0	-0.3382	-0.64722	-1	-1
ORTHO07176	F	73	148	62	39.9583	40.5	35	32.5	3	3	2	1	5	3	2	1	4	2.74653	2.5	2.5	2.5	-1.25347	-0.24653	0	0	-1.25347	-1.5	-1.5	-1.5
ORTHO07177	F	78	148	64	43.35	58.8833	66	60	1	11	9	6	2	16	14	8	4	3.44583	3.07361	4	4	-0.55417	-0.37222	0.92639	0	-0.55417	-0.92639	0	0
ORTHO07178	F	21	160	56	69	71.575	55	52.5	8	12	10	9	9	19	12	14	4	4	3.38125	2.5	2.5	0	-0.61875	-0.88125	0	0	-0.61875	-1.5	-1.5
ORTHO07179	F	66	147	72	94.4667	65.85	67	75.6583	14	8	10	10	42	16	14	13	4	4.41389	3.82083	3.5	3.84653	0.41389	-0.59306	-0.32083	0.34653	0.41389	-0.17917	-0.5	-0.15347
ORTHO07180	F	64	153	56	54	61.5	44	53	3	7	4	7	8	10	5	9	4	4	3.95833	3	3	0	-0.04167	-0.95833	0	0	-0.04167	-1	-1
ORTHO07181	F	69	147.3	61	62.5917	77.2417	57.5	66	11	20	11	15	16	48	38	40	4	3.38264	2.89514	2.5	2.5	-0.61736	-0.4875	-0.39514	0	-0.61736	-1.10486	-1.5	-1.5
ORTHO07182	M	92	160	70	37.5	37.5	30	39	5	5	0	6	13	12	0	11	2.5	2.5	2.5	2.5	2.5	0	0	0	0	0	0	0	0
ORTHO07183	F	54	163.5	100	70.6583	75.5	75.5	55.5	9	11	11	3	11	18	43	4	4.5	4.01319	4	4	4	-0.48681	-0.01319	0	0	-0.48681	-0.5	-0.5	-0.5
ORTHO07184	F	81	155	67	49.5	43.5	42	45	5	1	0	2	21	4	0	8	3.5	3.5	3.5	3.5	3.5	0	0	0	0	0	0	0	0
ORTHO07185	F	67	147	67	57.52	60.6	59.78	52	5	6	7	4	9	11	14	10	4	3.91833	3.8	3.52333	3.5	-0.08167	-0.11833	-0.27667	-0.02333	-0.08167	-0.2	-0.47667	-0.5
ORTHO07186	M	79	165	74	52	49.0333	20.72	8.7	2	5	12	5	2	10	39	8	4	4	3.33611	0.226667	0.1	0	-0.66389	-3.10944	-0.12667	0	-0.66389	-3.77333	-3.9
ORTHO07187	F	64	153	70	54.5167	51	46	48.5	9	5	4	5	14	10	5	6	4	3.04306	3	3	3	-0.95694	-0.04306	0	0	-0.95694	-1	-1	-1
ORTHO07188	F	71	155.7	65	63.7667	58.4	24	24	16	13	0	0	27	22	0	0	4	3.23056	2.70833	2	2	-0.76944	-0.52222	-0.70833	0	-0.76944	-1.29167	-2	-2
ORTHO07189	F	63	150	45	15.9117	7.64	6	6	4	2	0	0	9	2	0	0	0.5	0.559306	0.52	0.5	0.5	0.05931	-0.03931	-0.02	0	0.05931	0.02	0	0
ORTHO07190	M	80	151	77.3	68	46.5	44.5	44.5	11	2	1	1	13	2	1	1	3.5	3.5	3.5	3.5	3.5	0	0	0	0	0	0	0	0
ORTHO07191	F	71	143	76	78.4	103	44.4	83	15	28	0	14	50	55	0	26	3.7	3.7	3.7	3.7	3.7	0	0	0	0	0	0	0	0
ORTHO07192	F	69	151.9	81	58	58	48	50.5	4	4	0	1	5	5	0	1	4	4	4	4	4	0	0	0	0	0	0	0	0
ORTHO07193	F	81	143	61	64	55.55	44	35.8333	11	9	4	6	41	36	5	30	3.5	3.5	3.12917	3	1.94444	0	-0.37083	-0.12917	-1.05556	0	-0.37083	-0.5	-1.55556
ORTHO07194	M	63	162	61	74	86	75	60	13	16	9	4	29	65	11	4	4	4	4	4	4	0	0	0	0	0	0	0	0
ORTHO07195	F	61	148	63	96.6	96.5	71.5	81.5	18	17	7	11	41	31	15	27	4	4.21667	4.5	4.5	4.5	0.21667	0.28333	0	0	0.21667	0.5	0.5	0.5
ORTHO07196	M	88	173	88	40	52	46	44	2	8	5	4	3	35	17	22	3	3	3	3	3	0	0	0	0	0	0	0	0
ORTHO07197	F	58	145	67	52	58	52	50	2	5	2	1	6	20	4	5	4	4	4	4	4	0	0	0	0	0	0	0	0
ORTHO07198	F	52	153	50	54	62.05	74	69	3	6	8	6	3	6	8	7	4	4	4.12917	4.5	4.5	0	0.12917	0.37083	0	0	0.12917	0.5	0.5
ORTHO07199	F	79	150	58	46	57.5	49.5	49.5	2	5	3	3	2	6	3	3	3.5	3.5	3.5	3.5	3.5	0	0	0	0	0	0	0	0
ORTHO07200	F	73	148.2	89	111.267	82.5	85	72.5	19	9	10	5	68	42	33	21	4	4.81389	5	5	5	0.81389	0.18611	0	0	0.81389	1	1	1
ORTHO07201	M	76	165	68	55.5	51.8167	29.1	31.5	3	3	2	3	3	3	2	4	4	4	3.69306	2.00833	2	0	-0.30695	-1.68472	-0.00833	0	-0.30695	-1.99167	-2
ORTHO07202	M	79	157	66	65.5	63	65.5	60.5	6	6	7	5	11	6	9	7	4	4	4	4	4	0	0	0	0	0	0	0	0
ORTHO07203	F	75	149	60	41.45	49.53	48.6	38.6	3	7	6	2	4	22	6	3	4	2.95417	2.54417	2.8	2.8	-1.04583	-0.41	0.25583	0	-1.04583	-1.45583	-1.2	-1.2
ORTHO07204	M	75	176	76	44.3917	48.5	48.5	52	3	5	5	4	3	5	6	8	4	3.11597	3	3	3	-0.88403	-0.11597	0	0	-0.88403	-1	-1	-1
ORTHO07205	F	32	156	58	37.4	50.4	26.4	28.4	5	12	0	1	5	13	0	6	2.2	2.2	2.2	2.2	2.2	0	0	0	0	0	0	0	0
ORTHO07206	F	81	146	48.6	30	47.5	18	18	8	14	0	0	11	21	0	0	1.5	1.5	1.5	1.5	1.5	0	0	0	0	0	0	0	0
ORTHO07207	F	64	150.2	62.8	57	38.4667	23	30.5	10	5	2	5	11	6	3	6	4	3.08333	2.33056	1.5	1.5	-0.91667	-0.75278	-0.83056	0	-0.91667	-1.66944	-2.5	-2.5
ORTHO07208	F	66	140	60	45.7667	40	38	44	1	2	1	4	1	2	1	4	4	3.31389	3	3	3	-0.68611	-0.31389	0	0	-0.68611	-1	-1	-1
ORTHO07209	F	64	146	44	38.95	20.8	11.4	7.8	1	3	3	1	1	3	4	1	3.5	3.07917	1.26667	0.5	0.5	-0.42083	-1.8125	-0.76667	0	-0.42083	-2.23333	-3	-3
ORTHO07210	F	74	152	57.5	54	58	48	70	3	5	0	11	8	12	0	22	4	4	4	4	4	0	0	0	0	0	0	0	0
ORTHO07211	M	85	179	75	42	43.3333	44	46	0	3	4	5	0	9	45	9	3.5	3.5	3.11111	3	3	0	-0.38889	-0.11111	0	0	-0.38889	-0.5	-0.5
ORTHO07212	M	81	171.5	67.8	28	46.5	24	56.5	2	13	0	16	3	38	0	122	2	2	2	2	2	0	0	0	0	0	0	0	0
ORTHO07213	M	93	168	80	66.9333	78.7	54	37.5	13	16	16	5	23	36	35	12	2	2.99444	3.89167	2.5	2.5	0.99445	0.89722	-1.39167	0	0.99445	1.89167	0.5	0.5
ORTHO07214	F	79	165.8	87.9	70.05	77.7167	60	68	14	8	6	10	99	37	10	22	3.5	3.8375	4.30972	4	4	0.3375	0.47222	-0.30972	0	0.3375	0.80972	0.5	0.5
ORTHO07215	F	74	155	60.5	58	78.6583	49.5	57	5	12	3	6	6	27	6	10	4	4	4.01319	3.5	3.5	0	0.01319	-0.5132	0	0	0.01319	-0.5	-0.5
ORTHO07216	F	57	159	67.7	50	58.7333	44	42	1	6	1	0	1	13	2	0	4	4	3.89444	3.5	3.5	0	-0.10556	-0.39444	0	0	-0.10556	-0.5	-0.5
ORTHO07217	M	78	164	69	52	46.9167	48	50	2	1	3	4	2	1	4	7	4	4	3.74306	3.5	3.5	0	-0.25694	-0.24306	0	0	-0.25694	-0.5	-0.5
ORTHO07218	F	77	144	56	52.4083	56.8667	41	51	4	7	2	6	6	7	2	6	4	3.53403	3.28056	3	3	-0.46597	-0.25347	-0.28056	0	-0.46597	-0.71945	-1	-1
ORTHO07219	F	66	152	62	56	58.1833	56	78	4	6	10	21	13	7	10	76	4	4	3.84861	3	3	0	-0.15139	-0.84861	0	0	-0.15139	-1	-1
ORTHO07220	M	61	152	55	48	47.2	50	42	0	0	4	0	0	0	9	0	4	4	3.93333	3.5	3.5	0	-0.06667	-0.43333	0	0	-0.06667	-0.5	-0.5
ORTHO07221	M	68	177	86	53	62.5833	57	52	2	7	6	4	3	16	6	10	4	4	3.75694	3.5	3.5	0	-0.24306	-0.25695	0	0	-0.24306	-0.5	-0.5
ORTHO07222	M	68	177	86	53	62.5833	57	52	2	7	6	4	3	16	6	10	4	4	3.75694	3.5	3.5	0	-0.24306	-0.25695	0	0	-0.24306	-0.5	-0.5
ORTHO07223	M	52	167	82	12.5	104.133	61.5	61.3	5	8	5	5	9	8	6	6	4.5	0	6.97778	4	4	-4.5	6.97778	-2.97778	0	-4.5	2.47778	-0.5	-0.5
ORTHO07224	F	61	146	47.6	50	46.5667	28	28	1	0	2	2	1	0	2	3	4	4	3.88056	2	2	0	-0.11944	-1.88056	0	0	-0.11944	-2	-2
ORTHO07225	M	39	181	65	60.5	60.63	63.6	72.6	5	5	6	9	5	8	7	12	4	4	3.9275	3.8	3.8	0	-0.0725	-0.1275	0	0	-0.0725	-0.2	-0.2
ORTHO07226	F	57	162	72	51.2333	46.3333	44	54	7	8	10	15	11	10	13	33	4	3.10278	2.52778	2	2	-0.89722	-0.575	-0.52778	0	-0.89722	-1.47222	-2	-2
ORTHO07227	M	80	160	77	20.3333	20	12	14	2	4	0	1	2	4	0	1	3.5	1.36111	1	1	1	-2.13889	-0.36111	0	0	-2.13889	-2.5	-2.5	-2.5
ORTHO07228	F	75	153	56	27.1167	39	33	27	0	10	6	2	0	18	6	3	4	2.25972	2	2	2	-1.74028	-0.25972	0	0	-1.74028	-2	-2	-2
ORTHO07229	M	40	164	47	56	58	54	52	4	5	3	2	5	8	3	2	4	4	4	4	4	0	0	0	0	0	0	0	0
ORTHO07230	F	55	144.9	57	16.2	10.4	8.4	10.3	5	2	0	2	10	2	0	2	0.7	0.7	0.7	0.7	0.7	0	0	0	0	0	0	0	0
ORTHO07231	F	75	163.2	78.6	15.8	21.2983	20.5	15.6	10	21	19	12	30	71	66	23	0.5	0.5	0.549861	0.6	0.6	0	0.04986	0.05014	0	0	0.04986	0.1	0.1
ORTHO07232	F	60	155	86	110.517	71.45	56.5	69	18	6	1	6	92	55	7	64	4.5	4.95972	4.70417	4.5	4.5	0.45972	-0.25556	-0.20417	0	0.45972	0.20417	0	0
ORTHO07233	F	50	150	50.4	58	48.6833	42	42	5	3	0	0	11	4	0	0	4	4	3.55694	3.5	3.5	0	-0.44306	-0.05694	0	0	-0.44306	-0.5	-0.5
ORTHO07234	F	74	162	63	62	45	40.6917	42.235	7	2	12	14	15	5	50	102	4	4	3.41667	0.615972	0.377917	0	-0.58333	-2.80069	-0.23806	0	-0.58333	-3.38403	-3.62208
ORTHO07235	F	65	143	53	64	54.65	42	43.5	8	4	0	1	9	4	0	1	4	4	3.8875	3.5	3.5	0	-0.1125	-0.3875	0	0	-0.1125	-0.5	-0.5
ORTHO07236	F	80	146	57	38	50.6833	42	47	4	8	3	3	4	12	4	4	2.5	2.5	2.89028	3	3	0	0.39028	0.10972	0	0	0.39028	0.5	0.5
ORTHO07237	F	70	158	50	43.8333	40	30	34	5	8	3	5	7	10	6	7	4	2.81944	2	2	2	-1.18056	-0.81944	0	0	-1.18056	-2	-2	-2
ORTHO07238	F	84	154	49	26.9083	28.5	28.5	24	0	3	3	0	0	3	3	0	2.5	2.24236	2	2	2	-0.25764	-0.24236	0	0	-0.25764	-0.5	-0.5	-0.5
ORTHO07239	F	66	157	65	52	50.65	44.8	40.4	2	4	4	2	2	5	4	2	4	4	3.5375	3	3	0	-0.4625	-0.5375	0	0	-0.4625	-1	-1
ORTHO07240	M	78	158	78	90.4167	74	60.5833	55.5	18	8	5	3	100	26	17	15	4	4.20139	4.5	4.00694	4	0.20139	0.29861	-0.49306	-0.00694	0.20139	0.5	0.00694	0
ORTHO07241	F	74	154.6	52.3	60	68.8733	65.4	69.8	6	7	6	8	7	35	7	21	4	4	4.07278	4.2	4.2	0	0.07278	0.12722	0	0	0.07278	0.2	0.2
ORTHO07242	F	65	153.7	75	48	46.6833	51	47	0	2	6	2	0	2	12	6	4	4	3.47361	3	3	0	-0.52639	-0.47361	0	0	-0.52639	-1	-1
ORTHO07243	M	38	174	53.8	78.32	69.74	62	42	13	11	8	0	61	52	28	0	4	3.86	3.52	3.5	3.5	-0.14	-0.34	-0.02	0	-0.14	-0.48	-0.5	-0.5
ORTHO07244	M	42	165	71	48	55.7633	47.6	45.6	0	4	1	0	0	4	1	0	4	4	3.98028	3.8	3.8	0	-0.01972	-0.18028	0	0	-0.01972	-0.2	-0.2
ORTHO07245	M	72	159	97	79	84	102.5	93	10	12	18	13	27	72	32	24	4.5	4.5	4.5	4.5	4.5	0	0	0	0	0	0	0	0
ORTHO07246	M	82	160	70	38	32	32	32	4	1	1	1	7	1	1	1	2.5	2.5	2.5	2.5	2.5	0	0	0	0	0	0	0	0
ORTHO07247	M	45	172	72	73.6	65.925	50.2	50.2	10	5	1	1	20	7	2	3	4	4.46667	4.11042	4	4	0.46667	-0.35625	-0.11042	0	0.46667	0.11042	0	0
ORTHO07248	M	53	165	68	52	42.0967	41.6	43.8	2	0	1	2	2	0	1	4	4	4	3.50806	3.3	3.3	0	-0.49195	-0.20806	0	0	-0.49195	-0.7	-0.7
ORTHO07249	F	67	154	68	40.375	14.3083	19.5	19.5	3	5	5	5	3	5	5	9	4	2.90625	0.567361	1	1	-1.09375	-2.33889	0.43264	0	-1.09375	-3.43264	-3	-3
ORTHO07250	F	34	153	78.8	77.5	150	60	117.5	7	32	0	23	15	58	0	31	5	5	5	5	5	0	0	0	0	0	0	0	0
ORTHO07251	M	53	172	63.5	46	48	46	48	2	3	2	3	2	4	2	4	3.5	3.5	3.5	3.5	3.5	0	0	0	0	0	0	0	0
ORTHO07252	M	59	171	76	21	24	13.6533	20.6	5	10	4	11	9	21	4	15	1	1	1	0.804445	0.8	0	0	-0.19556	-0.00444	0	0	-0.19556	-0.2
ORTHO07253	F	80	149.6	62	54	50	42.0833	34.9367	3	1	2	0	30	25	3	0	4	4	4	3.14028	2.91139	0	0	-0.85972	-0.22889	0	0	-0.85972	-1.08861
ORTHO07254	F	55	154	73	54.535	54.1	96.6	81.6	1	1	18	12	1	16	99	71	4	4.12792	4.3	4.3	4.3	0.12792	0.17208	0	0	0.12792	0.3	0.3	0.3
ORTHO07255	F	69	148.8	74.5	90.075	61.2	64	72	19	6	8	12	48	21	25	18	3.5	3.72292	4	4	4	0.22292	0.27708	0	0	0.22292	0.5	0.5	0.5
ORTHO07256	M	85	172.4	81	54.15	36	44	44	7	0	4	4	77	0	6	5	3.5	3.34583	3	3	3	-0.15417	-0.34583	0	0	-0.15417	-0.5	-0.5	-0.5
ORTHO07257	M	85	155	56	2	16	16	14	1	8	8	7	1	11	11	13	0	0	0	0	0	0	0	0	0	0	0	0	0
ORTHO07258	M	85	155	56	2	16	16	14	1	8	8	7	1	11	11	13	0	0	0	0	0	0	0	0	0	0	0	0	0
ORTHO07259	F	80	153	54	49.2083	51	45	48	6	5	3	4	14	10	3	5	3.5	3.10069	3	3	3	-0.39931	-0.1007	0	0	-0.39931	-0.5	-0.5	-0.5
ORTHO07260	F	58	161	65.5	53.3833	44.0667	51.97	36	3	1	5	0	5	2	6	0	4	3.93194	3.50556	2.9975	3	-0.06806	-0.42639	-0.50806	0.0025	-0.06806	-0.49445	-1.0025	-1
ORTHO07261	M	62	171	79	69	72.3	33	35.5	6	17	6	7	6	62	11	8	4.5	4.5	2.35833	1.5	1.5	0	-2.14167	-0.85833	0	0	-2.14167	-3	-3
ORTHO07262	F	86	155	60	50	54	52	46	7	9	8	5	15	26	34	20	3	3	3	3	3	0	0	0	0	0	0	0	0
ORTHO07263	F	67	153	73	35.3333	44	34	32	0	6	5	4	0	6	5	4	4	2.94444	2	2	2	-1.05556	-0.94444	0	0	-1.05556	-2	-2	-2
ORTHO07264	M	23	176	53.4	68	71	60	65	4	5	0	2	7	6	0	2	5	5	5	5	5	0	0	0	0	0	0	0	0
ORTHO07265	F	73	151	62	52	62.8	46.4	46.7	2	9	2	2	2	12	3	3	4	4	3.65	3.5	3.5	0	-0.35	-0.15	0	0	-0.35	-0.5	-0.5
ORTHO07266	F	72	141	53	42.25	25.525	36	38	1	3	15	16	1	3	20	58	4	3.35417	1.62708	0.5	0.5	-0.64583	-1.72708	-1.12708	0	-0.64583	-2.37292	-3.5	-3.5
ORTHO07267	M	80	166	58	48	46.5	51	45	4	3	6	2	8	4	7	2	3.5	3.5	3.5	3.5	3.5	0	0	0	0	0	0	0	0
ORTHO07268	F	76	161	63	38.4333	36	26.0333	24	1	0	1	0	1	0	1	0	4	3.03611	3	2.00278	2	-0.96389	-0.03611	-0.99722	-0.00278	-0.96389	-1	-1.99722	-2
ORTHO07269	F	71	158	88.2	24	28	12	18	9	14	6	8	16	21	6	10	2	0	0	0	0	-2	0	0	0	-2	-2	-2	-2
ORTHO07270	F	77	137.2	56.2	40.3	44	38	44	2	4	1	4	4	4	1	6	4	3.025	3	3	3	-0.975	-0.025	0	0	-0.975	-1	-1	-1
ORTHO07271	F	77	145	52	53.4767	64.005	58.6	52	8	11	7	4	15	13	8	7	3.5	3.40639	3.36708	3.6	3.6	-0.09361	-0.03931	0.23292	0	-0.09361	-0.13292	0.1	0.1
ORTHO07272	M	38	173	53	78.32	69.74	62	42	13	11	8	0	61	52	28	0	4	3.86	3.52	3.5	3.5	-0.14	-0.34	-0.02	0	-0.14	-0.48	-0.5	-0.5
ORTHO07273	M	78	176.9	81.5	48	53	42	46	3	3	0	2	3	7	0	3	3.5	3.5	3.5	3.5	3.5	0	0	0	0	0	0	0	0
ORTHO07274	F	51	155	105	66.5	96.9833	64.5	57	5	16	9	6	5	27	13	6	4.5	4.5	4.41528	3.5	3.5	0	-0.08472	-0.91528	0	0	-0.08472	-1	-1
ORTHO07275	F	77	145	55	76	57.075	64	83	14	1	4	10	25	2	7	16	4	4	4.25625	4.5	4.5	0	0.25625	0.24375	0	0	0.25625	0.5	0.5
ORTHO07276	M	84	153	56	44.8583	36	37.5	30	9	4	5	0	17	9	7	0	3	2.61319	2.5	2.5	2.5	-0.38681	-0.11319	0	0	-0.38681	-0.5	-0.5	-0.5
ORTHO07277	M	75	169	79	50.1417	46.0167	54	48	2	6	12	8	4	11	29	24	4	3.76181	3.08472	3	3	-0.23819	-0.67708	-0.08472	0	-0.23819	-0.91528	-1	-1
ORTHO07278	F	90	152.7	63	51.1917	39.2	33	29.9	4	3	2	2	17	4	10	2	3	3.43264	2.89167	2.5	2.24167	0.43264	-0.54097	-0.39167	-0.25833	0.43264	-0.10833	-0.5	-0.75833
ORTHO07279	F	82	148	48	6.4	6.95333	3.6	4.8	7	7	2	4	13	8	2	6	0.2	0.2	0.154445	0.2	0.2	0	-0.04556	0.04556	0	0	-0.04556	0	0
ORTHO07280	F	82	148	48	6.4	6.95333	3.6	4.8	7	7	2	4	13	8	2	6	0.2	0.2	0.154445	0.2	0.2	0	-0.04556	0.04556	0	0	-0.04556	0	0
ORTHO07281	F	64	152.5	62.5	70	36.725	34	30	11	0	2	0	48	0	5	0	4	4	3.06042	2.5	2.5	0	-0.93958	-0.56042	0	0	-0.93958	-1.5	-1.5
ORTHO07282	M	76	150	45	45	39	37.5	36	6	2	1	0	7	2	4	0	3	3	3	3	3	0	0	0	0	0	0	0	0
ORTHO07283	M	77	163	60	22.2467	6.33667	6	6.8	11	0	0	1	22	0	0	1	0.6	0.695555	0.528056	0.5	0.5	0.09556	-0.1675	-0.02806	0	0.09556	-0.07194	-0.1	-0.1
ORTHO07284	M	57	174	60	58	69.3167	60	56	5	11	9	7	6	13	9	9	4	4	3.94306	3.5	3.5	0	-0.05694	-0.44306	0	0	-0.05694	-0.5	-0.5
ORTHO07285	M	64	160	72	104	62.3083	48	55.5	20	5	0	3	156	28	0	3	4.5	4.5	4.15069	4	4	0	-0.34931	-0.15069	0	0	-0.34931	-0.5	-0.5
ORTHO07286	M	78	165	77	66	107	48	100.5	9	24	0	21	22	69	0	55	4	4	4	4	4	0	0	0	0	0	0	0	0
ORTHO07287	M	79	162	65	42	42	44	42	0	0	1	0	0	0	1	0	3.5	3.5	3.5	3.5	3.5	0	0	0	0	0	0	0	0
ORTHO07288	F	58	146.6	58.3	54.6	75.75	75.5	60.5	5	15	11	5	5	35	13	5	4	3.175	2.77083	4	4	-0.825	-0.40417	1.22917	0	-0.825	-1.22917	0	0
ORTHO07289	F	66	157	64	56	50	48	50	4	1	0	1	11	1	0	1	4	4	4	4	4	0	0	0	0	0	0	0	0
ORTHO07290	F	71	154	59	33.5333	26.5	29	31.5	1	1	2	3	2	2	4	9	4	2.58611	2	2	2	-1.41389	-0.58611	0	0	-1.41389	-2	-2	-2
ORTHO07291	F	78	143	52	77.3	53.46	52.8133	50	13	3	2	1	50	3	2	1	3.5	3.85833	3.955	3.73445	4	0.35833	0.09667	-0.22056	0.26556	0.35833	0.455	0.23445	0.5
ORTHO07292	F	72	158	65	50	54	50	52	1	3	1	2	1	3	1	3	4	4	4	4	4	0	0	0	0	0	0	0	0
ORTHO07293	F	72	148	39.7	27	28.5	24	31.5	2	3	0	5	12	3	0	7	2	2	2	2	2	0	0	0	0	0	0	0	0
ORTHO07294	M	38	170	66.5	68	87.0167	85	87.5	10	14	10	11	20	54	18	18	4	4	4.33472	5	5	0	0.33472	0.66528	0	0	0.33472	1	1
ORTHO07295	M	52	173	75.9	44.75	36	36	36	2	0	0	0	2	0	0	0	4.5	3.3125	3	3	3	-1.1875	-0.3125	0	0	-1.1875	-1.5	-1.5	-1.5
ORTHO07296	F	90	145	51	4	13.55	22.445	33	0	5	12	12	0	8	57	35	3	0.333333	0.679167	0.595417	1	-2.66667	0.34583	-0.08375	0.40458	-2.66667	-2.32083	-2.40458	-2
ORTHO07297	F	76	150	65	94.025	89.6583	52.5667	47	18	13	4	2	173	73	9	5	4	4.25208	4.34653	3.54722	3.5	0.25208	0.09445	-0.79931	-0.04722	0.25208	0.34653	-0.45278	-0.5
ORTHO07298	F	76	148	67	73.6	52	49.3667	36	14	16	4	0	18	17	6	0	4	2.96667	1	2.94722	3	-1.03333	-1.96667	1.94722	0.05278	-1.03333	-3	-1.05278	-1
ORTHO07299	F	80	148	52	54	52.28	42.4	49.4	6	7	5	7	32	80	14	32	3.5	3.5	3.19	2.7	2.7	0	-0.31	-0.49	0	0	-0.31	-0.8	-0.8
ORTHO07300	M	78	162	86	40.9333	36	26	24	4	6	1	0	6	12	1	0	4	2.74444	2	2	2	-1.25556	-0.74445	0	0	-1.25556	-2	-2	-2
ORTHO07301	F	67	159	51	22	24	18	22	2	3	0	2	2	3	0	4	1.5	1.5	1.5	1.5	1.5	0	0	0	0	0	0	0	0
ORTHO07302	M	74	160	75	64	94	54	64	4	16	0	4	8	36	0	6	4.5	4.5	4.5	4.5	4.5	0	0	0	0	0	0	0	0
ORTHO07303	F	71	157	72	56	47.5917	42	42	4	0	0	0	5	0	0	0	4	4	3.96597	3.5	3.5	0	-0.03403	-0.46597	0	0	-0.03403	-0.5	-0.5
ORTHO07304	F	64	145	65	37	74.5	12	50	10	28	0	19	14	113	0	99	1	1	1	1	1	0	0	0	0	0	0	0	0
ORTHO07305	M	79	168.1	80	60	58	56	54	6	5	4	3	12	8	6	8	4	4	4	4	4	0	0	0	0	0	0	0	0
ORTHO07306	F	65	146.5	64.5	69	68.5	60.5	58.5	7	7	5	3	9	9	8	5	4	4	4	4	4	0	0	0	0	0	0	0	0
ORTHO07307	F	76	155	74	55.8333	42.7	33.6	41.6	7	6	6	10	19	10	6	19	4	3.23611	2.43333	1.8	1.8	-0.76389	-0.80278	-0.63333	0	-0.76389	-1.56667	-2.2	-2.2
ORTHO07308	F	67	144	64.9	50	64	52	68	1	11	8	14	1	14	11	16	4	4	3.5	3	3	0	-0.5	-0.5	0	0	-0.5	-1	-1
ORTHO07309	M	87	156	55	21.9167	25.8417	27	18	2	6	10	4	4	21	115	21	2.5	1.57639	1.40347	1	1	-0.92361	-0.17292	-0.40347	0	-0.92361	-1.09653	-1.5	-1.5
ORTHO07310	F	64	160	66	44.7167	53.88	45.9	57	0	6	3	7	0	21	9	40	4	3.72639	3.49	3.2	3.2	-0.27361	-0.23639	-0.29	0	-0.27361	-0.51	-0.8	-0.8
ORTHO07311	F	84	152	57	44	42	42	42	1	0	0	0	1	0	0	0	3.5	3.5	3.5	3.5	3.5	0	0	0	0	0	0	0	0
ORTHO07312	F	78	155	69	58	48	48	48	5	0	0	0	7	0	0	0	4	4	4	4	4	0	0	0	0	0	0	0	0
ORTHO07313	F	80	148	51.7	28.125	26.9417	22.5	24	0	3	3	4	0	3	8	8	3.5	2.34375	1.87014	1.5	1.5	-1.15625	-0.47361	-0.37014	0	-1.15625	-1.62986	-2	-2
ORTHO07314	F	78	155	69	58	48	48	48	5	0	0	0	7	0	0	0	4	4	4	4	4	0	0	0	0	0	0	0	0
ORTHO07315	F	79	154	60	73	88	73	60.5	10	16	10	5	38	38	30	10	4	4	4	4	4	0	0	0	0	0	0	0	0
ORTHO07316	F	73	144	55	66	76.435	56.6	49.67	9	10	2	0	15	24	3	0	4	4	4.16125	4.3	4.13917	0	0.16125	0.13875	-0.16083	0	0.16125	0.3	0.13917
ORTHO07317	F	51	152	60	22.7833	12.0333	10	10	6	3	2	2	8	3	2	2	4	0.898611	0.502778	0.5	0.5	-3.10139	-0.39583	-0.00278	0	-3.10139	-3.49722	-3.5	-3.5
ORTHO07318	F	61	152	64	37.2333	22.55	6	6	0	0	0	0	0	0	0	0	4	3.10278	1.87917	0.5	0.5	-0.89722	-1.22361	-1.37917	0	-0.89722	-2.12083	-3.5	-3.5
ORTHO07319	M	76	166	90	52	71.8417	65	65	2	9	5	5	2	11	5	5	4	4	4.05347	4.5	4.5	0	0.05347	0.44653	0	0	0.05347	0.5	0.5
ORTHO07320	M	59	155	61	68	71.7	54.4	52.2	10	12	4	3	30	45	7	5	4	4	3.89167	3.8	3.8	0	-0.10833	-0.09167	0	0	-0.10833	-0.2	-0.2
ORTHO07321	M	78	167	72.9	32	32	24	30	4	4	0	5	5	11	0	8	2	2	2	2	2	0	0	0	0	0	0	0	0
ORTHO07322	F	62	146	39	37.5	41.5	41	40	1	5	5	4	3	6	5	5	3	3	3	3	3	0	0	0	0	0	0	0	0
ORTHO07323	F	74	150	54.4	45	43.5	43.5	48	2	1	1	4	3	1	1	4	3.5	3.5	3.5	3.5	3.5	0	0	0	0	0	0	0	0
ORTHO07324	M	80	167	65	44	45.175	42	42	1	3	3	3	1	3	3	3	3.5	3.5	3.26458	3	3	0	-0.23542	-0.26458	0	0	-0.23542	-0.5	-0.5
ORTHO07325	F	54	149	65.7	53.3917	47	26.25	24	5	4	1	0	7	4	1	0	4	3.65764	3	2.02083	2	-0.34236	-0.65764	-0.97917	-0.02083	-0.34236	-1	-1.97917	-2
ORTHO07326	F	70	151	67	56	58	56	54	4	5	4	3	7	5	5	3	4	4	4	4	4	0	0	0	0	0	0	0	0
ORTHO07327	F	70	160	73	42.6	44	44	46	0	1	1	2	0	1	1	11	4	3.55	3.5	3.5	3.5	-0.45	-0.05	0	0	-0.45	-0.5	-0.5	-0.5
ORTHO07328	F	76	144.6	67	47.4083	55.1417	48	53.4	3	7	0	3	7	24	0	11	4	3.57569	3.69514	4	4	-0.42431	0.11945	0.30486	0	-0.42431	-0.30486	0	0
ORTHO07329	F	70	152	62	44.025	42.4333	38	62	0	1	1	13	0	1	1	17	4	3.66875	3.36944	3	3	-0.33125	-0.29931	-0.36945	0	-0.33125	-0.63056	-1	-1
ORTHO07330	M	58	163	64	66	54.5583	52	46	9	5	5	2	11	5	5	3	4	4	3.71319	3.5	3.5	0	-0.28681	-0.2132	0	0	-0.28681	-0.5	-0.5
ORTHO07331	M	55	173	53	50	47.4333	38.6917	30	1	1	3	0	1	1	3	0	4	4	3.78611	2.72431	2.5	0	-0.21389	-1.06181	-0.22431	0	-0.21389	-1.2757	-1.5
ORTHO07332	F	71	153	76	21	9.34667	7.2	11	14	4	4	10	29	5	4	14	0.7	0.7	0.478889	0.3	0.3	0	-0.22111	-0.17889	0	0	-0.22111	-0.4	-0.4
ORTHO07333	F	55	146	67	52	72	48	106	2	12	0	23	2	13	0	34	4	4	4	4	4	0	0	0	0	0	0	0	0
ORTHO07334	F	74	160	70	33.675	38	44	38.4	1	4	7	4	1	4	7	5	4	2.63958	2.5	2.5	2.5	-1.36042	-0.13958	0	0	-1.36042	-1.5	-1.5	-1.5
ORTHO07335	F	72	152	73	52	52	50	58	2	2	1	5	4	2	1	9	4	4	4	4	4	0	0	0	0	0	0	0	0
ORTHO07336	F	60	154	57	45.275	33.05	43	35.5	1	0	10	7	1	0	11	9	4	3.60625	2.75417	1.5	1.5	-0.39375	-0.85208	-1.25417	0	-0.39375	-1.24583	-2.5	-2.5
ORTHO07337	F	63	152	70	51.9	55.4833	45	37.5	3	5	6	3	4	12	13	5	4	3.74167	3.33194	2.5	2.5	-0.25833	-0.40972	-0.83194	0	-0.25833	-0.66806	-1.5	-1.5
ORTHO07338	M	86	166	65	52	54.85	42	50	5	10	6	10	11	12	8	11	3.5	3.5	2.90417	2.5	2.5	0	-0.59583	-0.40417	0	0	-0.59583	-1	-1
ORTHO07339	M	81	173	85.5	45.375	45.7333	46.1	43.8	1	4	7	6	1	4	9	13	4	3.57292	3.04445	2.5	2.5	-0.42708	-0.52847	-0.54445	0	-0.42708	-0.95556	-1.5	-1.5
ORTHO07340	M	72	157.5	55.2	50	67.6067	59.6	51.6	1	10	7	3	1	18	9	5	4	4	3.96722	3.8	3.8	0	-0.03278	-0.16722	0	0	-0.03278	-0.2	-0.2
ORTHO07341	F	71	138	49	94	78.7833	58	58	23	14	8	8	218	40	8	10	4	4	3.81528	3.5	3.5	0	-0.18472	-0.31528	0	0	-0.18472	-0.5	-0.5
ORTHO07342	M	64	165	70	104	62.3083	48	55.5	20	5	0	3	156	28	0	3	4.5	4.5	4.15069	4	4	0	-0.34931	-0.15069	0	0	-0.34931	-0.5	-0.5
ORTHO07343	F	85	150	63.3	47.225	54	44	48	8	9	4	6	12	14	4	9	2.5	2.68542	3	3	3	0.18542	0.31458	0	0	0.18542	0.5	0.5	0.5
ORTHO07344	M	75	171	62	45.6917	44	50	48	3	4	7	6	4	5	20	11	3.5	3.30764	3	3	3	-0.19236	-0.30764	0	0	-0.19236	-0.5	-0.5	-0.5
ORTHO07345	F	54	150	56.8	53.5667	38	38	44	7	1	1	4	59	1	1	6	3.5	3.29722	3	3	3	-0.20278	-0.29722	0	0	-0.20278	-0.5	-0.5	-0.5
ORTHO07346	F	61	160	71	60	80	42	66	9	19	0	12	12	33	0	27	3.5	3.5	3.5	3.5	3.5	0	0	0	0	0	0	0	0
ORTHO07347	F	50	158	64	10.99	7.2	7.9	7.2	3	0	1	0	3	0	1	0	0.7	0.624167	0.6	0.6	0.6	-0.07583	-0.02417	0	0	-0.07583	-0.1	-0.1	-0.1
ORTHO07348	F	79	159	51	38.4	38	38	30	3	4	4	0	3	6	4	0	3	2.7	2.5	2.5	2.5	-0.3	-0.2	0	0	-0.3	-0.5	-0.5	-0.5
ORTHO07349	M	73	175	98.6	66	78	60	58	6	12	3	2	10	51	6	2	4.5	4.5	4.5	4.5	4.5	0	0	0	0	0	0	0	0
ORTHO07350	M	79	173	74	66	47	50.8	48.6	12	1	4	3	55	1	5	5	3.5	3.5	3.5	3.5	3.5	0	0	0	0	0	0	0	0
ORTHO07351	F	51	161	49	60	69.8167	59	56.5	6	4	2	1	17	4	2	1	4	4	4.44306	4.5	4.5	0	0.44306	0.05694	0	0	0.44306	0.5	0.5
ORTHO07352	F	71	145.2	75	78.4	103	44.4	83	15	28	0	14	50	55	0	26	3.7	3.7	3.7	3.7	3.7	0	0	0	0	0	0	0	0
ORTHO07353	F	80	155	60	50	42.855	42.4	40.4	4	2	2	1	9	7	3	1	3.5	3.5	3.23792	3.2	3.2	0	-0.26208	-0.03792	0	0	-0.26208	-0.3	-0.3
ORTHO07354	F	58	156	77.8	76	62.85	44	42	14	6	4	3	20	6	6	3	4	4	3.7375	3	3	0	-0.2625	-0.7375	0	0	-0.2625	-1	-1
ORTHO07355	F	75	149	50	48	51.8417	57	64.5	0	3	6	9	0	5	12	17	4	4	3.77847	3.5	3.5	0	-0.22153	-0.27847	0	0	-0.22153	-0.5	-0.5
ORTHO07356	M	90	160	55	35.0333	25.5	24	27	6	1	0	2	10	1	0	2	3	2.16944	2	2	2	-0.83056	-0.16944	0	0	-0.83056	-1	-1	-1
ORTHO07357	M	81	165	85	72	48	42	42	13	3	0	0	57	4	0	0	3.5	3.5	3.5	3.5	3.5	0	0	0	0	0	0	0	0
ORTHO07358	M	78	163	75	60	50	60	50.5	6	1	6	1	41	6	23	4	4	4	4	4	4	0	0	0	0	0	0	0	0
ORTHO07359	F	65	149	79	53	55.5	53	53	2	3	2	2	3	5	2	2	4	4	4	4	4	0	0	0	0	0	0	0	0
ORTHO07360	F	62	149	73	36.5467	32.15	32	36	6	13	4	6	8	23	8	9	3.5	2.04555	0.179167	2	2	-1.45445	-1.86639	1.82083	0	-1.45445	-3.32083	-1.5	-1.5
ORTHO07361	M	63	168	76	66	70.125	78	55.5	9	10	12	3	22	34	33	7	4	4	3.09375	4	4	0	-0.90625	0.90625	0	0	-0.90625	0	0
ORTHO07362	F	60	149	55	46	46.025	46	36	2	3	5	0	3	6	18	0	3.5	3.5	3.33542	3	3	0	-0.16458	-0.33542	0	0	-0.16458	-0.5	-0.5
ORTHO07363	M	66	165	83	58	78	80.3	93	4	12	13	16	7	26	33	67	4	4	4	4	4	0	0	0	0	0	0	0	0
ORTHO07364	M	72	157.8	57.8	58	54.75	46	54	5	5	5	9	11	14	13	51	4	4	3.72917	3	3	0	-0.27083	-0.72917	0	0	-0.27083	-1	-1
ORTHO07365	F	67	154	75	63.6	52	65.4083	53	7	4	5	2	9	7	8	2	4	3.84167	3.5	3.99236	4	-0.15833	-0.34167	0.49236	0.00764	-0.15833	-0.5	-0.00764	0
ORTHO07366	F	75	149	63	68	64	74	76	10	8	13	14	56	11	33	34	4	4	4	4	4	0	0	0	0	0	0	0	0
ORTHO07367	F	71	150	45	54	47.4167	42	42	3	0	0	0	7	0	0	0	4	4	3.95139	3.5	3.5	0	-0.04861	-0.45139	0	0	-0.04861	-0.5	-0.5
ORTHO07368	M	74	157	54	46.5	42	42	54	3	0	0	8	6	0	0	15	3.5	3.5	3.5	3.5	3.5	0	0	0	0	0	0	0	0
ORTHO07369	M	82	165	72	54	52	48	56	3	2	0	4	11	9	0	15	4	4	4	4	4	0	0	0	0	0	0	0	0
ORTHO07370	M	70	157	74	64.1467	93.0083	86.895	60.2	8	20	21	11	13	39	30	14	4	3.91222	3.75069	3.05792	3	-0.08778	-0.16153	-0.69278	-0.05792	-0.08778	-0.24931	-0.94208	-1
ORTHO07371	F	70	146	58	96.6883	53.6967	37.4167	36	10	0	0	0	136	0	0	0	4	4.43236	4.47472	3.11806	3	0.43236	0.04236	-1.35667	-0.11806	0.43236	0.47472	-0.88194	-1
ORTHO07372	F	78	147	50	49.2133	57.28	44	40	1	6	4	2	1	6	6	4	4	3.93444	3.77333	3	3	-0.06556	-0.16111	-0.77333	0	-0.06556	-0.22667	-1	-1
ORTHO07373	F	59	140	70	44	50	36	50	4	7	0	7	5	10	0	11	3	3	3	3	3	0	0	0	0	0	0	0	0
ORTHO07374	F	65	150.8	77.2	65.5583	60.1933	47.565	50	9	7	7	8	49	23	15	23	4	3.58819	3.27445	2.50542	2.5	-0.41181	-0.31375	-0.76903	-0.00542	-0.41181	-0.72556	-1.49458	-1.5
ORTHO07375	F	71	158	59.9	55.7333	75	66.2	61.8	5	15	11	9	5	19	17	11	4	3.74444	3.5	3.5	3.5	-0.25556	-0.24445	0	0	-0.25556	-0.5	-0.5	-0.5
ORTHO07376	F	78	165.9	59.1	46.8	46.8	52.8	52.8	3	3	6	6	4	3	9	9	3.4	3.4	3.4	3.4	3.4	0	0	0	0	0	0	0	0
ORTHO07377	F	64	144	79	70	58	58	70	11	5	5	7	30	9	14	21	4	4	4	4	4	0	0	0	0	0	0	0	0
ORTHO07378	M	71	160	58	64	62	62	62	8	7	7	7	10	10	10	15	4	4	4	4	4	0	0	0	0	0	0	0	0
ORTHO07379	F	69	153.9	62	42.6	36.4333	35.9	32.5	1	4	7	5	1	16	24	15	4	3.38333	2.41944	2	2	-0.61667	-0.96389	-0.41944	0	-0.61667	-1.58056	-2	-2
ORTHO07380	F	53	151	65	48	41.915	29.4	31.2	0	2	1	2	0	3	1	7	4	4	3.17625	2.3	2.3	0	-0.82375	-0.87625	0	0	-0.82375	-1.7	-1.7
ORTHO07381	M	67	175	72	50.5	53	50.5	50.5	1	2	1	1	2	2	1	1	4	4	4	4	4	0	0	0	0	0	0	0	0
ORTHO07382	F	67	158.5	63	50	66.6	50.8	48.6	1	10	4	3	1	41	6	4	4	4	3.8	3.5	3.5	0	-0.2	-0.3	0	0	-0.2	-0.5	-0.5
ORTHO07383	M	83	168.7	74	42	49.6167	44	48	4	2	1	3	4	3	1	4	3	3	3.38472	3.5	3.5	0	0.38472	0.11528	0	0	0.38472	0.5	0.5
ORTHO07384	M	79	168	64	44	44	42	42	1	1	0	0	1	1	0	0	3.5	3.5	3.5	3.5	3.5	0	0	0	0	0	0	0	0
ORTHO07385	F	74	147	70.8	60	56.5	53	60.5	6	4	2	5	22	6	2	7	4	4	4	4	4	0	0	0	0	0	0	0	0
ORTHO07386	F	56	145	38.8	27.2	20	22	18	4	1	2	0	10	1	3	0	3.5	1.6	1.5	1.5	1.5	-1.9	-0.1	0	0	-1.9	-2	-2	-2
ORTHO07387	F	66	151	65.9	48	50	56	52	0	1	4	2	0	1	5	2	4	4	4	4	4	0	0	0	0	0	0	0	0
ORTHO07388	F	78	150	52	44	28.0333	24	24	4	0	0	0	11	0	0	0	3	3	2.33611	2	2	0	-0.66389	-0.33611	0	0	-0.66389	-1	-1
ORTHO07389	F	84	138.6	53.6	33.8	27.7933	33.915	25.8	3	5	4	1	4	18	33	3	3	2.44167	1.53278	1.80958	2	-0.55833	-0.90889	0.27681	0.19042	-0.55833	-1.46722	-1.19042	-1
ORTHO07390	F	60	158	51	61	66.48	51.6	61.6	5	6	0	4	12	6	0	4	4	4	4.29	4.3	4.3	0	0.29	0.01	0	0	0.29	0.3	0.3
ORTHO07391	F	66	157	55.2	53.9	51.9667	47.6	47.6	3	2	1	1	18	5	2	2	4	4	3.99722	3.8	3.8	0	-0.00278	-0.19722	0	0	-0.00278	-0.2	-0.2
ORTHO07392	F	71	161	77	24	34	24	25.8	0	5	0	1	0	9	0	2	2	2	2	2	2	0	0	0	0	0	0	0	0
ORTHO07393	F	78	153.3	74	48	58	36.5	39	0	4	4	6	0	8	11	12	4	4	4	2.20833	2	0	0	-1.79167	-0.20833	0	0	-1.79167	-2
ORTHO07394	F	73	154.9	52.5	60	50.32	44.4	44.4	6	2	0	0	8	2	0	0	4	4	3.86	3.7	3.7	0	-0.14	-0.16	0	0	-0.14	-0.3	-0.3
ORTHO07395	F	78	151	65	47.5	58.3367	54.955	50	2	11	9	8	11	23	27	20	4	3.625	2.98639	2.70458	2.5	-0.375	-0.63861	-0.28181	-0.20458	-0.375	-1.01361	-1.29542	-1.5
ORTHO07396	M	80	157	56	58.725	44	42.1917	38	9	1	3	1	19	2	3	1	3	3.18542	3.5	3.01597	3	0.18542	0.31458	-0.48403	-0.01597	0.18542	0.5	0.01597	0
ORTHO07397	F	76	153	69	55.5	49.7417	49.5	44.5	3	1	3	1	3	2	3	1	4	4	3.93681	3.5	3.5	0	-0.06319	-0.43681	0	0	-0.06319	-0.5	-0.5
ORTHO07398	F	82	154.1	67	70	47	52	57	10	2	4	6	46	2	8	9	3.5	3.5	3.5	3.5	3.5	0	0	0	0	0	0	0	0
ORTHO07399	F	46	160	50	47.3333	43.9	32.5	30	2	4	1	0	4	4	1	0	4	3.61111	2.99167	2.5	2.5	-0.38889	-0.61944	-0.49167	0	-0.38889	-1.00833	-1.5	-1.5
ORTHO07400	F	55	153.5	81	81.5	82.3417	78.5	66	11	13	11	6	13	15	19	10	4.5	4.5	4.15347	4	4	0	-0.34653	-0.15347	0	0	-0.34653	-0.5	-0.5
ORTHO07401	F	83	144	74	49.5	46.2833	30.065	24	5	4	4	3	5	4	4	3	3.5	3.5	3.27361	1.83875	1.5	0	-0.22639	-1.43486	-0.33875	0	-0.22639	-1.66125	-2
ORTHO07402	M	39	181	66	60.5	60.63	63.6	72.6	5	5	6	9	5	8	7	12	4	4	3.9275	3.8	3.8	0	-0.0725	-0.1275	0	0	-0.0725	-0.2	-0.2
ORTHO07403	M	75	155	60	68.6	78.3	50.4	62.8	6	12	0	5	8	19	0	6	4.2	4.2	4.2	4.2	4.2	0	0	0	0	0	0	0	0
ORTHO07404	F	64	150	70	71.075	56.275	88	63	6	2	16	6	49	2	32	7	4	4.42292	4.35625	4	4	0.42292	-0.06667	-0.35625	0	0.42292	0.35625	0	0
ORTHO07405	M	50	167	80	66.5	66.5	61.5	61.5	5	5	3	3	5	8	7	5	4.5	4.5	4.5	4.5	4.5	0	0	0	0	0	0	0	0
ORTHO07406	F	66	150	71	54	47.1667	42	42	3	1	0	0	4	1	0	0	4	4	3.76389	3.5	3.5	0	-0.23611	-0.26389	0	0	-0.23611	-0.5	-0.5
ORTHO07407	M	61	163	79	50.5	48	48	48	1	0	0	0	1	0	0	0	4	4	4	4	4	0	0	0	0	0	0	0	0
ORTHO07408	F	62	156	99	54	76.5	84	76.5	0	7	12	9	0	20	37	41	4.5	4.5	4.5	4.5	4.5	0	0	0	0	0	0	0	0
ORTHO07409	F	69	148	74	90.075	61.2	64	72	19	6	8	12	48	21	25	18	3.5	3.72292	4	4	4	0.22292	0.27708	0	0	0.22292	0.5	0.5	0.5
ORTHO07410	F	69	152	60	54	83.6	42	58.1	6	18	0	7	27	115	0	51	3.5	3.5	3.5	3.5	3.5	0	0	0	0	0	0	0	0
ORTHO07411	F	66	153	53	73.0333	69.3833	48	54	9	8	6	9	18	17	15	19	4	4.16944	4.34861	3	3	0.16945	0.17917	-1.34861	0	0.16945	0.34861	-1	-1
ORTHO07412	F	65	149	55	50	52	56	60	1	2	4	6	2	4	7	16	4	4	4	4	4	0	0	0	0	0	0	0	0
ORTHO07413	F	69	163	67	69.6833	63.65	58	55.5	9	3	4	3	50	10	11	10	4	4.22361	4.2625	4	4	0.22361	0.03889	-0.2625	0	0.22361	0.2625	0	0
ORTHO07414	M	67	161	67	50	46.27	45.6	45.6	1	0	0	0	1	0	0	0	4	4	3.85583	3.8	3.8	0	-0.14417	-0.05583	0	0	-0.14417	-0.2	-0.2
ORTHO07415	M	55	173	53	50	47.4333	38.6917	30	1	1	3	0	1	1	3	0	4	4	3.78611	2.72431	2.5	0	-0.21389	-1.06181	-0.22431	0	-0.21389	-1.2757	-1.5
ORTHO07416	F	82	146.9	50.8	52.7833	65.0833	60	30	11	27	18	3	13	75	29	3	3	2.82361	1.54861	2	2	-0.17639	-1.275	0.45139	0	-0.17639	-1.45139	-1	-1
ORTHO07417	F	51	151	72	57.1667	47.8	35.5	33	6	4	7	6	15	8	30	16	4	3.78056	3.31667	1.5	1.5	-0.21944	-0.46389	-1.81667	0	-0.21944	-0.68333	-2.5	-2.5
ORTHO07418	F	66	151	56.5	53.1083	48	44	44	4	3	1	1	7	4	1	1	4	3.75903	3.5	3.5	3.5	-0.24097	-0.25903	0	0	-0.24097	-0.5	-0.5	-0.5
ORTHO07419	F	68	148.7	57	70	70	62	64	5	5	1	2	9	13	1	3	5	5	5	5	5	0	0	0	0	0	0	0	0
ORTHO07420	M	72	161	63	70.7167	65.825	63	66	10	12	13	14	22	27	34	32	3.5	3.57639	2.48542	2	2	0.07639	-1.09097	-0.48542	0	0.07639	-1.01458	-1.5	-1.5
ORTHO07421	M	70	171	72	87.9583	83.8833	60.5	60.5	12	11	5	5	50	39	12	9	4	4.32986	4.36528	4	4	0.32986	0.03542	-0.36528	0	0.32986	0.36528	0	0
ORTHO07422	M	89	165	60	43.5	37.8	36	36	5	1	0	0	14	1	0	0	3	3	3	3	3	0	0	0	0	0	0	0	0
ORTHO07423	F	62	147.8	62	60	59.4	58.8	60.6	6	6	6	7	11	9	7	10	4	4	4	4	4	0	0	0	0	0	0	0	0
ORTHO07424	M	82	169	61	13.8	13.3	5.8	6.24	14	17	2	4	33	36	6	7	0.4	0.4	0.4	0.4	0.353333	0	0	0	-0.04667	0	0	0	-0.04667
ORTHO07425	F	63	154	69	63.6	60.5	45.6	52.5	9	7	0	3	11	9	0	3	3.8	3.8	3.8	3.8	3.8	0	0	0	0	0	0	0	0
ORTHO07426	M	89	170	43	31.2	34.8	31.2	31.2	1	4	1	1	1	7	1	2	2.5	2.5	2.5	2.5	2.5	0	0	0	0	0	0	0	0
ORTHO07427	F	82	158	65	83.6717	50.955	37.5	35	18	7	3	2	27	7	5	3	3.5	3.09764	2.78792	2.5	2.5	-0.40236	-0.30972	-0.28792	0	-0.40236	-0.71208	-1	-1
ORTHO07428	M	84	162.3	62	39	33	30	31.5	6	2	0	1	99	3	0	2	2.5	2.5	2.5	2.5	2.5	0	0	0	0	0	0	0	0
ORTHO07429	F	71	142	48	54	47.4167	42	42	3	0	0	0	7	0	0	0	4	4	3.95139	3.5	3.5	0	-0.04861	-0.45139	0	0	-0.04861	-0.5	-0.5
ORTHO07430	M	50	157	52	60	50.5	63	68	6	1	6	8	9	1	25	19	4	4	4	4	4	0	0	0	0	0	0	0	0
ORTHO07431	F	69	160	82	42	42	42	42	0	0	0	0	0	0	0	0	3.5	3.5	3.5	3.5	3.5	0	0	0	0	0	0	0	0
ORTHO07432	F	68	151	68	44	52.4	40.9833	38	1	4	0	1	1	5	0	1	3.5	3.5	3.65833	3.41528	3	0	0.15833	-0.24306	-0.41528	0	0.15833	-0.08472	-0.5
ORTHO07433	F	69	155	62	44	62	42	44	1	10	0	1	1	22	0	2	3.5	3.5	3.5	3.5	3.5	0	0	0	0	0	0	0	0
ORTHO07434	F	71	151	87	89	79	64	77	14	10	4	9	19	18	13	26	4.5	4.5	4.5	4.5	4.5	0	0	0	0	0	0	0	0
ORTHO07435	F	61	155	67	58	66	65	66	5	9	11	15	6	11	23	27	4	4	4	3.41667	3	0	0	-0.58333	-0.41667	0	0	-0.58333	-1
ORTHO07436	F	69	152	64	74	74.8833	41	46	12	11	2	4	23	12	2	4	4	4	3.94861	3	3	0	-0.05139	-0.94861	0	0	-0.05139	-1	-1
ORTHO07437	F	56	157.6	87.6	69	66.625	50	40	6	7	7	2	10	12	9	3	4.5	4.5	4.21875	3	3	0	-0.28125	-1.21875	0	0	-0.28125	-1.5	-1.5
ORTHO07438	F	68	150	51	54	69.2917	59	54	3	7	2	0	3	13	4	0	4	4	4.39931	4.5	4.5	0	0.39931	0.1007	0	0	0.39931	0.5	0.5
ORTHO07439	M	50	170	66	60	53.225	46	52	6	4	2	5	6	4	2	5	4	4	3.76875	3.5	3.5	0	-0.23125	-0.26875	0	0	-0.23125	-0.5	-0.5
ORTHO07440	M	60	165	67	50.5	48.7833	44	42	1	1	1	0	4	1	1	0	4	4	3.89861	3.5	3.5	0	-0.10139	-0.39861	0	0	-0.10139	-0.5	-0.5
ORTHO07441	F	61	155	65	49.35	41.7667	40	38	1	1	2	1	1	1	2	1	4	3.94583	3.31389	3	3	-0.05417	-0.63194	-0.31389	0	-0.05417	-0.68611	-1	-1
ORTHO07442	M	84	169	85.4	46.7333	46	46.8333	26	4	2	4	7	5	3	5	15	3	3.22778	3.5	3.23611	1	0.22778	0.27222	-0.26389	-2.23611	0.22778	0.5	0.23611	-2
ORTHO07443	M	80	171	58	53.9	76.48	61.6	65.4	9	16	8	7	21	71	17	95	3	3	3.70667	3.8	3.8	0	0.70667	0.09333	0	0	0.70667	0.8	0.8
ORTHO07444	F	60	152	62.6	11.3867	6.14167	7.105	3.6	8	2	7	2	21	4	17	6	0.5	0.473889	0.395139	0.242083	0.2	-0.02611	-0.07875	-0.15306	-0.04208	-0.02611	-0.10486	-0.25792	-0.3
ORTHO07445	M	81	175.5	93	18.2433	6.8	8.49	6	16	4	10	6	47	17	27	20	0.5	0.453611	0.3	0.2075	0.2	-0.04639	-0.15361	-0.0925	-0.0075	-0.04639	-0.2	-0.2925	-0.3
ORTHO07446	M	86	166	80	45.1833	38.8733	38.1	35.1	5	2	3	1	9	3	5	3	4	3.09861	2.98944	2.8	2.8	-0.90139	-0.10917	-0.18944	0	-0.90139	-1.01056	-1.2	-1.2
ORTHO07447	M	88	164.4	67	11	13.6283	2.4	6	9	18	0	6	109	44	0	34	0.3	0.3	0.219028	0.2	0.2	0	-0.08097	-0.01903	0	0	-0.08097	-0.1	-0.1
ORTHO07448	F	71	153	45	52	49.025	42	40.575	2	1	0	1	2	1	0	1	4	4	3.91875	3.5	3.23125	0	-0.08125	-0.41875	-0.26875	0	-0.08125	-0.5	-0.76875
ORTHO07449	F	84	146	58	46	53.47	44	61.6	5	5	2	7	59	7	3	11	3	3	3.08917	3.3	3.3	0	0.08917	0.21083	0	0	0.08917	0.3	0.3
ORTHO07450	F	64	150	63	48	67.7833	46	45.2367	0	10	5	5	0	31	7	8	4	4	3.64861	3	2.93639	0	-0.35139	-0.64861	-0.06361	0	-0.35139	-1	-1.06361
ORTHO07451	F	64	140	57	49.1667	43.575	41.1	37.7	2	1	3	1	2	1	3	1	4	3.78889	3.48958	3	3	-0.21111	-0.29931	-0.48958	0	-0.21111	-0.51042	-1	-1
ORTHO07452	M	84	161	58	38.8667	37.7	41.1	41.1	0	1	3	3	0	2	5	15	3.5	3.23889	3	3	3	-0.26111	-0.23889	0	0	-0.26111	-0.5	-0.5	-0.5
ORTHO07453	F	64	147	60	52.4667	38.1417	32	30	3	2	1	0	3	2	1	0	4	3.87222	2.84514	2.5	2.5	-0.12778	-1.02708	-0.34514	0	-0.12778	-1.15486	-1.5	-1.5
ORTHO07454	F	77	157	57	60.4	53.4567	44	36	7	3	7	3	17	9	15	6	4	3.86667	3.62139	2.5	2.5	-0.13333	-0.24528	-1.12139	0	-0.13333	-0.37861	-1.5	-1.5
ORTHO07455	F	60	153	60	50.5	47.7083	42	42	1	0	0	0	1	0	0	0	4	4	3.97569	3.5	3.5	0	-0.02431	-0.4757	0	0	-0.02431	-0.5	-0.5
ORTHO07456	M	68	155	67	82.5	82.9	71.5	61.5	15	12	7	3	37	91	25	10	4	4	4.075	4.5	4.5	0	0.075	0.425	0	0	0.075	0.5	0.5
ORTHO07457	M	70	156	49	108	108.877	105.4	87.9	22	24	22	15	46	78	114	42	4	4	4.07306	4.2	4.2	0	0.07306	0.12694	0	0	0.07306	0.2	0.2
ORTHO07458	M	81	162	94	45	40.5	39	37.5	6	3	2	1	43	3	2	1	3	3	3	3	3	0	0	0	0	0	0	0	0
ORTHO07459	F	62	159	72	63	50.5	53	53	6	1	2	2	9	3	3	2	4	4	4	4	4	0	0	0	0	0	0	0	0
ORTHO07460	F	57	149	82	68	68.0733	72.9	62.9	8	6	9	5	16	8	10	8	4	4	4.08945	4.2	4.2	0	0.08945	0.11055	0	0	0.08945	0.2	0.2
ORTHO07461	F	67	158	78	58	96.7417	79	71.5	4	15	10	7	4	56	50	19	4	4	4.43681	4.5	4.5	0	0.43681	0.06319	0	0	0.43681	0.5	0.5
ORTHO07462	F	79	154	57	62	51.5833	46	44	7	4	5	4	21	10	10	29	4	4	3.64028	3	3	0	-0.35972	-0.64028	0	0	-0.35972	-1	-1
ORTHO07463	M	33	165	59	54	49.4167	36	36	3	3	0	0	3	3	0	0	4	4	3.53472	3	3	0	-0.46528	-0.53472	0	0	-0.46528	-1	-1
ORTHO07464	F	71	152	54	70.5	52.62	55.7	53.2	9	2	5	4	14	3	5	4	4	4	3.96833	3.6	3.6	0	-0.03167	-0.36833	0	0	-0.03167	-0.4	-0.4
ORTHO07465	M	88	155	55	31.2	32.4	26.4	28.8	6	7	2	4	7	26	2	4	2	2	2	2	2	0	0	0	0	0	0	0	0
ORTHO07466	M	30	172	82	78	80.5	78	63	12	13	12	6	19	22	15	7	4	4	4	4	4	0	0	0	0	0	0	0	0
ORTHO07467	F	68	154	85	68	78	63	55.5	8	12	4	3	16	22	10	9	4	4	4	4	4	0	0	0	0	0	0	0	0
ORTHO07468	M	53	165	71.6	52	42.0967	41.6	43.8	2	0	1	2	2	0	1	4	4	4	3.50806	3.3	3.3	0	-0.49195	-0.20806	0	0	-0.49195	-0.7	-0.7
ORTHO07469	F	77	150	56	66	51.825	51.6	45.6	9	2	6	3	40	2	8	3	4	4	3.98542	3.3	3.3	0	-0.01458	-0.68542	0	0	-0.01458	-0.7	-0.7
ORTHO07470	M	68	160	58	98.725	66.5	66.5	64	16	5	5	4	121	20	17	18	4	4.43542	4.5	4.5	4.5	0.43542	0.06458	0	0	0.43542	0.5	0.5	0.5
ORTHO07471	M	66	166	87	50.0083	72	59.5	69.5	3	10	7	11	4	17	7	19	4	3.54236	3.5	3.5	3.5	-0.45764	-0.04236	0	0	-0.45764	-0.5	-0.5	-0.5
ORTHO07472	F	60	155	60	50.5	47.7083	42	42	1	0	0	0	1	0	0	0	4	4	3.97569	3.5	3.5	0	-0.02431	-0.4757	0	0	-0.02431	-0.5	-0.5
ORTHO07473	F	60	149	64	83.0467	69.41	59.6	46.4	12	5	8	2	16	6	8	2	4	4.12889	4.15917	3.5	3.5	0.12889	0.03028	-0.65917	0	0.12889	0.15917	-0.5	-0.5
ORTHO07474	M	54	170	75.5	67.225	64.5	59.5	54.5	10	9	7	5	12	10	8	7	4	3.51875	3.5	3.5	3.5	-0.48125	-0.01875	0	0	-0.48125	-0.5	-0.5	-0.5
ORTHO07475	M	83	170	66	42	49.6167	44	48	4	2	1	3	4	3	1	4	3	3	3.38472	3.5	3.5	0	0.38472	0.11528	0	0	0.38472	0.5	0.5
ORTHO07476	M	81	160	69	50	68	48	70	1	10	0	11	1	15	0	18	4	4	4	4	4	0	0	0	0	0	0	0	0
ORTHO07477	F	67	155	61	75.5433	66.6967	77	57	19	19	14	6	40	62	30	14	4	3.12861	1.97472	3.5	3.5	-0.87139	-1.15389	1.52528	0	-0.87139	-2.02528	-0.5	-0.5
ORTHO07478	F	72	150	55	66	56.9333	41	60.9	9	7	2	10	13	9	4	17	4	4	3.37778	3	3	0	-0.62222	-0.37778	0	0	-0.62222	-1	-1
ORTHO07479	F	79	151	49	42.0333	26.1883	15	14	3	4	5	4	4	9	6	20	4	3.00278	1.57403	0.5	0.5	-0.99722	-1.42875	-1.07403	0	-0.99722	-2.42597	-3.5	-3.5
ORTHO07480	F	50	166	66	50	48	48	48	1	0	0	0	3	0	0	0	4	4	4	4	4	0	0	0	0	0	0	0	0
ORTHO07481	M	79	152	64	52.4	39.2167	44	40	8	5	10	8	13	6	12	11	3.5	3.03333	2.43472	2	2	-0.46667	-0.59861	-0.43472	0	-0.46667	-1.06528	-1.5	-1.5
ORTHO07482	M	87	167	65	37.5583	30	30	30	3	0	0	0	5	0	0	0	3	2.75486	2.5	2.5	2.5	-0.24514	-0.25486	0	0	-0.24514	-0.5	-0.5	-0.5
ORTHO07483	F	59	149	69	58.1583	48.6	29	29	6	3	2	2	9	5	5	8	4	3.72153	3.425	2	2	-0.27847	-0.29653	-1.425	0	-0.27847	-0.575	-2	-2
ORTHO07484	F	82	155	49	45.6667	38.7083	39.4	41.1	9	4	2	3	32	15	3	7	3	2.68056	2.72569	3	3	-0.31944	0.04514	0.27431	0	-0.31944	-0.27431	0	0
ORTHO07485	F	73	151	79	76.3833	59	56.5	56.5	7	2	1	1	10	4	1	1	4	4.44861	4.5	4.5	4.5	0.44861	0.05139	0	0	0.44861	0.5	0.5	0.5
ORTHO07486	M	68	161	76	77.5333	81.5	63	63	9	8	3	3	18	18	3	4	4	4.33611	4.5	4.5	4.5	0.33611	0.16389	0	0	0.33611	0.5	0.5	0.5
ORTHO07487	F	76	160	80	65.5	83	68	50.5	7	14	8	1	18	27	16	2	4	4	4	4	4	0	0	0	0	0	0	0	0
ORTHO07488	M	74	159	59	79.5	53	55.5	55.5	12	2	3	3	70	2	4	5	4	4	4	4	4	0	0	0	0	0	0	0	0
ORTHO07489	M	66	176	74	76.4083	84.1583	80.8967	68.1	8	10	14	9	21	20	28	20	4	4.45069	4.34653	3.82472	3.8	0.4507	-0.10417	-0.52181	-0.02472	0.4507	0.34653	-0.17528	-0.2
ORTHO07490	F	55	154	50	58	58.8333	53.7417	68.2	5	8	6	14	31	27	11	31	4	4	3.48611	2.91181	3	0	-0.51389	-0.57431	0.08819	0	-0.51389	-1.08819	-1
ORTHO07491	M	77	160	70	50.2833	48	50	44	3	3	4	1	10	6	4	1	4	3.35694	3.5	3.5	3.5	-0.64306	0.14306	0	0	-0.64306	-0.5	-0.5	-0.5
ORTHO07492	F	66	164	90	70.5	87.6667	69.6	72.2	9	10	6	7	12	27	7	12	4	4	4.43889	4.5	4.5	0	0.43889	0.06111	0	0	0.43889	0.5	0.5
ORTHO07493	F	65	153	70	50	47.9917	42	42	1	0	0	0	1	0	0	0	4	4	3.99931	3.5	3.5	0	-0.00069	-0.49931	0	0	-0.00069	-0.5	-0.5
ORTHO07494	F	77	155	66.8	48.65	44.5	44.0233	27	1	1	5	6	1	7	11	30	4	3.84583	3.5	2.63528	1.5	-0.15417	-0.34583	-0.86472	-1.13528	-0.15417	-0.5	-1.36472	-2.5
ORTHO07495	F	79	155	60	42	51	46.5	46.5	4	10	7	7	13	31	23	52	3	3	3	3	3	0	0	0	0	0	0	0	0
ORTHO07496	M	46	184	95.5	80.4833	74.8167	63.6	68.8	11	6	6	8	20	9	9	10	4	4.24861	4.43472	4	4	0.24861	0.18611	-0.43472	0	0.24861	0.43472	0	0
ORTHO07497	F	73	156	70	70.2583	77.5	83.975	87.3	7	7	7	9	32	36	68	28	4	4.22986	4.5	4.91458	5	0.22986	0.27014	0.41458	0.08542	0.22986	0.5	0.91458	1
ORTHO07498	F	75	145	45	55.3167	54.2	54.6	48	5	3	3	0	20	6	6	0	3.5	3.69306	4	4	4	0.19306	0.30695	0	0	0.19306	0.5	0.5	0.5
ORTHO07499	F	66	149	81	104.525	86.7733	52.2	56.6	19	15	3	5	42	41	19	11	4	4.46042	4.18111	3.8	3.8	0.46042	-0.27931	-0.38111	0	0.46042	0.18111	-0.2	-0.2
ORTHO07500	M	81	164	50	48.2933	46.7267	44.4	51.9	8	11	12	17	10	13	29	26	3.4	3.02445	2.51889	2.2	2.2	-0.37556	-0.50556	-0.31889	0	-0.37556	-0.88111	-1.2	-1.2
ORTHO07501	F	57	163	78	50	46.15	45.6	47.6	1	0	0	1	1	0	0	2	4	4	3.84583	3.8	3.8	0	-0.15417	-0.04583	0	0	-0.15417	-0.2	-0.2
ORTHO07502	F	51	154	48	60	69.8167	59	56.5	6	4	2	1	17	4	2	1	4	4	4.44306	4.5	4.5	0	0.44306	0.05694	0	0	0.44306	0.5	0.5
ORTHO07503	F	71	148	48.7	42.8	36.02	26.2	30.6	1	4	1	3	2	6	2	3	3.4	3.4	2.285	2	2	0	-1.115	-0.285	0	0	-1.115	-1.4	-1.4
ORTHO07504	M	77	169	64	42	43.5083	44	40	0	1	4	2	0	2	9	4	3.5	3.5	3.45903	3	3	0	-0.04097	-0.45903	0	0	-0.04097	-0.5	-0.5
ORTHO07505	M	85	165	60	36	34.9333	31.5	43.5	0	2	1	9	0	4	1	28	3	3	2.66111	2.5	2.5	0	-0.33889	-0.16111	0	0	-0.33889	-0.5	-0.5
ORTHO07506	F	80	149	43	47.4667	51.7	20.575	18	8	7	6	6	66	23	35	62	3	2.49722	2.725	0.714583	0.5	-0.50278	0.22778	-2.01042	-0.21458	-0.50278	-0.275	-2.28542	-2.5
ORTHO07507	F	50	158	71	50	96	36	66	7	24	0	12	44	108	0	58	3	3	3	3	3	0	0	0	0	0	0	0	0
ORTHO07508	F	80	151	66	48.7	62.2667	71.675	67	14	11	9	6	71	28	28	20	3	2.18333	2.48056	3.78125	4	-0.81667	0.29722	1.30069	0.21875	-0.81667	-0.51944	0.78125	1
ORTHO07509	M	46	168	72	81.5	86.5	96.5	84	11	13	17	12	24	43	50	29	4.5	4.5	4.5	4.5	4.5	0	0	0	0	0	0	0	0
ORTHO07510	F	55	141.5	64.6	60	66	56	62	6	9	4	7	12	19	6	8	4	4	4	4	4	0	0	0	0	0	0	0	0
ORTHO07511	F	65	152	61	84.1567	80.4	72.9	65.4	12	12	9	6	24	18	14	14	4	4.17972	4.2	4.2	4.2	0.17972	0.02028	0	0	0.17972	0.2	0.2	0.2
ORTHO07512	F	81	155.7	57	43.5	40.5	30.0333	30	5	3	0	0	8	8	0	0	3	3	3	2.50278	2.5	0	0	-0.49722	-0.00278	0	0	-0.49722	-0.5
ORTHO07513	M	57	175.1	85	61.5	66.5	64	69	3	5	4	6	3	11	7	15	4.5	4.5	4.5	4.5	4.5	0	0	0	0	0	0	0	0
ORTHO07514	F	78	150	70.5	44	42	36.325	36	1	0	0	0	1	0	0	0	3.5	3.5	3.5	3.02708	3	0	0	-0.47292	-0.02708	0	0	-0.47292	-0.5
ORTHO07515	F	66	150.8	61.5	47.3	43.925	36	40.4	1	1	0	2	1	1	0	2	4	3.775	3.47708	3	3	-0.225	-0.29792	-0.47708	0	-0.225	-0.52292	-1	-1
ORTHO07516	M	45	176.4	77	65.5	45.8883	0.385	0	7	0	0	0	9	0	0	0	4	4	3.82403	0.0320833	0	0	-0.17597	-3.79194	-0.03208	0	-0.17597	-3.96792	-4
ORTHO07517	F	54	163	61	48	52.5767	47.6	51.6	0	3	1	3	0	3	1	3	4	4	3.88139	3.8	3.8	0	-0.11861	-0.08139	0	0	-0.11861	-0.2	-0.2
ORTHO07518	F	76	155	75	80.7167	87.8067	83.2	66.4	11	13	10	4	20	23	22	7	4	4.22639	4.50056	4.7	4.7	0.22639	0.27417	0.19944	0	0.22639	0.50056	0.7	0.7
ORTHO07519	M	65	164	70	60.5	57.2067	55.6	45.6	5	4	4	0	46	21	12	0	4	4	3.93389	3.8	3.8	0	-0.06611	-0.13389	0	0	-0.06611	-0.2	-0.2
ORTHO07520	F	68	146	73	51.1833	38	36	38	3	1	0	1	5	1	0	1	4	3.76528	3	3	3	-0.23472	-0.76528	0	0	-0.23472	-1	-1	-1
ORTHO07521	M	77	166	71.5	54	54	50	48	3	3	1	0	3	3	28	0	4	4	4	4	4	0	0	0	0	0	0	0	0
ORTHO07522	M	55	176.8	84	69	72	64.4	50.5	6	6	6	1	35	17	10	2	4.5	4.5	4.5	4.03333	4	0	0	-0.46667	-0.03333	0	0	-0.46667	-0.5
ORTHO07523	F	81	147.5	58.5	6	62.9	34	42	4	4	5	9	4	6	7	18	3	0	3.99167	2	2	-3	3.99167	-1.99167	0	-3	0.99167	-1	-1
ORTHO07524	M	44	173	88	60.5	70.5	48	58	5	9	0	4	6	10	0	5	4	4	4	4	4	0	0	0	0	0	0	0	0
ORTHO07525	M	64	154	68	56	69.7533	50.6	55.6	4	8	2	4	6	91	18	17	4	4	3.87111	3.8	3.8	0	-0.12889	-0.07111	0	0	-0.12889	-0.2	-0.2
ORTHO07526	F	79	160	55	48	38.0167	36	36	3	0	0	0	4	0	0	0	3.5	3.5	3.16806	3	3	0	-0.33194	-0.16806	0	0	-0.33194	-0.5	-0.5
ORTHO07527	M	88	155.4	56.4	47.6167	90.6667	72.175	80.7	3	16	6	8	14	84	24	30	3	3.46806	3.84722	4.24792	4.3	0.46806	0.37917	0.4007	0.05208	0.46806	0.84722	1.24792	1.3
ORTHO07528	M	62	165	67	61.6917	64	84	76.5	2	4	12	9	2	19	29	29	5	4.76597	4.5	4.5	4.5	-0.23403	-0.26597	0	0	-0.23403	-0.5	-0.5	-0.5
ORTHO07529	F	76	154	60	77.2917	69	61.5	64	11	6	3	4	78	7	8	5	4	4.31597	4.5	4.5	4.5	0.31597	0.18403	0	0	0.31597	0.5	0.5	0.5
ORTHO07530	F	71	155	65	63.7667	58.4	24	24	16	13	0	0	27	22	0	0	4	3.23056	2.70833	2	2	-0.76944	-0.52222	-0.70833	0	-0.76944	-1.29167	-2	-2
ORTHO07531	M	29	166.6	56	68	62	62.4133	46.4	10	7	10	4	34	30	23	9	4	4	4	3.53444	3.2	0	0	-0.46556	-0.33445	0	0	-0.46556	-0.8
ORTHO07532	F	83	154	60.5	36	36	42	39.2667	0	0	3	3	0	0	3	8	3	3	3	3	2.77222	0	0	0	-0.22778	0	0	0	-0.22778
ORTHO07533	M	66	167	85	62	62	66	52	7	7	9	2	83	103	48	5	4	4	4	4	4	0	0	0	0	0	0	0	0
ORTHO08001	F	69	155	63	58	49.62	52.4	50.4	8	4	7	6	13	6	9	8	3.5	3.5	3.46833	3.2	3.2	0	-0.03167	-0.26833	0	0	-0.03167	-0.3	-0.3
ORTHO08002	F	59	141	51	31.3917	9	26.5	13.5	4	2	9	3	17	31	34	3	3	2.11597	0.5	0.5	0.5	-0.88403	-1.61597	0	0	-0.88403	-2.5	-2.5	-2.5
ORTHO08003	F	77	141	61	59.98	56.4	52	50	6	5	5	4	8	7	7	6	3.4	3.74833	3.86667	3.5	3.5	0.34833	0.11833	-0.36667	0	0.34833	0.46667	0.1	0.1
ORTHO08004	M	32	181	60	72	70	30.6333	29	12	11	2	2	22	22	3	2	4	4	4	2.13611	2	0	0	-1.86389	-0.13611	0	0	-1.86389	-2
ORTHO08005	F	74	149.4	65.5	57.175	71.5	64	59	4	7	4	2	5	11	5	2	4	4.09792	4.5	4.5	4.5	0.09792	0.40208	0	0	0.09792	0.5	0.5	0.5
ORTHO08006	F	76	150	77	79.445	55.1733	42	44.3	14	2	0	1	48	3	0	1	4	4.16208	4.21444	3.5	3.5	0.16208	0.05236	-0.71444	0	0.16208	0.21444	-0.5	-0.5
ORTHO08007	F	69	155	64.3	44.8	60.8	40.8	54.8	2	10	0	8	4	15	0	9	3.4	3.4	3.4	3.4	3.4	0	0	0	0	0	0	0	0
ORTHO08008	F	74	155	67	97.975	73.5	52	66.8	18	11	4	8	39	16	5	13	4	4.08125	3.5	3.5	3.5	0.08125	-0.58125	0	0	0.08125	-0.5	-0.5	-0.5
ORTHO08009	F	70	146	89	65.1667	39	26.5	29	15	6	1	2	39	15	7	2	4	2.30556	2	2	2	-1.69445	-0.30556	0	0	-1.69445	-2	-2	-2
ORTHO08010	F	79	143	53	77.3	53.46	52.8133	50	13	3	2	1	50	3	2	1	3.5	3.85833	3.955	3.73445	4	0.35833	0.09667	-0.22056	0.26556	0.35833	0.455	0.23445	0.5
ORTHO08011	F	51	158	63	10.99	7.2	7.9	7.2	3	0	1	0	3	0	1	0	0.7	0.624167	0.6	0.6	0.6	-0.07583	-0.02417	0	0	-0.07583	-0.1	-0.1	-0.1
ORTHO08012	M	87	170	65	44	36	36	36	4	0	0	0	6	0	0	0	3	3	3	3	3	0	0	0	0	0	0	0	0
ORTHO08013	M	69	158	46	46	60	42	50	2	9	0	4	3	12	0	7	3.5	3.5	3.5	3.5	3.5	0	0	0	0	0	0	0	0
ORTHO08014	M	61	161	84	50	49.3083	44.5	44.5	1	1	1	1	1	1	1	2	4	4	3.90069	3.5	3.5	0	-0.09931	-0.4007	0	0	-0.09931	-0.5	-0.5
ORTHO08015	F	78	152	59	45.4833	40	38	36	4	2	1	0	4	2	1	0	4	3.12361	3	3	3	-0.87639	-0.12361	0	0	-0.87639	-1	-1	-1
ORTHO08016	M	84	164	75	60.5667	56.2	78.4	52.4	8	5	17	4	26	20	71	9	3.5	3.62222	3.7	3.7	3.7	0.12222	0.07778	0	0	0.12222	0.2	0.2	0.2
ORTHO08017	F	85	150	61	44	42	42	42	1	0	0	0	1	0	0	0	3.5	3.5	3.5	3.5	3.5	0	0	0	0	0	0	0	0
ORTHO08018	M	75	164	73	86.505	72.5767	79.2	79.2	9	3	6	6	23	13	35	16	4	4.46708	4.81472	5	5	0.46708	0.34764	0.18528	0	0.46708	0.81472	1	1
ORTHO08019	M	84	166.2	77.2	38.0333	26.275	13.5	13.5	2	1	1	1	2	1	1	1	3.5	2.83611	2.06458	1	1	-0.66389	-0.77153	-1.06458	0	-0.66389	-1.43542	-2.5	-2.5
ORTHO08020	F	80	154	52	48	33.4333	28.5	34.5	4	5	5	11	11	11	14	25	3.5	3.5	2.16111	1.5	1.5	0	-1.33889	-0.66111	0	0	-1.33889	-2	-2
ORTHO08021	F	89	155	59	76.5433	56	46.4	43.6	20	11	5	3	129	27	17	13	3	3.17861	3.2	3.2	3.2	0.17861	0.02139	0	0	0.17861	0.2	0.2	0.2
ORTHO08022	F	73	151	84	81.225	70.8	60.7667	65.5	10	6	5	7	29	10	6	14	4	4.18542	4.5	4.02222	4	0.18542	0.31458	-0.47778	-0.02222	0.18542	0.5	0.02222	0
ORTHO08023	M	70	157	68	50	68	62	50	1	10	7	1	1	23	46	5	4	4	4	4	4	0	0	0	0	0	0	0	0
ORTHO08024	M	67	166	72	69.45	55.9833	55.5	55.5	4	1	3	3	20	1	9	4	4	4.37083	4.45694	4	4	0.37083	0.08611	-0.45694	0	0.37083	0.45694	0	0
ORTHO08025	F	67	143	71	52	43.6833	32.3083	27.15	2	1	1	3	2	1	1	3	4	4	3.47361	2.52569	1.7625	0	-0.52639	-0.94792	-0.7632	0	-0.52639	-1.47431	-2.2375
ORTHO08026	F	82	142	54	64	70	62	66	8	11	7	9	12	32	12	44	4	4	4	4	4	0	0	0	0	0	0	0	0
ORTHO08027	F	76	157	73.5	50	28.2333	24	34	1	0	0	5	1	0	0	11	4	4	2.35278	2	2	0	-1.64722	-0.35278	0	0	-1.64722	-2	-2
ORTHO08028	F	63	158	56	9.23	4.8	6.99667	2.4	2	0	4	0	9	0	7	0	0.6	0.510833	0.4	0.316389	0.2	-0.08917	-0.11083	-0.08361	-0.11639	-0.08917	-0.2	-0.28361	-0.4
ORTHO08029	M	81	165	52	48.2933	46.7267	44.4	51.9	8	11	12	17	10	13	29	26	3.4	3.02445	2.51889	2.2	2.2	-0.37556	-0.50556	-0.31889	0	-0.37556	-0.88111	-1.2	-1.2
ORTHO08030	F	81	150	49	47.29	49.16	41.1	42.8	8	7	3	4	33	17	7	9	3	2.94083	2.805	3	3	-0.05917	-0.13583	0.195	0	-0.05917	-0.195	0	0
ORTHO08031	F	57	149	43	47.825	38.25	30	30	1	0	0	0	1	0	0	0	4	3.81875	3.1875	2.5	2.5	-0.18125	-0.63125	-0.6875	0	-0.18125	-0.8125	-1.5	-1.5
ORTHO08032	M	73	161	71	23.3	10.27	11.1	13.9	17	7	9	13	42	31	66	124	0.6	0.6	0.430833	0.4	0.4	0	-0.16917	-0.03083	0	0	-0.16917	-0.2	-0.2
ORTHO08033	F	71	156	88	52.5	51.1833	50	58	7	3	1	5	17	20	3	19	3.5	3.5	3.84861	4	4	0	0.34861	0.15139	0	0	0.34861	0.5	0.5
ORTHO08034	M	64	167	67	50	46.2083	42	46	1	0	0	2	2	0	0	2	4	4	3.85069	3.5	3.5	0	-0.14931	-0.3507	0	0	-0.14931	-0.5	-0.5
ORTHO08035	F	74	147	55	44.3067	30	42	34	6	3	9	5	20	6	36	20	3.4	2.69222	2	2	2	-0.70778	-0.69222	0	0	-0.70778	-1.4	-1.4	-1.4
ORTHO08036	F	78	155	60	52	77.5333	74.7	61.2	2	10	13	8	2	20	15	10	4	4	3.96111	3.3	3.3	0	-0.03889	-0.66111	0	0	-0.03889	-0.7	-0.7
ORTHO08037	F	63	155	78	89.1417	73.1167	53.3167	53.1	12	6	4	3	43	6	4	5	4	4.42847	4.42639	3.65972	3.5	0.42847	-0.00208	-0.76667	-0.15972	0.42847	0.42639	-0.34028	-0.5
ORTHO08038	F	89	150	45	76.5433	56	46.4	43.6	20	11	5	3	129	27	17	13	3	3.17861	3.2	3.2	3.2	0.17861	0.02139	0	0	0.17861	0.2	0.2	0.2
ORTHO08039	M	83	156	60	57.4417	40.925	27	24	16	8	2	0	25	13	2	0	3	2.78681	2.41042	2	2	-0.21319	-0.37639	-0.41042	0	-0.21319	-0.58958	-1	-1
ORTHO08040	F	70	148	64	6.6	6.3	6.3	3.6	4	7	7	4	51	7	12	5	0.7	0	0	0	0	-0.7	0	0	0	-0.7	-0.7	-0.7	-0.7
ORTHO08041	F	78	156	63	73.975	65.8	36.5	31.5	11	11	5	3	18	17	6	4	4	3.88125	3.2	2	2	-0.11875	-0.68125	-1.2	0	-0.11875	-0.8	-2	-2
ORTHO08042	F	65	160	74.5	60.5	60.5	48	55.5	5	5	0	3	5	8	0	3	4	4	4	4	4	0	0	0	0	0	0	0	0
ORTHO08043	M	73	150	60	52.1167	42	49.44	34.4	3	0	11	4	3	0	22	10	4	3.84306	3.5	2.28667	2.2	-0.15694	-0.34306	-1.21333	-0.08667	-0.15694	-0.5	-1.71333	-1.8
ORTHO08044	M	79	170	70	50	53.35	47.5	47.5	7	9	7	7	10	14	7	11	3	3	2.8625	2.5	2.5	0	-0.1375	-0.3625	0	0	-0.1375	-0.5	-0.5
ORTHO08045	M	87	167	75	34.225	32.525	28.5	24.2	10	11	11	8	17	15	17	16	2.5	1.56042	1.33542	1	1	-0.93958	-0.225	-0.33542	0	-0.93958	-1.16458	-1.5	-1.5
ORTHO08046	M	64	160	61	50	50	50	50	1	1	1	1	1	3	1	1	4	4	4	4	4	0	0	0	0	0	0	0	0
ORTHO08047	M	34	157	72	60	60	54	54	6	6	3	3	10	12	8	7	4	4	4	4	4	0	0	0	0	0	0	0	0
ORTHO08048	F	68	154.5	51.4	44.1	56.1	39.6	62.1	3	9	0	10	4	10	0	17	3.3	3.3	3.3	3.3	3.3	0	0	0	0	0	0	0	0
ORTHO08049	F	60	155	54	17.9333	2	4	4	5	1	2	2	5	1	2	2	4	0.661111	0	0	0	-3.33889	-0.66111	0	0	-3.33889	-4	-4	-4
ORTHO08050	M	75	164	72	34.1667	15.7	29	29	7	2	2	2	10	3	2	2	4	1.38889	0.891667	2	2	-2.61111	-0.49722	1.10833	0	-2.61111	-3.10833	-2	-2
ORTHO08051	F	79	155	69	19.5	24	13.5	23.8	13	16	9	14	17	36	61	66	0	0	0	0	0	0	0	0	0	0	0	0	0
ORTHO08052	M	59	162	82	66	58	64	68	9	5	8	10	26	10	15	33	4	4	4	4	4	0	0	0	0	0	0	0	0
ORTHO08053	F	77	146.5	61	47.3417	46	54	46	1	2	6	2	2	3	10	6	4	3.77847	3.5	3.5	3.5	-0.22153	-0.27847	0	0	-0.22153	-0.5	-0.5	-0.5
ORTHO08054	F	83	151	66.5	54.085	60.6	51.6	50.1	11	14	8	7	18	20	10	9	3	3.13208	3.3	3.3	3.3	0.13208	0.16792	0	0	0.13208	0.3	0.3	0.3
ORTHO08055	F	68	155	63	68	60.05	60.4	58.1	10	7	8	7	11	7	9	8	4	4	3.7625	3.5	3.5	0	-0.2375	-0.2625	0	0	-0.2375	-0.5	-0.5
ORTHO08056	F	66	160	70	49.45	46.2417	48.4	33.2	6	6	8	4	7	7	11	5	4	3.12083	2.85347	2	2	-0.87917	-0.26736	-0.85347	0	-0.87917	-1.14653	-2	-2
ORTHO08057	F	80	150	72	54	91.5	42	88.5	6	20	0	17	9	39	0	42	3.5	3.5	3.5	3.5	3.5	0	0	0	0	0	0	0	0
ORTHO08058	M	86	165	60	39	36	36	37.5	2	0	0	1	6	0	0	1	3	3	3	3	3	0	0	0	0	0	0	0	0
ORTHO08059	M	80	167	85	57.375	82.4	48	75.4	7	10	0	8	24	29	0	35	3.5	3.57292	4	4	4	0.07292	0.42708	0	0	0.07292	0.5	0.5	0.5
ORTHO08060	F	57	166	94	54	54	59	58.5	0	0	9	9	0	0	13	9	4.5	4.5	4.5	3.04167	3	0	0	-1.45833	-0.04167	0	0	-1.45833	-1.5
ORTHO08061	F	67	150	51.5	78.4333	65.225	32.5	45	17	13	1	6	24	22	2	8	4	3.03611	2.72708	2.5	2.5	-0.96389	-0.30903	-0.22708	0	-0.96389	-1.27292	-1.5	-1.5
ORTHO08062	M	82	165	58	61	51	56	51	10	6	8	6	13	8	11	9	3	3	3	3	3	0	0	0	0	0	0	0	0
ORTHO08063	F	73	150	77	44.9917	49.6	29	29	0	4	2	2	0	5	3	6	4	3.74931	3.3	2	2	-0.2507	-0.44931	-1.3	0	-0.2507	-0.7	-2	-2
ORTHO08064	M	65	157	72	66	65.3583	47	49.5	9	9	2	3	10	20	5	11	4	4	3.69653	3.5	3.5	0	-0.30347	-0.19653	0	0	-0.30347	-0.5	-0.5
ORTHO08065	F	51	160	72.8	19.5	32	12	24.5	3	8	0	5	6	11	0	6	1	1	1	1	1	0	0	0	0	0	0	0	0
ORTHO08066	M	77	164	60	59.4333	49.7	44	60	11	3	1	9	46	10	1	11	3	3.36944	3.64167	3.5	3.5	0.36945	0.27222	-0.14167	0	0.36945	0.64167	0.5	0.5
ORTHO08067	M	66	167	74	54	62.7583	72.135	90.3	0	4	9	12	0	9	30	101	4.5	4.5	4.39653	4.11125	4.6	0	-0.10347	-0.28528	0.48875	0	-0.10347	-0.38875	0.1
ORTHO08068	F	78	159	60	48	42.4667	39.825	24.5	3	1	11	4	3	1	15	7	3.5	3.5	3.37222	1.48542	1	0	-0.12778	-1.88681	-0.48542	0	-0.12778	-2.01458	-2.5
ORTHO08069	F	53	157	64	23.55	22	22	22	1	2	2	2	1	5	2	2	4	1.79583	1	1	1	-2.20417	-0.79583	0	0	-2.20417	-3	-3	-3
ORTHO08070	F	61	158	84	54.5867	84.9033	112.457	81.6	3	13	21	10	6	29	54	26	4	3.99889	4.03361	4.20472	4.3	-0.00111	0.03472	0.17111	0.09528	-0.00111	0.03361	0.20472	0.3
ORTHO08071	F	65	155	71	76.6417	86.3667	78	57	9	8	8	1	89	19	13	1	4	4.30347	4.69722	4.5	4.5	0.30347	0.39375	-0.19722	0	0.30347	0.69722	0.5	0.5
ORTHO08072	M	47	175	76.7	81.1833	67.9833	60	68	7	4	2	5	51	10	3	7	4	4.80694	4.66528	4.5	4.5	0.80694	-0.14167	-0.16528	0	0.80694	0.66528	0.5	0.5
ORTHO08073	F	66	150	61.6	44.8667	33.8333	25.5	25.5	1	1	1	1	3	2	2	1	4	3.57222	2.65278	2	2	-0.42778	-0.91944	-0.65278	0	-0.42778	-1.34722	-2	-2
ORTHO08074	F	65	152	65	70	80.5	48	75.5	9	13	0	11	23	66	0	56	4	4	4	4	4	0	0	0	0	0	0	0	0
ORTHO08075	F	81	162.5	70	89.375	93.1	98.8	94	16	17	18	16	32	25	41	50	3.5	4.01458	4.5	4.5	4.5	0.51458	0.48542	0	0	0.51458	1	1	1
ORTHO08076	F	63	153	70	64	65.16	58.2	63.2	8	9	7	8	9	17	9	11	4	4	3.93	3.6	3.6	0	-0.07	-0.33	0	0	-0.07	-0.4	-0.4
ORTHO08077	F	82	134.5	37	5	3	7.3	2.1	5	3	10	3	7	5	10	6	0	0	0	0	0	0	0	0	0	0	0	0	0
ORTHO08078	F	76	156	75.4	85.1917	115.058	102	80	16	15	16	9	36	32	34	25	3.5	3.76597	4.87986	4.5	4.5	0.26597	1.11389	-0.37986	0	0.26597	1.37986	1	1
ORTHO08079	F	86	150	60	25.5	19.7667	19.3	21.9	1	1	1	3	1	1	1	3	2	2	1.53889	1.5	1.5	0	-0.46111	-0.03889	0	0	-0.46111	-0.5	-0.5
ORTHO08080	F	78	156	81.3	76	60	58	56	14	6	5	4	35	11	8	6	4	4	4	4	4	0	0	0	0	0	0	0	0
ORTHO08081	F	76	151	60	64.23	50.665	50	50	6	0	1	1	9	0	3	2	4	4.2275	4.22208	4	4	0.2275	-0.00542	-0.22208	0	0.2275	0.22208	0	0
ORTHO08082	F	67	160	52.5	52	56	48	48	2	4	0	0	2	5	0	0	4	4	4	4	4	0	0	0	0	0	0	0	0
ORTHO08083	F	71	149	63	54.5	36	48	45	9	0	8	6	108	0	21	11	3	3	3	3	3	0	0	0	0	0	0	0	0
ORTHO08084	F	63	160	54	75.5	75.15	44.48	43.4	11	11	4	2	20	13	4	5	4	4	3.97083	2.87333	2.7	0	-0.02917	-1.0975	-0.17333	0	-0.02917	-1.12667	-1.3
ORTHO08085	M	78	165	76	46.8	49.95	42	42	3	4	0	0	3	8	0	0	3.4	3.4	3.4125	3.5	3.5	0	0.0125	0.0875	0	0	0.0125	0.1	0.1
ORTHO08086	F	16	164	52.5	44	41.4583	36	38	1	2	0	1	1	2	0	1	3.5	3.5	3.12153	3	3	0	-0.37847	-0.12153	0	0	-0.37847	-0.5	-0.5
ORTHO08087	F	78	155	55	54	56	54	56	3	4	3	4	5	8	5	7	4	4	4	4	4	0	0	0	0	0	0	0	0
ORTHO08088	F	74	153	62	44.8333	62.4	90.3333	66	6	13	22	14	6	18	43	58	4	2.61111	2.28333	2.02778	2	-1.38889	-0.32778	-0.25556	-0.02778	-1.38889	-1.71667	-1.97222	-2
ORTHO08089	F	71	168	71.8	56	68	55.5	50.5	4	10	3	1	5	21	4	1	4	4	4	4	4	0	0	0	0	0	0	0	0
ORTHO08090	F	71	151	81	54	47.4333	50.1083	46.4	3	1	5	2	4	3	36	4	4	4	3.78611	3.29236	3.5	0	-0.21389	-0.49375	0.20764	0	-0.21389	-0.70764	-0.5
ORTHO08091	F	81	164	53	37.5	34.5833	25.5	25.5	1	0	1	1	1	0	1	3	3	3	2.88194	2	2	0	-0.11806	-0.88194	0	0	-0.11806	-1	-1
ORTHO08092	M	51	176	84	58	58	43.2	57	4	4	4	11	5	5	4	12	4	4	4	2.6	2	0	0	-1.4	-0.6	0	0	-1.4	-2
ORTHO08093	F	76	153	65	42	66.2	57	49.5	2	9	6	3	2	24	11	6	4	3.16667	3.1	3.5	3.5	-0.83333	-0.06667	0.4	0	-0.83333	-0.9	-0.5	-0.5
ORTHO08094	F	77	152	68.4	20.7	11.0633	6.4	6.9	15	5	2	3	23	8	3	5	0.6	0.6	0.555278	0.4	0.4	0	-0.04472	-0.15528	0	0	-0.04472	-0.2	-0.2
ORTHO08095	M	79	162.8	74	48	42.375	42	37.5	4	1	4	1	4	2	5	1	3.5	3.5	3.40625	3	3	0	-0.09375	-0.40625	0	0	-0.09375	-0.5	-0.5
ORTHO08096	M	78	165	86	42	48	44	46	0	3	1	2	0	3	1	3	3.5	3.5	3.5	3.5	3.5	0	0	0	0	0	0	0	0
ORTHO08097	F	75	150	55	40.2	39.7833	40	36	4	7	8	6	11	11	11	15	4	2.68333	2.14861	2	2	-1.31667	-0.53472	-0.14861	0	-1.31667	-1.85139	-2	-2
ORTHO08098	F	67	160	90	73	64.3767	62.4	56.8	8	6	6	4	13	13	10	6	4	4	3.89806	3.8	3.8	0	-0.10194	-0.09806	0	0	-0.10194	-0.2	-0.2
ORTHO08099	F	76	157	50	45.1167	40	38	36	2	2	1	0	5	4	6	0	4	3.42639	3	3	3	-0.57361	-0.42639	0	0	-0.57361	-1	-1	-1
ORTHO08100	M	60	173	103	77.5	57.225	46.4	48.6	7	1	2	3	14	2	4	12	5	5	4.56042	3.5	3.5	0	-0.43958	-1.06042	0	0	-0.43958	-1.5	-1.5
ORTHO08101	M	56	165.5	68	50	58.1333	36	36	1	5	0	0	2	5	0	0	4	4	3.80278	3	3	0	-0.19722	-0.80278	0	0	-0.19722	-1	-1
ORTHO08102	M	55	168	67	50	37.8333	24	24	1	0	0	0	1	0	0	0	4	4	3.15278	2	2	0	-0.84722	-1.15278	0	0	-0.84722	-2	-2
ORTHO08103	F	73	150	49	81.5	65.5	78.3	75.5	15	7	11	11	28	64	20	35	4	4	4	4	4	0	0	0	0	0	0	0	0
ORTHO08104	F	66	154	68	62	77.15	79.2667	69.5	7	10	16	13	8	10	21	16	4	4	4.22083	3.27222	3	0	0.22083	-0.94861	-0.27222	0	0.22083	-0.72778	-1
ORTHO08105	F	66	151	67	37.25	57.5	40.1333	52	2	9	2	8	3	12	3	13	4	2.6875	2.91667	3.01111	3	-1.3125	0.22917	0.09444	-0.01111	-1.3125	-1.08333	-0.98889	-1
ORTHO08106	F	73	147	73.5	83.4583	74.7	60.9	60.9	13	9	3	3	35	13	4	4	4	4.27153	4.5	4.5	4.5	0.27153	0.22847	0	0	0.27153	0.5	0.5	0.5
ORTHO08107	F	76	150	67	54	65.1	52	54	3	11	5	7	3	54	10	14	4	4	3.59167	3.5	3.5	0	-0.40833	-0.09167	0	0	-0.40833	-0.5	-0.5
ORTHO08108	F	84	145	62	43.5	43.5	43.5	49.5	5	5	5	9	13	10	13	19	3	3	3	3	3	0	0	0	0	0	0	0	0
ORTHO08109	F	62	147	58	50	46.5667	28	28	1	0	2	2	1	0	2	3	4	4	3.88056	2	2	0	-0.11944	-1.88056	0	0	-0.11944	-2	-2
ORTHO08110	M	83	165	89	65.4333	65	65	77.5	3	2	2	7	4	4	2	8	4	4.57778	5	5	5	0.57778	0.42222	0	0	0.57778	1	1	1
ORTHO08111	F	79	165	83	95.175	75.945	45.9	68.39	16	11	3	11	144	31	5	16	4	4.38958	3.70375	3.2	3.4075	0.38958	-0.68583	-0.50375	0.2075	0.38958	-0.29625	-0.8	-0.5925
ORTHO08112	M	74	156	58	53.9833	58	66.7833	50	5	11	15	8	8	14	24	16	4	3.66528	3	2.52361	2.5	-0.33472	-0.66528	-0.47639	-0.02361	-0.33472	-1	-1.47639	-1.5
ORTHO08113	M	73	151	61	68	72.925	72.4	47.2	18	18	13	4	86	108	81	25	4	2.66667	2.41875	3	3	-1.33333	-0.24792	0.58125	0	-1.33333	-1.58125	-1	-1
ORTHO08114	F	47	160	50	47.3333	43.9	32.5	30	2	4	1	0	4	4	1	0	4	3.61111	2.99167	2.5	2.5	-0.38889	-0.61944	-0.49167	0	-0.38889	-1.00833	-1.5	-1.5
ORTHO08115	M	77	163.5	85	63	67.8167	54.5	69.5	6	9	5	11	6	21	13	24	4	4	3.77639	3.5	3.5	0	-0.22361	-0.27639	0	0	-0.22361	-0.5	-0.5
ORTHO08116	F	73	143.8	62.5	80.5833	79	94	79	11	10	16	10	15	18	24	13	4	4.29861	4.5	4.5	4.5	0.29861	0.20139	0	0	0.29861	0.5	0.5	0.5
ORTHO08117	F	74	154	72	41.5333	39.7	53.5	64.6	1	2	7	10	1	3	8	13	4	3.29444	2.80833	3	3	-0.70556	-0.48611	0.19167	0	-0.70556	-1.19167	-1	-1
ORTHO08118	F	68	150	68	78	52	68	72	15	2	10	12	36	8	22	58	4	4	4	4	4	0	0	0	0	0	0	0	0
ORTHO08119	F	63	147	40	48	39	40.5	39	8	2	3	2	9	2	3	3	3	3	3	3	3	0	0	0	0	0	0	0	0
ORTHO08120	F	84	153.2	64.6	40.5	50.7	41.4	45	3	9	3	5	11	25	6	10	3	3	3	3	3	0	0	0	0	0	0	0	0
ORTHO08121	F	63	151.4	55.5	50	45.0833	44	48	1	1	1	3	1	1	1	5	4	4	3.59028	3.5	3.5	0	-0.40972	-0.09028	0	0	-0.40972	-0.5	-0.5
ORTHO08122	F	77	142	61.6	72	46	42	46	15	2	0	2	184	2	0	2	3.5	3.5	3.5	3.5	3.5	0	0	0	0	0	0	0	0
ORTHO08123	F	66	160	51	48.8083	44	46	46	2	1	2	2	3	1	3	3	4	3.73403	3.5	3.5	3.5	-0.26597	-0.23403	0	0	-0.26597	-0.5	-0.5	-0.5
ORTHO08124	F	61	153	75	65.5	73	60.0167	50.7	7	10	8	4	8	13	28	11	4	4	4	3.53472	3.5	0	0	-0.46528	-0.03472	0	0	-0.46528	-0.5
ORTHO08125	F	74	149	53	58	50	42	44	8	4	0	1	20	5	0	1	3.5	3.5	3.5	3.5	3.5	0	0	0	0	0	0	0	0
ORTHO08126	M	57	167	70	71.9167	73.545	64.8	64.8	14	15	12	12	20	23	13	17	4	3.59306	3.37875	3.2	3.2	-0.40694	-0.21431	-0.17875	0	-0.40694	-0.62125	-0.8	-0.8
ORTHO08127	F	80	139	49	21.275	18	20.4	20.4	0	0	2	2	0	0	2	4	3	1.77292	1.5	1.5	1.5	-1.22708	-0.27292	0	0	-1.22708	-1.5	-1.5	-1.5
ORTHO08128	F	71	146	69	50	60	48	60	1	6	0	6	1	7	0	8	4	4	4	4	4	0	0	0	0	0	0	0	0
ORTHO08129	F	26	165	49	56	80	68	80	4	16	10	16	9	46	16	24	4	4	4	4	4	0	0	0	0	0	0	0	0
ORTHO08130	M	83	160.8	59	46.5033	44.4	45.9	39.9	4	4	5	1	13	9	8	1	3	3.20861	3.2	3.2	3.2	0.20861	-0.00861	0	0	0.20861	0.2	0.2	0.2
ORTHO08131	F	75	159	60	62	92.7983	59.1	69.1	7	12	3	7	12	38	12	9	4	4	4.19153	4.3	4.3	0	0.19153	0.10847	0	0	0.19153	0.3	0.3
ORTHO08132	F	30	167	78.5	71.5	12.5	57.8	36	5	5	0	0	5	6	0	0	4.5	4.5	0	4.81667	3	0	-4.5	4.81667	-1.81667	0	-4.5	0.31667	-1.5
ORTHO08133	F	67	151	56	64	64.6	42	48	8	9	3	6	15	12	4	7	4	4	3.88333	3	3	0	-0.11667	-0.88333	0	0	-0.11667	-1	-1
ORTHO08134	F	73	147	73.5	83.4583	74.7	60.9	60.9	13	9	3	3	35	13	4	4	4	4.27153	4.5	4.5	4.5	0.27153	0.22847	0	0	0.27153	0.5	0.5	0.5
ORTHO08135	F	83	164	63	48.8	42.8	40.8	42.8	4	1	0	1	10	1	0	1	3.4	3.4	3.4	3.4	3.4	0	0	0	0	0	0	0	0
ORTHO08136	M	69	165	72	54	46.7	42	42	3	0	0	0	3	0	0	0	4	4	3.89167	3.5	3.5	0	-0.10833	-0.39167	0	0	-0.10833	-0.5	-0.5
ORTHO08137	M	69	150	46	54	66	62	68	3	9	7	10	4	21	8	12	4	4	4	4	4	0	0	0	0	0	0	0	0
ORTHO08138	F	72	156	54	56	49.51	50.8	48.8	4	2	5	4	7	3	7	5	4	4	3.7925	3.4	3.4	0	-0.2075	-0.3925	0	0	-0.2075	-0.6	-0.6
ORTHO08139	M	59	180	80	52.5	49.4417	49.5	42	2	0	3	0	3	0	10	0	4	4	3.70347	3.5	3.5	0	-0.29653	-0.20347	0	0	-0.29653	-0.5	-0.5
ORTHO08140	F	86	138	67	67.315	51.3133	39	55.2	13	8	3	12	20	9	4	39	3	3.41792	3.07611	2.8	2.8	0.41792	-0.34181	-0.27611	0	0.41792	0.07611	-0.2	-0.2
ORTHO08141	M	60	169	70	52	50	50	48	2	1	1	0	2	1	1	0	4	4	4	4	4	0	0	0	0	0	0	0	0
ORTHO08142	M	79	161	59	78.35	71.5	67.7	58.6	9	7	6	2	19	9	7	2	3.5	3.94583	4.5	4.5	4.5	0.44583	0.55417	0	0	0.44583	1	1	1
ORTHO08143	F	81	131	44	21.4583	9	6	9	1	2	0	2	1	2	0	4	3	1.66319	0.5	0.5	0.5	-1.33681	-1.1632	0	0	-1.33681	-2.5	-2.5	-2.5
ORTHO08144	M	89	157	48	24.75	14	12	13	9	2	0	1	20	3	0	2	2	1.3125	1	1	1	-0.6875	-0.3125	0	0	-0.6875	-1	-1	-1
ORTHO08145	F	81	157	47.7	31.5	43.5	31.5	36	1	9	1	4	1	15	4	7	2.5	2.5	2.5	2.5	2.5	0	0	0	0	0	0	0	0
ORTHO08146	F	82	147	68	63.35	49.6833	56	51	12	1	7	2	44	10	13	6	3	3.27917	3.97361	3.5	3.5	0.27917	0.69444	-0.47361	0	0.27917	0.97361	0.5	0.5
ORTHO08147	F	67	155.2	63.5	84	70	56	60	18	11	4	6	34	43	15	14	4	4	4	4	4	0	0	0	0	0	0	0	0
ORTHO08148	F	51	151.1	69.6	44.7333	43.8667	53.5	51	2	4	7	6	3	7	7	6	4	3.31111	2.32222	3	3	-0.68889	-0.98889	0.67778	0	-0.68889	-1.67778	-1	-1
ORTHO08149	M	86	164	69.7	49.3167	32.15	22.2	19.5	7	6	3	5	39	13	4	9	3	2.92639	1.87917	1.45	1	-0.07361	-1.04722	-0.42917	-0.45	-0.07361	-1.12083	-1.55	-2
ORTHO08150	F	76	149.5	59.5	5.69167	6.11833	6.3	11.8	3	4	3	14	4	7	6	21	0.4	0.324306	0.343195	0.4	0.4	-0.07569	0.01889	0.05681	0	-0.07569	-0.05681	0	0
ORTHO08151	F	68	151	61	66	56.4083	47	52	6	4	2	4	11	4	3	7	4	4	3.86736	3.5	3.5	0	-0.13264	-0.36736	0	0	-0.13264	-0.5	-0.5
ORTHO08152	M	86	161	63	43.5	49.77	44.8	51.2	5	7	4	8	11	26	14	30	3	3	3.0975	3.2	3.2	0	0.0975	0.1025	0	0	0.0975	0.2	0.2
ORTHO08153	F	66	151	51.3	71	75	56.6	59.1	8	8	2	3	38	10	4	3	4	4	4.20833	4.3	4.3	0	0.20833	0.09167	0	0	0.20833	0.3	0.3
ORTHO08154	F	80	171	75	42	28.35	19.6	22.8	4	0	1	3	6	0	2	3	3	3	2.3625	1.5	1.5	0	-0.6375	-0.8625	0	0	-0.6375	-1.5	-1.5
ORTHO08155	F	76	161	66	52	60	53	58	2	5	2	4	2	8	3	6	4	4	4	4	4	0	0	0	0	0	0	0	0
ORTHO08156	F	71	154	75	66	46.2	41	46	9	1	2	4	13	1	2	4	4	4	3.68333	3	3	0	-0.31667	-0.68333	0	0	-0.31667	-1	-1
ORTHO08157	M	52	176	56	47.125	42.7833	36	43.5	4	5	0	3	6	5	0	4	4	3.09375	2.52361	3	3	-0.90625	-0.57014	0.47639	0	-0.90625	-1.47639	-1	-1
ORTHO08158	F	68	174	84.4	56.5	50.425	36	38.5	1	0	0	1	1	0	0	1	4.5	4.5	4.20208	3	3	0	-0.29792	-1.20208	0	0	-0.29792	-1.5	-1.5
ORTHO08159	F	56	160	53	64.8917	28.5	27.525	24	12	7	2	0	60	46	7	0	4	3.03264	1.5	1.99375	2	-0.96736	-1.53264	0.49375	0.00625	-0.96736	-2.5	-2.00625	-2
ORTHO08160	F	76	145	46	30.025	34.5	33	25.5	1	11	10	5	30	89	61	6	3.5	2.37708	1.5	1.5	1.5	-1.12292	-0.87708	0	0	-1.12292	-2	-2	-2
ORTHO08161	F	68	153	54	52	45.0417	22	34	2	3	2	8	2	3	3	9	4	4	3.25347	1.5	1.5	0	-0.74653	-1.75347	0	0	-0.74653	-2.5	-2.5
ORTHO08162	F	73	155	55	84.2667	62.15	44	50	11	7	1	4	37	16	1	6	4	4.93889	4.0125	3.5	3.5	0.93889	-0.92639	-0.5125	0	0.93889	0.0125	-0.5	-0.5
ORTHO08163	F	70	145	64	54.775	37.725	36	38	5	0	0	1	23	0	0	2	4	3.73125	3.14375	3	3	-0.26875	-0.5875	-0.14375	0	-0.26875	-0.85625	-1	-1
ORTHO08164	F	83	150	52	6.4	6.95333	3.6	4.8	7	7	2	4	13	8	2	6	0.2	0.2	0.154445	0.2	0.2	0	-0.04556	0.04556	0	0	-0.04556	0	0
ORTHO08165	F	78	163	60	50	46.0333	50	55.6	4	5	10	12	10	13	25	30	3.5	3.5	3.00278	2.5	2.5	0	-0.49722	-0.50278	0	0	-0.49722	-1	-1
ORTHO08166	M	74	156	70	103.6	79.175	50.5	7.95833	15	6	1	2	84	10	1	2	4	5.13333	5.34792	4	0.246528	1.13333	0.21458	-1.34792	-3.75347	1.13333	1.34792	0	-3.75347
ORTHO08167	M	82	162	65	18.0783	11.7567	2.4	6.9	32	20	0	9	158	42	0	27	0.2	0.289861	0.238056	0.2	0.2	0.08986	-0.05181	-0.03806	0	0.08986	0.03806	0	0
ORTHO08168	M	85	150	53	36	40.5	36	36	0	3	0	0	0	3	0	0	3	3	3	3	3	0	0	0	0	0	0	0	0
ORTHO08169	M	85	174	73	49.6167	46	46	46	8	8	8	8	22	46	21	34	3	2.80139	2.5	2.5	2.5	-0.19861	-0.30139	0	0	-0.19861	-0.5	-0.5	-0.5
ORTHO08170	F	78	150	56	42.8	40.8	40.8	42.4	1	0	0	1	1	0	0	1	3.4	3.4	3.4	3.4	3.4	0	0	0	0	0	0	0	0
ORTHO08171	M	70	174	81	98.7	105	73.9917	62.4	11	15	6	3	34	22	16	3	4	4.475	5	4.71597	4.5	0.475	0.525	-0.28403	-0.21597	0.475	1	0.71597	0.5
ORTHO08172	F	74	151	57	74.45	65.7433	47.6	49.6	11	9	1	2	21	10	2	2	3.5	3.95417	3.97861	3.8	3.8	0.45417	0.02445	-0.17861	0	0.45417	0.47861	0.3	0.3
ORTHO08173	F	69	152	59	56.0667	62.1833	56	63.3833	13	14	13	16	32	36	42	56	3.5	3.04722	2.68194	2.5	2.18194	-0.45278	-0.36528	-0.18194	-0.31806	-0.45278	-0.81806	-1	-1.31806
ORTHO08174	M	84	180	96	10.1	4.8	8.4	4.8	12	2	8	2	21	4	17	4	0.3	0.3	0.3	0.3	0.3	0	0	0	0	0	0	0	0
ORTHO08175	F	59	154	62	82	60	62	52	17	6	7	2	56	17	17	3	4	4	4	4	4	0	0	0	0	0	0	0	0
ORTHO08176	F	67	144	60	98	110.933	108	102	25	23	18	16	64	69	59	73	4	4	4.24444	4.5	4.5	0	0.24444	0.25556	0	0	0.24444	0.5	0.5
ORTHO08177	F	70	154	53	57.5	43.2	36	36	2	0	0	0	5	0	0	0	4	4	3.6	3	3	0	-0.4	-0.6	0	0	-0.4	-1	-1
ORTHO08178	M	74	158	80	68	90	75	84	10	16	9	12	15	27	12	14	4	4	4	4	4	0	0	0	0	0	0	0	0
ORTHO08179	M	90	162	60	36	38.6333	27	27	0	2	2	2	0	13	3	3	3	3	2.96944	2	2	0	-0.03056	-0.96945	0	0	-0.03056	-1	-1
ORTHO08180	F	78	151	62	64.6	79.95	64.2067	43.6	8	12	12	4	11	19	18	6	4	4	3.92917	2.85055	2.8	0	-0.07083	-1.07861	-0.05056	0	-0.07083	-1.14945	-1.2
ORTHO08181	M	74	170	71	56	63.7833	62.45	47	4	11	18	6	8	20	67	84	4	4	3.48195	2.20417	2	0	-0.51806	-1.27778	-0.20417	0	-0.51806	-1.79583	-2
ORTHO08182	F	55	151	61	52	60	53	53	2	6	2	2	2	6	2	3	4	4	4	4	4	0	0	0	0	0	0	0	0
ORTHO08183	F	79	150	66.7	36.775	26.6917	32	34	1	1	1	2	1	1	2	5	3.5	2.89792	2.05764	2.5	2.5	-0.60208	-0.84028	0.44236	0	-0.60208	-1.44236	-1	-1
ORTHO08184	F	72	155	54	91.4	95.58	78.1	70.6	14	19	13	10	42	50	48	33	4.2	4.2	4.00667	3.8	3.8	0	-0.19333	-0.20667	0	0	-0.19333	-0.4	-0.4
ORTHO08185	F	69	150	57	66	69.4167	41.75	31.5	9	11	5	3	10	21	7	6	4	4	3.95139	2.52083	2	0	-0.04861	-1.43056	-0.52083	0	-0.04861	-1.47917	-2
ORTHO08186	M	77	160	75	37.3333	38.875	40	42	0	2	5	6	0	3	6	8	3.5	3.11111	2.90625	2.5	2.5	-0.38889	-0.20486	-0.40625	0	-0.38889	-0.59375	-1	-1
ORTHO08187	M	69	169	65	76	76	66	64	14	14	9	8	52	34	28	41	4	4	4	4	4	0	0	0	0	0	0	0	0
ORTHO08188	F	70	159	72	68.0833	64.5	54.5	49.5	10	9	5	3	23	15	6	4	4	3.63194	3.5	3.5	3.5	-0.36806	-0.13195	0	0	-0.36806	-0.5	-0.5	-0.5
ORTHO08189	F	78	153	64	37.6917	42	46	48	1	3	5	6	1	3	5	9	3	3.01597	3	3	3	0.01597	-0.01597	0	0	0.01597	0	0	0
ORTHO08190	F	64	156	54	32.1	27.4833	18	20	0	1	0	1	0	2	0	1	4	2.675	2.12361	1.5	1.5	-1.325	-0.55139	-0.62361	0	-1.325	-1.87639	-2.5	-2.5
ORTHO08191	M	66	163	73	48	50	48	48	0	1	0	0	0	1	0	0	4	4	4	4	4	0	0	0	0	0	0	0	0
ORTHO08192	F	66	139	53	24.4	7.72333	1.2	4	14	4	0	7	20	4	0	8	0.7	0.7	0.360278	0.1	0.1	0	-0.33972	-0.26028	0	0	-0.33972	-0.6	-0.6
ORTHO08193	F	71	153	70	55.45	49.03	105.7	82.8	8	11	29	20	9	14	86	75	4	3.2875	1.58583	2	2	-0.7125	-1.70167	0.41417	0	-0.7125	-2.41417	-2	-2
ORTHO08194	F	68	151	50	49.7583	40	32.9583	36.5	5	5	2	5	5	7	2	8	4	3.31319	2.5	2.03819	2	-0.68681	-0.81319	-0.46181	-0.03819	-0.68681	-1.5	-1.96181	-2
ORTHO08195	F	77	145	76	58	52	52	58	5	2	2	5	14	5	6	19	4	4	4	4	4	0	0	0	0	0	0	0	0
ORTHO08196	F	77	155	68	57.2	58.225	40	35	5	4	4	2	10	7	4	2	4	3.51667	3.68542	2.5	2.5	-0.48333	0.16875	-1.18542	0	-0.48333	-0.31458	-1.5	-1.5
ORTHO08197	F	72	145	46	47.9	60	68	50	6	12	16	7	12	28	33	18	3	3	3	3	3	0	0	0	0	0	0	0	0
ORTHO08198	F	62	146	62.5	60.5	65.5	60.5	60.5	5	7	5	5	9	12	9	10	4	4	4	4	4	0	0	0	0	0	0	0	0
ORTHO08199	F	54	153	60	60.175	81.4567	64.1	56.6	2	10	5	2	4	12	5	2	4	4.18125	4.45472	4.3	4.3	0.18125	0.27347	-0.15472	0	0.18125	0.45472	0.3	0.3
ORTHO08200	F	50	164	64	56	74	48	78	4	13	0	15	4	27	0	36	4	4	4	4	4	0	0	0	0	0	0	0	0
ORTHO08201	F	72	160	70.5	119.358	79	56.5	59	22	8	1	2	219	17	1	4	4	4.36319	4.5	4.5	4.5	0.36319	0.13681	0	0	0.36319	0.5	0.5	0.5
ORTHO08202	F	62	158	58	20	13	4.81	7.6	20	10	0	4	28	11	0	4	0.5	0.5	0.5	0.400833	0.4	0	0	-0.09917	-0.00083	0	0	-0.09917	-0.1
ORTHO08203	M	77	163	59	59.4333	49.7	44	60	11	3	1	9	46	10	1	11	3	3.36944	3.64167	3.5	3.5	0.36945	0.27222	-0.14167	0	0.36945	0.64167	0.5	0.5
ORTHO08204	M	44	168	65	53	48.375	44.5	57	2	2	1	6	2	4	2	10	4	4	3.61458	3.5	3.5	0	-0.38542	-0.11458	0	0	-0.38542	-0.5	-0.5
ORTHO08205	M	77	160	63	59.3167	46	50	60	6	2	4	9	18	2	5	10	4	3.94306	3.5	3.5	3.5	-0.05694	-0.44306	0	0	-0.05694	-0.5	-0.5	-0.5
ORTHO08206	F	72	151	55	55.62	65.9567	49.5	48	8	12	7	6	20	24	13	13	3.5	3.30167	3.16306	2.5	2.5	-0.19833	-0.13861	-0.66306	0	-0.19833	-0.33694	-1	-1
ORTHO08207	F	74	146	61	70	80.4917	52	73.5	9	14	4	11	20	45	10	51	4	4	3.79097	3.5	3.5	0	-0.20903	-0.29097	0	0	-0.20903	-0.5	-0.5
ORTHO08208	M	84	175.4	84.9	46	46.4917	42	40.1583	2	5	9	6	3	5	29	41	3.5	3.5	3.04097	2	2.34653	0	-0.45903	-1.04097	0.34653	0	-0.45903	-1.5	-1.15347
ORTHO08209	F	66	154.4	67	62	77.15	79.2667	69.5	7	10	16	13	8	10	21	16	4	4	4.22083	3.27222	3	0	0.22083	-0.94861	-0.27222	0	0.22083	-0.72778	-1
ORTHO08210	M	77	161	79	57.5	68.5	58.5	63.5	7	13	9	11	11	26	17	36	4	3.41667	3	3	3	-0.58333	-0.41667	0	0	-0.58333	-1	-1	-1
ORTHO08211	F	65	153	76	19.1933	14.4067	11.2	11.6	12	13	11	9	22	19	15	14	0.8	0.524444	0.333889	0.2	0.2	-0.27556	-0.19056	-0.13389	0	-0.27556	-0.46611	-0.6	-0.6
ORTHO08212	F	76	152	65	42	66.2	57	49.5	2	9	6	3	2	24	11	6	4	3.16667	3.1	3.5	3.5	-0.83333	-0.06667	0.4	0	-0.83333	-0.9	-0.5	-0.5
ORTHO08213	F	56	150	75	87.9	89.7833	67	57	19	17	10	6	89	29	13	6	4	4.05833	3.78194	3.5	3.5	0.05833	-0.27639	-0.28194	0	0.05833	-0.21806	-0.5	-0.5
ORTHO08214	M	85	158	68.7	42	42	30.25	30	0	0	0	0	0	0	0	0	3.5	3.5	3.5	2.52083	2.5	0	0	-0.97917	-0.02083	0	0	-0.97917	-1
ORTHO08215	M	79	169	69	25.1667	18.98	21.6	25.6	2	4	6	8	5	11	12	15	3.5	1.76389	0.915	0.8	0.8	-1.73611	-0.84889	-0.115	0	-1.73611	-2.585	-2.7	-2.7
ORTHO08216	F	70	149	62	73	76.475	80	78	10	14	25	24	13	25	45	39	4	4	3.66458	2.5	2.5	0	-0.33542	-1.16458	0	0	-0.33542	-1.5	-1.5
ORTHO08217	F	63	144	60	64	76.89	45	47.2	8	13	3	4	12	19	4	7	4	4	3.22417	3.2	3.2	0	-0.77583	-0.02417	0	0	-0.77583	-0.8	-0.8
ORTHO08218	M	67	165	50	72	62	64	52	12	7	8	2	30	9	21	3	4	4	4	4	4	0	0	0	0	0	0	0	0
ORTHO08219	M	78	158	66	50	52	54	56	4	5	6	7	6	10	7	10	3.5	3.5	3.5	3.5	3.5	0	0	0	0	0	0	0	0
ORTHO08220	F	77	155	55	44	52	52	56	1	5	5	7	1	5	5	9	3.5	3.5	3.5	3.5	3.5	0	0	0	0	0	0	0	0
ORTHO08221	F	67	167	70	37.8833	46	49.8917	52	0	4	5	4	0	5	13	4	4	3.15694	3	3.11597	3.5	-0.84306	-0.15695	0.11597	0.38403	-0.84306	-1	-0.88403	-0.5
ORTHO08222	F	56	151	61	42.995	38.435	32	46	0	0	1	8	0	0	1	9	4	3.58292	3.20292	2.5	2.5	-0.41708	-0.38	-0.70292	0	-0.41708	-0.79708	-1.5	-1.5
ORTHO08223	F	73	158	75	47.5833	42	46	40	1	3	5	2	64	8	5	3	4	3.79861	3	3	3	-0.20139	-0.79861	0	0	-0.20139	-1	-1	-1
ORTHO08224	M	58	162	59	58	52.2667	59.5	44.5	5	3	7	1	6	3	7	1	4	4	3.77222	3.5	3.5	0	-0.22778	-0.27222	0	0	-0.22778	-0.5	-0.5
ORTHO08225	M	89	165	55	31.2	32.4	26.4	28.8	6	7	2	4	7	26	2	4	2	2	2	2	2	0	0	0	0	0	0	0	0
ORTHO08226	M	43	170	77	73	68.4333	47	62	10	10	2	8	23	20	4	10	4	4	3.61944	3.5	3.5	0	-0.38056	-0.11945	0	0	-0.38056	-0.5	-0.5
ORTHO08227	M	80	163	75	40	44	48	53.2	2	4	6	8	5	8	8	19	3	3	3	3	3	0	0	0	0	0	0	0	0
ORTHO08228	F	67	155	76	23.3967	22.1733	20	18.4	14	17	16	14	20	18	23	27	0.6	0.666389	0.647778	0.6	0.6	0.06639	-0.01861	-0.04778	0	0.06639	0.04778	0	0
ORTHO08229	F	62	158	67	56	53.175	36.9	24.5333	4	7	3	3	91	230	5	7	4	4	3.16458	2.5	1.51944	0	-0.83542	-0.66458	-0.98056	0	-0.83542	-1.5	-2.48056
ORTHO08230	F	64	150	74	45.7667	43.5	43.5	38.5	1	3	3	1	1	3	4	1	4	3.60556	3	3	3	-0.39444	-0.60556	0	0	-0.39444	-1	-1	-1
ORTHO08231	F	61	148	70	45.4333	47.32	57.2	45.7	8	10	16	11	9	12	22	20	4	2.11944	1.91	1.7	1.7	-1.88056	-0.20945	-0.21	0	-1.88056	-2.09	-2.3	-2.3
ORTHO08232	F	78	157	69	38.525	26	22	28	5	4	2	5	6	4	2	7	4	2.37708	1.5	1.5	1.5	-1.62292	-0.87708	0	0	-1.62292	-2.5	-2.5	-2.5
ORTHO08233	F	62	146	62	40.8667	36	36	36	0	0	0	0	0	0	0	0	4	3.40556	3	3	3	-0.59444	-0.40556	0	0	-0.59444	-1	-1	-1
ORTHO08234	M	82	163.2	74.2	53.425	48.3583	30	44	10	10	3	10	14	17	3	13	4	2.78542	2.36319	2	2	-1.21458	-0.42222	-0.36319	0	-1.21458	-1.63681	-2	-2
ORTHO08235	F	76	151	67	54.8	63.2	47	62	9	9	2	8	25	18	3	28	3.5	3.06667	3.26667	3.5	3.5	-0.43333	0.2	0.23333	0	-0.43333	-0.23333	0	0
ORTHO08236	M	75	162	72	54	75	52	57	6	13	4	6	8	19	4	8	3.5	3.5	3.5	3.5	3.5	0	0	0	0	0	0	0	0
ORTHO08237	M	55	179.2	62.6	48	48.55	36	36	0	1	0	0	0	1	0	0	4	4	3.87917	3	3	0	-0.12083	-0.87917	0	0	-0.12083	-1	-1
ORTHO08238	F	66	150	46	58	61	53	65.5	5	6	2	7	11	9	3	33	4	4	4	4	4	0	0	0	0	0	0	0	0
ORTHO08239	F	78	155	65.5	53	55.05	42.23	44.9	2	5	3	5	2	6	3	7	4	4	3.54583	2.89417	2.7	0	-0.45417	-0.65167	-0.19417	0	-0.45417	-1.10583	-1.3
ORTHO08240	F	86	148	52	45	35.6	33	33	2	1	2	2	2	2	29	7	3.5	3.5	2.84167	2.5	2.5	0	-0.65833	-0.34167	0	0	-0.65833	-1	-1
ORTHO08241	F	62	168	76.1	38.7917	31.3333	55.5	53	3	4	3	2	3	6	4	5	4	2.73264	1.69444	4	4	-1.26736	-1.03819	2.30556	0	-1.26736	-2.30556	0	0
ORTHO08242	F	77	142	68.6	37.5	42.4333	40.5	36	1	5	7	4	2	9	9	6	3	3	2.91111	2.5	2.5	0	-0.08889	-0.41111	0	0	-0.08889	-0.5	-0.5
ORTHO08243	F	80	144.7	49.3	33.4167	18	18	22.5	1	0	0	3	1	0	0	5	2.5	2.45139	1.5	1.5	1.5	-0.04861	-0.95139	0	0	-0.04861	-1	-1	-1
ORTHO08244	F	55	153	61	56	52	48	50	4	2	0	1	5	2	0	2	4	4	4	4	4	0	0	0	0	0	0	0	0
ORTHO08245	F	57	150	86	82.5	72.0167	90.4	62.4	11	7	13	3	68	56	77	10	4	4	4.07639	4.5	4.5	0	0.07639	0.42361	0	0	0.07639	0.5	0.5
ORTHO08246	F	74	145.9	62	43.495	34.495	34	39	1	11	4	6	1	12	4	6	4	3.45792	0.582917	2	2	-0.54208	-2.875	1.41708	0	-0.54208	-3.41708	-2	-2
ORTHO08247	F	69	147	58	62	62.8833	52.9	65.4	7	6	1	6	21	14	1	39	4	4	4.19861	4.2	4.2	0	0.19861	0.00139	0	0	0.19861	0.2	0.2
ORTHO08248	F	71	142	63.7	58.5	73.2167	80.5	93	10	17	13	18	14	26	20	33	3.5	3.20833	3.14306	4	4	-0.29167	-0.06528	0.85694	0	-0.29167	-0.35694	0.5	0.5
ORTHO08249	M	80	176	68	52.5	47.3583	39	39	7	5	2	2	13	18	7	4	3.5	3.5	3.32153	3	3	0	-0.17847	-0.32153	0	0	-0.17847	-0.5	-0.5
ORTHO08250	F	80	142.5	67.5	54	52	52	42	9	8	8	3	17	12	14	5	3	3	3	3	3	0	0	0	0	0	0	0	0
ORTHO08251	F	56	150.5	53.5	66	55.8933	48.4	40.4	9	5	5	1	24	7	7	1	4	4	3.82444	3.2	3.2	0	-0.17556	-0.62445	0	0	-0.17556	-0.8	-0.8
ORTHO08252	F	76	151	60.6	68	52	54	48	10	2	3	0	33	3	3	0	4	4	4	4	4	0	0	0	0	0	0	0	0
ORTHO08253	F	64	149	103	53.7167	51.1	45	54	16	10	6	12	32	23	8	19	3	2.47639	2.59167	3	3	-0.52361	0.11528	0.40833	0	-0.52361	-0.40833	0	0
ORTHO08254	F	72	158	72	66	62	66	72	9	7	9	12	13	10	25	31	4	4	4	4	4	0	0	0	0	0	0	0	0
ORTHO08255	F	89	158.3	48.5	1.4	1.2	0.4	0.6	7	6	2	3	87	34	2	3	0	0	0	0	0	0	0	0	0	0	0	0	0
ORTHO08256	F	68	165	65	50	45.3333	42	40.5	1	3	4	3	3	5	5	3	4	4	3.40278	3	3	0	-0.59722	-0.40278	0	0	-0.59722	-1	-1
ORTHO08257	M	65	160	45	43.5	33.835	11.2	16.2	3	2	4	6	3	3	9	17	3	3	2.40292	0.1	0.1	0	-0.59708	-2.30292	0	0	-0.59708	-2.9	-2.9
ORTHO08258	M	70	157	71	74.6	64.0583	60	51.5583	10	11	12	11	46	27	26	16	4	4	2.73819	2	1.54653	0	-1.26181	-0.73819	-0.45347	0	-1.26181	-2	-2.45347
ORTHO08259	F	68	146	68	57.52	60.6	59.78	52	5	6	7	4	9	11	14	10	4	3.91833	3.8	3.52333	3.5	-0.08167	-0.11833	-0.27667	-0.02333	-0.08167	-0.2	-0.47667	-0.5
ORTHO08260	F	70	162.5	78.4	53	47.6567	45.6	45.6	2	0	0	0	3	0	0	0	4	4	3.97139	3.8	3.8	0	-0.02861	-0.17139	0	0	-0.02861	-0.2	-0.2
ORTHO08261	F	69	163	59.7	23.2	29.05	26.5	39	3	6	1	6	4	8	1	6	4	1.43333	1.37917	2	2	-2.56667	-0.05417	0.62083	0	-2.56667	-2.62083	-2	-2
ORTHO08262	M	71	162	81	65.5	65.6167	46	43.5	7	8	4	3	15	18	5	3	4	4	3.80139	3	3	0	-0.19861	-0.80139	0	0	-0.19861	-1	-1
ORTHO08263	M	80	166	66	42	45.175	36	36	0	2	0	0	0	2	0	0	3.5	3.5	3.43125	3	3	0	-0.06875	-0.43125	0	0	-0.06875	-0.5	-0.5
ORTHO08264	M	63	166	59	38.5167	68.5	71	78.5	0	12	14	15	0	29	64	60	4	3.20972	3	3	3	-0.79028	-0.20972	0	0	-0.79028	-1	-1	-1
ORTHO08265	M	81	171	82	42	42.2417	24	30	0	2	0	1	0	2	0	1	3.5	3.5	3.18681	2	2	0	-0.3132	-1.18681	0	0	-0.3132	-1.5	-1.5
ORTHO08266	F	47	154	50	86.4583	82.0417	53.4	52.7	13	12	2	2	35	16	4	11	4	4.32986	4.32014	4	4	0.32986	-0.00972	-0.32014	0	0.32986	0.32014	0	0
ORTHO08267	M	87	155.8	76	70.0667	59.95	55.925	73.5	10	9	12	12	41	18	40	27	3	3.63056	3.49583	2.66042	4	0.63056	-0.13472	-0.83542	1.33958	0.63056	0.49583	-0.33958	1
ORTHO08268	F	87	142	71	76.8417	53.7867	42.8	42.8	17	7	4	4	84	10	7	7	2.3	2.93681	2.98222	2.8	2.8	0.63681	0.04542	-0.18222	0	0.63681	0.68222	0.5	0.5
ORTHO08269	F	58	154	57	52	37.1333	36	31.035	2	0	0	1	2	0	0	2	4	4	3.09444	3	2.41958	0	-0.90556	-0.09444	-0.58042	0	-0.90556	-1	-1.58042
ORTHO08270	F	59	152.3	66	82.2933	80.265	77.1	64.6	12	15	15	10	14	17	16	11	4	3.94111	3.56375	3.3	3.3	-0.05889	-0.37736	-0.26375	0	-0.05889	-0.43625	-0.7	-0.7
ORTHO08271	F	66	153	85	90.5	93	75.5	68	17	18	11	8	50	90	136	79	4	4	4	4	4	0	0	0	0	0	0	0	0
ORTHO08272	F	35	150	85	51.025	54	45	36	9	6	3	0	9	6	3	0	1.5	2.41875	3	3	3	0.91875	0.58125	0	0	0.91875	1.5	1.5	1.5
ORTHO08273	F	78	150	54	49.5	45	45	46.5	5	2	2	3	13	14	7	4	3.5	3.5	3.5	3.5	3.5	0	0	0	0	0	0	0	0
ORTHO08274	M	85	165	88	0.8	1.2	0	0	2	3	0	0	2	3	0	0	0	0	0	0	0	0	0	0	0	0	0	0	0
ORTHO08275	M	75	163	69	97.1333	99	64	66.5	18	18	4	5	49	20	5	8	4	4.26111	4.5	4.5	4.5	0.26111	0.23889	0	0	0.26111	0.5	0.5	0.5
ORTHO08276	F	51	153.8	53.25	54	62.05	74	69	3	6	8	6	3	6	8	7	4	4	4.12917	4.5	4.5	0	0.12917	0.37083	0	0	0.12917	0.5	0.5
ORTHO08277	M	73	171	78	53.725	52	56	60	5	5	7	9	8	11	13	26	4	3.64375	3.5	3.5	3.5	-0.35625	-0.14375	0	0	-0.35625	-0.5	-0.5	-0.5
ORTHO08278	F	56	150	61.9	58	61.25	38.8	45.2	5	8	4	6	14	19	20	20	4	4	3.75417	2.5	2.5	0	-0.24583	-1.25417	0	0	-0.24583	-1.5	-1.5
ORTHO08279	F	81	150	50	49.5	42.6	44.5	41.1	9	4	5	3	58	11	11	8	3	3	3	3	3	0	0	0	0	0	0	0	0
ORTHO08280	M	61	162	56	48	42.0583	42	44	0	0	0	1	0	0	0	1	4	4	3.50486	3.5	3.5	0	-0.49514	-0.00486	0	0	-0.49514	-0.5	-0.5
ORTHO08281	F	68	150	65.5	58	68.5083	84	76.5	5	8	12	9	5	19	19	9	4	4	4.04236	4.5	4.5	0	0.04236	0.45764	0	0	0.04236	0.5	0.5
ORTHO08282	F	67	155	66	61.2583	58.45	52.6	52.6	6	3	2	2	9	3	2	2	4	4.10486	4.37083	4	4	0.10486	0.26597	-0.37083	0	0.10486	0.37083	0	0
ORTHO08283	F	64	158	54.8	76	67.8333	48.8	67.7	14	11	4	13	20	13	7	16	4	4	3.66944	3.3	3.3	0	-0.33056	-0.36944	0	0	-0.33056	-0.7	-0.7
ORTHO08284	F	73	151	84	81.225	70.8	60.7667	65.5	10	6	5	7	29	10	6	14	4	4.18542	4.5	4.02222	4	0.18542	0.31458	-0.47778	-0.02222	0.18542	0.5	0.02222	0
ORTHO08285	F	70	163	73	88.5	83	70.5	75.5	17	14	9	11	26	51	51	57	4	4	4	4	4	0	0	0	0	0	0	0	0
ORTHO08286	F	86	168	65	12.9333	12	12	16.5	0	0	0	3	0	0	0	3	3	1.07778	1	1	1	-1.92222	-0.07778	0	0	-1.92222	-2	-2	-2
ORTHO08287	M	22	178	91	79	78	84.8	76.8	10	9	11	8	11	17	15	12	4.5	4.5	4.5	4.5	4.5	0	0	0	0	0	0	0	0
ORTHO08288	F	56	153	47	35.4333	30	24	27	2	3	0	2	2	5	0	3	4	2.61944	2	2	2	-1.38056	-0.61945	0	0	-1.38056	-2	-2	-2
ORTHO08289	F	79	145	67	47.1	49.3667	62	62	5	4	7	7	5	6	8	7	3.3	3.3	3.57222	4	4	0	0.27222	0.42778	0	0	0.27222	0.7	0.7
ORTHO08290	M	61	168	62	78	66	64	62	15	9	8	7	34	11	11	10	4	4	4	4	4	0	0	0	0	0	0	0	0
ORTHO08291	F	25	143	44	57	43.8667	33.6	33.8	14	12	12	9	47	17	19	24	3	3	1.98056	1	1	0	-1.01944	-0.98056	0	0	-1.01944	-2	-2
ORTHO08292	F	75	145	53	46.3833	67.375	46	36	2	19	11	6	4	46	24	20	4	3.53194	2.44792	2	2	-0.46806	-1.08403	-0.44792	0	-0.46806	-1.55208	-2	-2
ORTHO08293	M	93	159	77	62.8	54	54	56	14	9	9	10	86	41	29	98	2	2.73333	3	3	3	0.73333	0.26667	0	0	0.73333	1	1	1
ORTHO08294	F	86	146	46	46.5	33.5667	16	14	3	0	2	1	4	0	3	1	3	3	2.79722	1	1	0	-0.20278	-1.79722	0	0	-0.20278	-2	-2
ORTHO08295	F	67	157	63	48	45.9667	24	26	0	0	0	1	0	0	0	3	4	4	3.83056	2	2	0	-0.16944	-1.83056	0	0	-0.16944	-2	-2
ORTHO08296	F	72	147.6	53.5	57.8167	49.5167	38	46	10	8	7	10	33	21	16	21	4	3.15139	2.79306	2	2	-0.84861	-0.35833	-0.79306	0	-0.84861	-1.20694	-2	-2
ORTHO08297	F	48	160	84	68.0083	80.2333	60.9	74.4	9	13	7	12	15	20	10	17	4	4.16736	3.85278	3.5	3.5	0.16736	-0.31458	-0.35278	0	0.16736	-0.14722	-0.5	-0.5
ORTHO08298	M	51	172	94	81.5	73.55	83	70.5	9	8	14	9	21	16	22	18	4.5	4.5	4.4625	4	4	0	-0.0375	-0.4625	0	0	-0.0375	-0.5	-0.5
ORTHO08299	F	74	153	70.9	17.535	16.315	4.2	6	9	12	3	6	56	100	10	40	0.6	0.53625	0.484583	0.2	0.2	-0.06375	-0.05167	-0.28458	0	-0.06375	-0.11542	-0.4	-0.4
ORTHO08300	F	83	150	61	58.4333	48	53.1	36	9	3	6	0	15	6	8	0	3	3.11944	3.5	3.00833	3	0.11945	0.38056	-0.49167	-0.00833	0.11945	0.5	0.00833	0
ORTHO08301	F	62	152	66	69	79.6	36	46	13	16	0	4	22	16	0	4	3	3	3	3	3	0	0	0	0	0	0	0	0
ORTHO08302	F	63	141.8	61	62	64.4667	43.5	43.5	7	9	3	3	9	10	4	11	4	4	3.78889	3	3	0	-0.21111	-0.78889	0	0	-0.21111	-1	-1
ORTHO08303	F	65	148	70.7	84.2	98.425	75	61.5	12	16	10	5	33	35	28	11	4	4.30833	4.31875	4	4	0.30833	0.01042	-0.31875	0	0.30833	0.31875	0	0
ORTHO08304	M	74	165	67	60.5	53	49.775	42	5	2	3	0	33	6	4	0	4	4	4	3.52292	3.5	0	0	-0.47708	-0.02292	0	0	-0.47708	-0.5
ORTHO08305	F	74	151	59	60.5	59.5167	52	47	5	5	4	2	6	15	9	6	4	4	3.91806	3.5	3.5	0	-0.08194	-0.41806	0	0	-0.08194	-0.5	-0.5
ORTHO08306	F	78	148	66	46	41	25.94	20.4	5	5	7	3	9	9	17	7	3	3	2.70833	1.13667	1.2	0	-0.29167	-1.57167	0.06333	0	-0.29167	-1.86333	-1.8
ORTHO08307	F	68	151	62	47.4667	48	48	60	3	6	6	12	4	8	14	34	4	3.45556	3	3	3	-0.54444	-0.45556	0	0	-0.54444	-1	-1	-1
ORTHO08308	F	74	152	69	76.3833	59	56.5	56.5	7	2	1	1	10	4	1	1	4	4.44861	4.5	4.5	4.5	0.44861	0.05139	0	0	0.44861	0.5	0.5	0.5
ORTHO08309	M	83	161.5	72	36.86	33.87	36.8	42.2	2	1	4	7	3	1	5	14	3	2.805	2.68083	2.5	2.5	-0.195	-0.12417	-0.18083	0	-0.195	-0.31917	-0.5	-0.5
ORTHO08310	F	74	153.9	70.9	17.535	16.315	4.2	6	9	12	3	6	56	100	10	40	0.6	0.53625	0.484583	0.2	0.2	-0.06375	-0.05167	-0.28458	0	-0.06375	-0.11542	-0.4	-0.4
ORTHO08311	F	76	141	63	96	95.7	48	50	23	20	0	1	99	99	0	3	4	4	4	4	4	0	0	0	0	0	0	0	0
ORTHO08312	F	71	150	56.2	53.8	49.7167	70	64	8	4	11	8	11	5	12	13	4	3.15	3.14305	4	4	-0.85	-0.00694	0.85695	0	-0.85	-0.85695	0	0
ORTHO08313	M	86	156.6	67.5	39	35.8633	22.92	15	2	0	0	2	4	0	0	2	3	3	2.98861	1.91	1	0	-0.01139	-1.07861	-0.91	0	-0.01139	-1.09	-2
ORTHO08314	M	85	168	70	76.8833	66	58	58	13	9	5	5	24	10	6	7	3	3.78194	4	4	4	0.78194	0.21806	0	0	0.78194	1	1	1
ORTHO08315	M	58	170	70	50.5	58.9667	47	53.3083	1	6	2	6	4	7	2	6	4	4	3.66389	3.5	3.19236	0	-0.33611	-0.16389	-0.30764	0	-0.33611	-0.5	-0.80764
ORTHO08316	M	88	170	73	42	43.5	43.5	36	4	5	5	0	10	12	12	0	3	3	3	3	3	0	0	0	0	0	0	0	0
ORTHO08317	F	80	152	65	42	39.9417	28.225	17.4	4	3	5	3	13	5	11	7	3	3	2.90347	1.60208	1	0	-0.09653	-1.30139	-0.60208	0	-0.09653	-1.39792	-2
ORTHO08318	M	82	179	80	46.175	52	48	46	2	5	3	2	5	5	3	3	3.5	3.18125	3.5	3.5	3.5	-0.31875	0.31875	0	0	-0.31875	0	0	0
ORTHO08319	F	70	147	68	37.5333	29	25.5	28.5	5	3	1	3	36	7	3	4	4	2.29444	2	2	2	-1.70556	-0.29444	0	0	-1.70556	-2	-2	-2
ORTHO08320	F	79	153	56.8	53.76	40	36	36	5	2	0	0	36	3	0	0	3.4	3.23	3	3	3	-0.17	-0.23	0	0	-0.17	-0.4	-0.4	-0.4
ORTHO08321	M	53	169	70	59	54.0667	60.5	51.0667	2	2	5	3	2	2	8	3	4.5	4.5	4.08889	4	3.63056	0	-0.41111	-0.08889	-0.36945	0	-0.41111	-0.5	-0.86945
ORTHO08322	F	71	153	51	52.6167	48.2083	42.5	52.5	5	5	5	9	12	10	12	22	4	3.34306	2.97569	2.5	2.5	-0.65694	-0.36736	-0.47569	0	-0.65694	-1.02431	-1.5	-1.5
ORTHO08323	F	64	149	55	53.4833	55.5	52.5	51	9	13	11	10	10	20	35	17	3.5	3.33194	3	3	3	-0.16806	-0.33194	0	0	-0.16806	-0.5	-0.5	-0.5
ORTHO08324	M	66	162	82.4	74	64	63.2867	44.6	8	4	7	2	20	7	11	6	4.5	4.5	4.5	3.81556	3.3	0	0	-0.68444	-0.51556	0	0	-0.68444	-1.2
ORTHO08325	F	59	159	69.3	65.2667	51.5833	48.4917	53.5	7	5	5	7	12	47	13	38	4	3.98056	3.46528	2.99931	3	-0.01944	-0.51528	-0.46597	0.00069	-0.01944	-0.53472	-1.0007	-1
ORTHO08326	F	51	162.9	79	73	68.6167	52	52	10	7	4	4	13	15	5	5	4	4	3.75972	3.5	3.5	0	-0.24028	-0.25972	0	0	-0.24028	-0.5	-0.5
ORTHO08327	F	69	148	65	60	64	54	56	6	8	3	4	6	12	4	5	4	4	4	4	4	0	0	0	0	0	0	0	0
ORTHO08328	F	58	164	79	48	53	31.5	24.15	0	2	0	0	0	5	0	0	4	4	4	2.625	2.0125	0	0	-1.375	-0.6125	0	0	-1.375	-1.9875
ORTHO08329	F	72	146	55	56	54	54	48	7	6	6	3	9	7	6	5	3.5	3.5	3.5	3.5	3.5	0	0	0	0	0	0	0	0
ORTHO08330	F	72	154	59	43.1167	40.0633	33.6	33.6	0	0	0	0	0	0	0	0	4	3.59306	3.33861	2.8	2.8	-0.40695	-0.25444	-0.53861	0	-0.40695	-0.66139	-1.2	-1.2
ORTHO08331	M	79	160	63	53.3667	46.5833	36	38	3	1	0	1	45	3	0	2	3	3.40556	3.38194	3	3	0.40556	-0.02361	-0.38194	0	0.40556	0.38194	0	0
ORTHO08332	F	57	150	88.5	111.5	108.105	63.2	68.8	21	19	2	4	36	26	2	4	4.5	4.5	4.59208	4.8	4.8	0	0.09208	0.20792	0	0	0.09208	0.3	0.3
ORTHO08333	F	83	152	64	74.3667	91.4	73.8	76	16	17	9	10	65	40	36	48	3	3.84722	4.5	4.5	4.5	0.84722	0.65278	0	0	0.84722	1.5	1.5	1.5
ORTHO08334	F	58	158	81	56.5	104	54	61.5	1	20	0	3	1	30	0	4	4.5	4.5	4.5	4.5	4.5	0	0	0	0	0	0	0	0
ORTHO08335	M	69	159	64	45.7	41.9	27	30	3	3	6	8	6	6	12	14	4	3.30833	2.99167	1.5	1.5	-0.69167	-0.31667	-1.49167	0	-0.69167	-1.00833	-2.5	-2.5
ORTHO08336	F	73	151	67	66	59.1867	60.4	52.4	9	6	8	4	26	11	23	4	4	4	3.93222	3.7	3.7	0	-0.06778	-0.23222	0	0	-0.06778	-0.3	-0.3
ORTHO08337	F	71	153	65	82.2667	88.6917	75.6	59.5	15	14	10	3	28	24	12	5	4	4.14722	4.47431	4	4	0.14722	0.32708	-0.47431	0	0.14722	0.47431	0	0
ORTHO08338	F	69	148	56.9	52	51.49	50.4	48.4	2	2	3	2	3	2	5	3	4	4	3.9575	3.7	3.7	0	-0.0425	-0.2575	0	0	-0.0425	-0.3	-0.3
ORTHO08339	F	79	147.5	66	36.775	26.6917	32	34	1	1	1	2	1	1	2	5	3.5	2.89792	2.05764	2.5	2.5	-0.60208	-0.84028	0.44236	0	-0.60208	-1.44236	-1	-1
ORTHO08340	F	58	151	62.9	82	66	60	58	17	9	6	5	61	18	8	8	4	4	4	4	4	0	0	0	0	0	0	0	0
ORTHO08341	M	78	162	69	71.8	64.04	40	56	11	6	2	10	32	20	2	19	4	4	3.845	3	3	0	-0.155	-0.845	0	0	-0.155	-1	-1
ORTHO08342	M	82	166	64	72.3417	73	70.5	50.5	11	10	9	1	47	20	24	5	3	3.32014	4	4	4	0.32014	0.67986	0	0	0.32014	1	1	1
ORTHO08343	M	77	163	83	46	62	42	44	2	10	0	1	3	16	0	1	3.5	3.5	3.5	3.5	3.5	0	0	0	0	0	0	0	0
ORTHO08344	F	77	160	42	59.2	46	48	44	9	2	3	1	57	8	7	3	3.5	3.5	3.5	3.5	3.5	0	0	0	0	0	0	0	0
ORTHO08345	M	75	156.4	62	76.55	71.3	57.2	54.4	13	9	2	1	91	45	11	5	4	3.50417	4.04167	4.3	4.3	-0.49583	0.5375	0.25833	0	-0.49583	0.04167	0.3	0.3
ORTHO08346	F	60	151	76	53	45.5333	42	44.5	2	1	0	1	3	2	0	1	4	4	3.58611	3.5	3.5	0	-0.41389	-0.08611	0	0	-0.41389	-0.5	-0.5
ORTHO08347	F	81	160	53	37.5	34.5833	25.5	25.5	1	0	1	1	1	0	1	3	3	3	2.88194	2	2	0	-0.11806	-0.88194	0	0	-0.11806	-1	-1
ORTHO08348	F	60	151	62	62	68	66	64	7	10	9	8	8	14	17	12	4	4	4	4	4	0	0	0	0	0	0	0	0
ORTHO08349	F	50	154	100	88	109.733	99.9	117	16	15	15	21	23	32	21	41	4	4	4.73611	4.53333	4.5	0	0.73611	-0.20278	-0.03333	0	0.73611	0.53333	0.5
ORTHO08350	F	75	151	78	80	88.3867	71.9	62.9	16	16	11	5	49	78	26	6	4	4	4.05722	3.7	3.7	0	0.05722	-0.35722	0	0	0.05722	-0.3	-0.3
ORTHO08351	M	69	163	73	50.5	64.8917	54.5	56.2083	1	8	5	7	1	35	12	14	4	4	3.74097	3.5	2.76736	0	-0.25903	-0.24097	-0.73264	0	-0.25903	-0.5	-1.23264
ORTHO08352	F	67	145	51	60	42.9333	36	38	6	1	0	1	9	2	0	1	4	4	3.41111	3	3	0	-0.58889	-0.41111	0	0	-0.58889	-1	-1
ORTHO08353	F	66	151	68	100.533	92.95	73.6	76.4	15	8	7	8	90	31	11	22	4	4.47778	5.4125	4.5	4.5	0.47778	0.93472	-0.9125	0	0.47778	1.4125	0.5	0.5
ORTHO08354	F	80	151	42	81.1833	70	62.5	67.5	6	4	1	3	23	4	1	4	4	4.84861	5	5	5	0.84861	0.15139	0	0	0.84861	1	1	1
ORTHO08355	F	81	145.6	54.8	35.05	36	36	48	2	4	4	12	2	4	4	16	3	2.67083	2.5	2.5	2.5	-0.32917	-0.17083	0	0	-0.32917	-0.5	-0.5	-0.5
ORTHO08356	F	76	143.8	49	50.5	38	35.0583	35	9	1	2	2	16	2	2	2	3	3	3	2.50486	2.5	0	0	-0.49514	-0.00486	0	0	-0.49514	-0.5
ORTHO08357	F	64	149	55	60.5583	75.1	72.3	61.3	4	9	9	5	6	21	16	13	4	3.92153	4	4	4	-0.07847	0.07847	0	0	-0.07847	0	0	0
ORTHO08358	F	69	137.5	59	52.1167	60	68	46	10	9	13	2	11	14	23	56	3	3.05139	3.5	3.5	3.5	0.05139	0.44861	0	0	0.05139	0.5	0.5	0.5
ORTHO08359	F	69	147	42	46.0167	38.8167	35	32.5	2	2	2	1	6	2	2	1	4	3.50139	2.81806	2.5	2.5	-0.49861	-0.68333	-0.31806	0	-0.49861	-1.18195	-1.5	-1.5
ORTHO08360	F	53	147.4	42.2	68.4667	55.28	50.4	65.4	5	1	0	6	8	1	0	7	4	4.37222	4.39833	4.2	4.2	0.37222	0.02611	-0.19833	0	0.37222	0.39833	0.2	0.2
ORTHO08361	M	79	161	61	46.5	51	52.5	55.5	3	6	7	9	6	11	15	29	3.5	3.5	3.5	3.5	3.5	0	0	0	0	0	0	0	0
ORTHO08362	F	75	154	73	54	70	66	54	3	11	9	3	5	15	9	5	4	4	4	4	4	0	0	0	0	0	0	0	0
ORTHO08363	F	64	150	64.5	58.0167	54.85	37.5	42.5	7	7	3	5	10	7	3	5	4	3.37639	2.77917	2.5	2.5	-0.62361	-0.59722	-0.27917	0	-0.62361	-1.22083	-1.5	-1.5
ORTHO08364	F	68	161	94	87.0167	81.5	86.5	66.5	12	11	13	5	45	23	20	9	3.5	4.37639	4.5	4.5	4.5	0.87639	0.12361	0	0	0.87639	1	1	1
ORTHO08365	M	66	160	63	60	70	60	81.4	6	11	6	15	15	42	32	69	4	4	4	4	4	0	0	0	0	0	0	0	0
ORTHO08366	M	83	159	64	65.5667	70	64	58	11	11	8	5	21	22	14	13	3	3.71389	4	4	4	0.71389	0.28611	0	0	0.71389	1	1	1
ORTHO08367	M	83	166	75.5	117.2	79	61.5	48.5667	22	10	3	0	103	12	5	0	3.5	4.43333	4.5	4.5	4.04722	0.93333	0.06667	0	-0.45278	0.93333	1	1	0.54722
ORTHO08368	F	79	155	64	43.6	55.35	54	48	9	10	9	6	11	24	28	29	3.5	2.175	2.69583	3	3	-1.325	0.52083	0.30417	0	-1.325	-0.80417	-0.5	-0.5
ORTHO08369	M	89	166.9	67	36	27.4583	12	12	0	1	0	0	0	5	0	0	3	3	2.16319	1	1	0	-0.83681	-1.16319	0	0	-0.83681	-2	-2
ORTHO08370	M	86	170	80	100.958	78.7	54	58.5	13	8	2	4	202	31	3	14	3	4.66319	4.55833	4	4	1.66319	-0.10486	-0.55833	0	1.66319	1.55833	1	1
ORTHO08371	F	75	151.6	60.9	50.25	45.4667	48	46.4	5	8	9	8	7	12	17	11	4	3.35417	2.45556	2	2	-0.64583	-0.89861	-0.45556	0	-0.64583	-1.54444	-2	-2
ORTHO08372	F	55	159	54	41.3833	36	38	36	0	0	1	0	0	0	1	0	4	3.44861	3	3	3	-0.55139	-0.44861	0	0	-0.55139	-1	-1	-1
ORTHO08373	F	73	153	74	64.59	90.5	80.5	78	3	17	13	12	70	185	39	37	3.4	3.96583	4	4	4	0.56583	0.03417	0	0	0.56583	0.6	0.6	0.6
ORTHO08374	F	78	151	96.8	54.5	79.5	42	67	5	15	0	10	5	20	0	10	3.5	3.5	3.5	3.5	3.5	0	0	0	0	0	0	0	0
ORTHO08375	M	82	163	73	47	58	58	71.5	5	5	5	9	21	12	17	45	3	3.25	4	4	4	0.25	0.75	0	0	0.25	1	1	1
ORTHO08376	M	59	166.7	90.2	60.5	60.5	53	50.5	5	5	2	1	7	13	4	5	4	4	4	4	4	0	0	0	0	0	0	0	0
ORTHO08377	F	57	153	78.3	70.5417	77	60	63	6	7	2	3	18	12	2	3	4	4.33681	4.5	4.5	4.5	0.33681	0.1632	0	0	0.33681	0.5	0.5	0.5
ORTHO08378	M	31	171.2	92.4	78	80.5	78	63	12	13	12	6	19	22	15	7	4	4	4	4	4	0	0	0	0	0	0	0	0
ORTHO08379	F	78	142	77	65.5	66.325	65.5	73	7	6	7	10	43	51	59	50	4	4	3.77708	4	4	0	-0.22292	0.22292	0	0	-0.22292	0	0
ORTHO08380	M	83	168	68	29	33	28.5	27	5	7	3	2	8	24	7	3	2	2	2	2	2	0	0	0	0	0	0	0	0
ORTHO08381	F	67	146	62	61.2	73.3	63	68	6	11	6	8	6	16	8	10	4	4	4	4	4	0	0	0	0	0	0	0	0
ORTHO08382	F	66	154	53	90.0333	92.3667	64	64	14	11	4	4	41	48	8	6	4	4.46111	4.98889	4.5	4.5	0.46111	0.52778	-0.48889	0	0.46111	0.98889	0.5	0.5
ORTHO08383	M	58	173	105.3	56.5	0	0	0	1	0	0	0	1	0	0	0	4.5	4.5	0	0	0	0	-4.5	0	0	0	-4.5	-4.5	-4.5
ORTHO08384	F	61	154	47	49.2667	42	40	40	3	3	2	2	7	3	3	3	4	3.60556	3	3	3	-0.39444	-0.60556	0	0	-0.39444	-1	-1	-1
ORTHO08385	F	67	156.5	64	60.3083	59.5	62	79.5	7	7	8	15	18	14	20	41	4	3.56736	3.5	3.5	3.5	-0.43264	-0.06736	0	0	-0.43264	-0.5	-0.5	-0.5
ORTHO08386	F	68	158	88	79.6333	66.7833	85.8667	80	7	5	12	8	29	10	34	21	4	4.71944	4.52361	4.61389	5	0.71944	-0.19583	0.09028	0.38611	0.71944	0.52361	0.61389	1
ORTHO08387	M	41	171	76	57.6167	62	59.5	74.5	4	8	7	13	5	10	9	25	4.5	3.96806	3.5	3.5	3.5	-0.53194	-0.46806	0	0	-0.53194	-1	-1	-1
ORTHO08388	F	76	145.9	61.7	45.8417	20.7917	18	18	2	1	0	0	6	2	0	0	3.5	2.98681	1.56597	1.5	1.5	-0.51319	-1.42083	-0.06597	0	-0.51319	-1.93403	-2	-2
ORTHO08389	F	74	149	48.6	39.2	36	36	36	0	0	0	0	0	0	0	0	3.5	3.26667	3	3	3	-0.23333	-0.26667	0	0	-0.23333	-0.5	-0.5	-0.5
ORTHO08390	F	69	149	51	54.35	44	48	52	6	4	6	8	7	5	23	66	4	3.52917	3	3	3	-0.47083	-0.52917	0	0	-0.47083	-1	-1	-1
ORTHO08391	F	78	152	74.5	74	78.7917	73.3	71	16	12	11	10	23	17	20	18	3.5	3.5	3.95764	4	4	0	0.45764	0.04236	0	0	0.45764	0.5	0.5
ORTHO08392	M	76	159	65	48	57.375	48	42	0	7	3	0	0	7	4	0	4	4	3.61458	3.5	3.5	0	-0.38542	-0.11458	0	0	-0.38542	-0.5	-0.5
ORTHO08393	F	75	156.9	64	63	53	48	53	6	2	0	2	10	2	0	2	4	4	4	4	4	0	0	0	0	0	0	0	0
ORTHO08394	F	66	150	44	52.5	55.5	54	54	7	9	8	8	11	12	18	14	3.5	3.5	3.5	3.5	3.5	0	0	0	0	0	0	0	0
ORTHO08395	M	86	160	50	36	34.6167	31.5	30	0	0	1	0	0	0	1	0	3	3	2.88472	2.5	2.5	0	-0.11528	-0.38472	0	0	-0.11528	-0.5	-0.5
ORTHO08396	F	75	157	46	76	61.5	50.5	50.5	14	6	1	1	21	11	2	5	4	4	4	4	4	0	0	0	0	0	0	0	0
ORTHO08397	M	36	182	65	68	63	58	73	8	6	4	10	10	9	4	13	4	4	4	4	4	0	0	0	0	0	0	0	0
ORTHO08398	F	80	148	68.6	39.15	37.5	33.0083	30	5	5	6	4	8	8	15	8	3	2.6375	2.5	2.00069	2	-0.3625	-0.1375	-0.49931	-0.00069	-0.3625	-0.5	-0.99931	-1
ORTHO08399	M	81	161	58	51	47.3917	39	37.5	10	15	10	9	15	22	12	10	3	3	2.07431	2	2	0	-0.92569	-0.07431	0	0	-0.92569	-1	-1
ORTHO08400	F	79	149	61	58	54	48	54	8	6	3	6	11	18	5	11	3.5	3.5	3.5	3.5	3.5	0	0	0	0	0	0	0	0
ORTHO08401	F	54	153	61	60	72.8917	88.2333	85.5	6	12	17	15	7	15	27	22	4	4	3.90764	3.81111	4	0	-0.09236	-0.09653	0.18889	0	-0.09236	-0.18889	0
ORTHO08402	F	65	154	57	72.6583	60.3083	60.9	54	11	3	3	0	14	3	3	0	3.5	3.80486	4.45069	4.5	4.5	0.30486	0.64583	0.04931	0	0.30486	0.9507	1	1
ORTHO08403	M	38	161	59	64	66	66	64	2	3	3	2	3	3	6	3	5	5	5	5	5	0	0	0	0	0	0	0	0
ORTHO08404	F	60	155	54	58	60	52	50	5	6	2	1	5	7	2	1	4	4	4	4	4	0	0	0	0	0	0	0	0
ORTHO08405	F	78	147.3	56.2	54.9833	43.5	48.5	49.5	6	3	5	6	7	3	5	7	4	3.49861	3	3	3	-0.50139	-0.49861	0	0	-0.50139	-1	-1	-1
ORTHO08406	M	86	145	61.4	37.5	35.4167	31	30	1	0	1	0	5	0	2	0	3	3	2.95139	2.5	2.5	0	-0.04861	-0.45139	0	0	-0.04861	-0.5	-0.5
ORTHO08407	F	63	156	90	54	76.5	84	76.5	0	7	12	9	0	20	37	41	4.5	4.5	4.5	4.5	4.5	0	0	0	0	0	0	0	0
ORTHO08408	F	74	146	63	54	55.55	42	38.5	3	6	3	1	8	9	3	1	4	4	3.62917	3	3	0	-0.37083	-0.62917	0	0	-0.37083	-1	-1
ORTHO08409	F	67	157	67	53.625	30	29.75	32	2	0	7	8	4	0	7	8	4	3.55208	2.5	1.02083	1	-0.44792	-1.05208	-1.47917	-0.02083	-0.44792	-1.5	-2.97917	-3
ORTHO08410	M	81	157	55	45	53.9167	50	48	6	5	4	3	16	13	9	4	3	3	3.40972	3.5	3.5	0	0.40972	0.09028	0	0	0.40972	0.5	0.5
ORTHO08411	F	64	159	68	35.7	43.5917	44	40	1	9	7	5	2	14	10	15	4	2.80833	2.13264	2.5	2.5	-1.19167	-0.67569	0.36736	0	-1.19167	-1.86736	-1.5	-1.5
ORTHO08412	F	70	150	64	50.9833	52.8	37.47	29.4	2	4	2	2	3	4	2	2	4	3.81528	3.5	2.6725	2	-0.18472	-0.31528	-0.8275	-0.6725	-0.18472	-0.5	-1.3275	-2
ORTHO08413	F	67	159	74	45.525	42	48.43	42.4	0	0	5	2	0	0	6	2	4	3.79375	3.5	3.2025	3.2	-0.20625	-0.29375	-0.2975	-0.0025	-0.20625	-0.5	-0.7975	-0.8
ORTHO08414	F	60	147	55	60	63.07	57.9	67.9	6	4	3	7	6	5	3	8	4	4	4.0475	4.2	4.2	0	0.0475	0.1525	0	0	0.0475	0.2	0.2
ORTHO08415	M	63	158	60	47.0833	50	38.6133	53.6	1	7	2	8	2	17	3	20	4	3.75694	3	2.80111	2.8	-0.24306	-0.75694	-0.19889	-0.00111	-0.24306	-1	-1.19889	-1.2
ORTHO08416	M	60	143	54	76	50	56	48	14	1	4	0	62	1	7	0	4	4	4	4	4	0	0	0	0	0	0	0	0
ORTHO08417	M	62	164	84	56	68.575	64	50	1	9	8	1	1	13	10	28	4.5	4.5	4.21458	4	4	0	-0.28542	-0.21458	0	0	-0.28542	-0.5	-0.5
ORTHO08418	F	53	153	73	62	62	56	54	7	7	4	3	36	17	9	14	4	4	4	4	4	0	0	0	0	0	0	0	0
ORTHO08419	F	70	152	72	65.975	60.6167	46	43.5	10	15	4	3	13	21	6	4	4	3.49792	2.55139	3	3	-0.50208	-0.94653	0.44861	0	-0.50208	-1.44861	-1	-1
ORTHO08420	F	78	153	60	44	42.2267	42.4	57.4	1	2	5	10	2	2	10	11	3.5	3.5	3.18555	2.7	2.7	0	-0.31445	-0.48556	0	0	-0.31445	-0.8	-0.8
ORTHO08421	F	72	158	60	52	44	46	50	3	1	2	4	4	1	2	6	4	3.83333	3.5	3.5	3.5	-0.16667	-0.33333	0	0	-0.16667	-0.5	-0.5	-0.5
ORTHO08422	F	77	162	59	99.4417	91.5	79	66.5	19	15	10	5	43	28	45	9	3.5	4.03681	4.5	4.5	4.5	0.53681	0.46319	0	0	0.53681	1	1	1
ORTHO08423	F	70	159	65	62	52.4333	52	44	7	3	5	1	26	5	7	1	4	4	3.86944	3.5	3.5	0	-0.13056	-0.36945	0	0	-0.13056	-0.5	-0.5
ORTHO08424	F	79	159	62	48.3217	46.6	39.2	41.5	15	16	11	8	44	96	51	91	3.5	2.15181	1.8	1.8	1.8	-1.34819	-0.35181	0	0	-1.34819	-1.7	-1.7	-1.7
ORTHO08425	F	71	146	64	54	58	52	54	3	5	2	3	3	5	2	4	4	4	4	4	4	0	0	0	0	0	0	0	0
ORTHO08426	M	55	165	65	60	51.1433	45.6	50.6	6	2	0	2	9	2	0	3	4	4	3.92861	3.8	3.8	0	-0.07139	-0.12861	0	0	-0.07139	-0.2	-0.2
ORTHO08427	F	70	156	67	48.15	76.23	50.1	52.4	5	13	3	4	9	24	5	6	4	3.17917	3.43583	3.6	3.6	-0.82083	0.25667	0.16417	0	-0.82083	-0.56417	-0.4	-0.4
ORTHO08428	F	67	150	52	50	60	48	58	1	6	0	5	3	9	0	10	4	4	4	4	4	0	0	0	0	0	0	0	0
ORTHO08429	F	73	145	68	54	86	48	77.4	3	19	0	14	19	58	0	19	4	4	4	4	4	0	0	0	0	0	0	0	0
ORTHO08430	F	76	159	57	52	54.4333	36	36	2	4	0	0	3	6	0	0	4	4	3.86944	3	3	0	-0.13056	-0.86945	0	0	-0.13056	-1	-1
ORTHO08431	M	74	161	69	82.475	87.4917	51	81	9	12	1	11	57	24	7	100	4	4.45625	4.08264	4	4	0.45625	-0.37361	-0.08264	0	0.45625	0.08264	0	0
ORTHO08432	F	69	149	92	53	46.6917	44.5	44.5	2	0	1	1	5	0	1	1	4	4	3.89097	3.5	3.5	0	-0.10903	-0.39097	0	0	-0.10903	-0.5	-0.5
ORTHO08433	M	50	174	79	54	61.035	53.6067	55	0	3	2	2	0	4	2	2	4.5	4.5	4.46125	4.05056	4	0	-0.03875	-0.41069	-0.05056	0	-0.03875	-0.44944	-0.5
ORTHO08434	F	58	154	78	82.35	88.15	66	46	16	19	12	4	52	79	17	4	4	3.52917	3.3875	3	3	-0.47083	-0.14167	-0.3875	0	-0.47083	-0.6125	-1	-1
ORTHO08435	F	74	151	71	76.3833	59	56.5	56.5	7	2	1	1	10	4	1	1	4	4.44861	4.5	4.5	4.5	0.44861	0.05139	0	0	0.44861	0.5	0.5	0.5
ORTHO08436	F	71	143.7	70	68.125	78.7917	58	63	5	8	4	6	18	28	11	18	4	4.30208	4.31597	4	4	0.30208	0.01389	-0.31597	0	0.30208	0.31597	0	0
ORTHO08437	M	81	158.6	63.5	68	57.3583	44	40	13	7	4	2	95	53	60	31	3.5	3.5	3.48819	3	3	0	-0.01181	-0.48819	0	0	-0.01181	-0.5	-0.5
ORTHO08438	M	71	165	61.5	74	68.28	69.2	73.6	13	8	8	10	42	13	13	14	4	4	4.25667	4.3	4.3	0	0.25667	0.04333	0	0	0.25667	0.3	0.3
ORTHO08439	M	80	170	63	44.5667	42	45	47	3	4	6	7	3	4	8	12	3.5	3.29722	3	3	3	-0.20278	-0.29722	0	0	-0.20278	-0.5	-0.5	-0.5
ORTHO08440	M	77	153	58	41.1833	44	18.775	18	1	4	0	0	1	5	0	0	3.5	3.26528	3	1.56458	1.5	-0.23472	-0.26528	-1.43542	-0.06458	-0.23472	-0.5	-1.93542	-2
ORTHO08441	F	80	148	55	9.3	4.2	1.7	1.7	13	6	1	1	124	7	5	1	0.1	0.1	0.1	0.1	0.1	0	0	0	0	0	0	0	0
ORTHO08442	M	47	177	98	155.013	120	120	108	25	12	12	9	99	18	14	10	6	6.34278	7	7	7	0.34278	0.65722	0	0	0.34278	1	1	1
ORTHO08443	F	84	154	68	39	42	54	43.5	2	4	12	5	4	6	22	7	3	3	3	3	3	0	0	0	0	0	0	0	0
ORTHO08444	F	26	165	47.5	56	80	68	80	4	16	10	16	9	46	16	24	4	4	4	4	4	0	0	0	0	0	0	0	0
ORTHO08445	F	74	155	79	60.5	52.8083	48.6583	38.5	5	2	4	1	5	2	4	1	4	4	3.98403	3.22153	3	0	-0.01597	-0.7625	-0.22153	0	-0.01597	-0.77847	-1
ORTHO08446	F	66	154	64	50.8833	45.23	42	44.5	2	0	0	1	2	0	0	1	4	3.82361	3.76917	3.5	3.5	-0.17639	-0.05444	-0.26917	0	-0.17639	-0.23083	-0.5	-0.5
ORTHO08447	F	59	161.9	82.2	85.5	78.7833	64.5	54.5	15	13	9	5	30	23	19	7	4	4	3.85695	3.5	3.5	0	-0.14306	-0.35695	0	0	-0.14306	-0.5	-0.5
ORTHO08448	F	70	144	77	64	60	58	54	8	6	5	3	10	6	5	3	4	4	4	4	4	0	0	0	0	0	0	0	0
ORTHO08449	M	77	165	60	69.4167	89.4333	73.5	81	15	20	15	18	98	71	44	71	4	3.28472	3.24444	3	3	-0.71528	-0.04028	-0.24444	0	-0.71528	-0.75556	-1	-1
ORTHO08450	F	81	149	64.8	48	45	42	39	8	6	4	2	12	12	5	2	3	3	3	3	3	0	0	0	0	0	0	0	0
ORTHO08451	F	80	145	42	39	36	36	36	2	0	0	0	4	0	0	0	3	3	3	3	3	0	0	0	0	0	0	0	0
ORTHO08452	F	61	150	63	56	66.35	44.5	53.2	4	7	1	4	15	23	2	7	4	4	3.8625	3.5	3.5	0	-0.1375	-0.3625	0	0	-0.1375	-0.5	-0.5
ORTHO08453	F	76	155	59	52	64.1583	56.8667	56	5	7	7	8	6	10	10	20	3.5	3.5	3.67986	3.28056	3	0	0.17986	-0.39931	-0.28056	0	0.17986	-0.21944	-0.5
ORTHO08454	F	67	148	62.5	62	83.1283	51.2	45.2	7	14	4	1	278	49	5	2	4	4	3.92736	3.6	3.6	0	-0.07264	-0.32736	0	0	-0.07264	-0.4	-0.4
ORTHO08455	F	82	149	73	58	48	44	40	11	6	4	2	17	47	8	3	3	3	3	3	3	0	0	0	0	0	0	0	0
ORTHO08456	F	45	159	56	45.7667	36	30	30	2	3	0	0	3	4	0	0	4	3.48056	2.5	2.5	2.5	-0.51944	-0.98056	0	0	-0.51944	-1.5	-1.5	-1.5
ORTHO08457	F	55	154	50	83.5	68	50.5	48	12	8	1	0	17	17	2	0	4	4	4	4	4	0	0	0	0	0	0	0	0
ORTHO08458	F	76	163	53	50	48	46	42	4	3	2	0	4	3	3	0	3.5	3.5	3.5	3.5	3.5	0	0	0	0	0	0	0	0
ORTHO09001	F	89	159	60	45	44.55	39	43.5	6	8	6	9	8	12	9	13	3	3	2.7125	2.5	2.5	0	-0.2875	-0.2125	0	0	-0.2875	-0.5	-0.5
ORTHO09002	F	71	152	59	50	44	50	70.7	4	1	4	12	11	1	6	35	3.5	3.5	3.5	3.5	3.5	0	0	0	0	0	0	0	0
ORTHO09003	M	74	161	102	79	84	102.5	93	10	12	18	13	27	72	32	24	4.5	4.5	4.5	4.5	4.5	0	0	0	0	0	0	0	0
ORTHO09004	M	63	164	66	54	45.3917	42	42	3	0	0	0	6	0	0	0	4	4	3.78264	3.5	3.5	0	-0.21736	-0.28264	0	0	-0.21736	-0.5	-0.5
ORTHO09005	F	70	150	80	64	83.8583	63	63	8	12	6	6	10	16	7	6	4	4	4.19653	4	4	0	0.19653	-0.19653	0	0	0.19653	0	0
ORTHO09006	F	62	162	55	51.95	47.0333	47	44.5	4	3	2	1	11	3	5	1	4	3.6625	3.00278	3.5	3.5	-0.3375	-0.65972	0.49722	0	-0.3375	-0.99722	-0.5	-0.5
ORTHO09007	F	80	145	60	58	70.3417	59	60.5	5	8	2	3	23	39	5	5	4	4	4.11181	4.5	4.5	0	0.11181	0.3882	0	0	0.11181	0.5	0.5
ORTHO09008	F	50	151	60	56	50	50	48	4	1	1	0	6	1	1	0	4	4	4	4	4	0	0	0	0	0	0	0	0
ORTHO09009	M	74	159	58	54	50	52	52	3	1	2	2	15	3	28	2	4	4	4	4	4	0	0	0	0	0	0	0	0
ORTHO09010	M	76	170	68	44.5	46.2	36	36	5	6	0	0	28	16	0	0	3	3	3	3	3	0	0	0	0	0	0	0	0
ORTHO09011	F	85	150	41	82.5	75	67.5	67.5	9	6	3	3	25	13	7	5	5	5	5	5	5	0	0	0	0	0	0	0	0
ORTHO09012	M	83	169	91.4	68	75.1167	66	38.5	10	14	12	1	20	22	22	16	4	4	3.92639	3	3	0	-0.07361	-0.92639	0	0	-0.07361	-1	-1
ORTHO09013	F	52	156	74	52	56.2667	94	84	2	6	18	16	3	6	48	42	4	4	3.56389	3	3	0	-0.43611	-0.56389	0	0	-0.43611	-1	-1
ORTHO09014	F	59	150	78	85.175	71.4333	70.5	58	15	7	9	4	28	9	16	6	4	4.26458	4.49444	4	4	0.26458	0.22986	-0.49444	0	0.26458	0.49444	0	0
ORTHO09015	M	88	170	65	36	31.125	27	28.5	4	3	2	3	13	3	5	9	2.5	2.5	2.05208	2	2	0	-0.44792	-0.05208	0	0	-0.44792	-0.5	-0.5
ORTHO09016	F	78	154	54	56	52	46	48	7	5	2	3	8	8	2	3	3.5	3.5	3.5	3.5	3.5	0	0	0	0	0	0	0	0
ORTHO09017	M	83	176	82	65.5	69.5	68.7917	65	10	11	13	10	27	30	41	44	3.5	3.5	3.5	3.02431	3	0	0	-0.47569	-0.02431	0	0	-0.47569	-0.5
ORTHO09018	M	84	156	50	64.245	48.6	55.2	47.645	9	3	6	4	23	6	11	7	3	3.27042	3.5	3.5	3.23708	0.27042	0.22958	0	-0.26292	0.27042	0.5	0.5	0.23708
ORTHO09019	M	80	170	86	24	37	28	38.5	8	9	7	11	10	12	9	18	0	0	0	0	0	0	0	0	0	0	0	0	0
ORTHO09020	F	75	152	52	74	72	64	58	13	12	8	5	35	56	18	13	4	4	4	4	4	0	0	0	0	0	0	0	0
ORTHO09021	F	36	164.6	75.9	83	47.5333	38.5	43.5	14	4	1	3	48	7	1	4	4	4	3.12778	3	3	0	-0.87222	-0.12778	0	0	-0.87222	-1	-1
ORTHO09022	F	82	143	43	51.3	44.0933	42	45	7	3	4	6	15	6	11	15	3.4	3.4	3.29944	3	3	0	-0.10056	-0.29944	0	0	-0.10056	-0.4	-0.4
ORTHO09023	F	84	153	63	1.5	0.5	0	0.5	1	1	0	1	1	1	0	2	0	0	0	0	0	0	0	0	0	0	0	0	0
ORTHO09024	F	68	155.6	66	41.3417	24	24	18	7	3	3	0	10	3	3	0	4	2.27847	1.5	1.5	1.5	-1.72153	-0.77847	0	0	-1.72153	-2.5	-2.5	-2.5
ORTHO09025	F	82	154	61	7.7	3.7	2.7	3.2	9	5	3	4	35	11	3	6	0.1	0.1	0.1	0.1	0.1	0	0	0	0	0	0	0	0
ORTHO09026	M	81	162	65	44	40	38	40	4	2	1	2	7	3	2	3	3	3	3	3	3	0	0	0	0	0	0	0	0
ORTHO09027	F	69	160	61	48	50	30.88	21.6	0	1	2	0	0	1	3	0	4	4	4	2.24	1.8	0	0	-1.76	-0.44	0	0	-1.76	-2.2
ORTHO09028	F	58	150	52	66	71.0083	60.4	65	9	12	8	10	13	21	12	14	4	4	3.86736	3.5	3.5	0	-0.13264	-0.36736	0	0	-0.13264	-0.5	-0.5
ORTHO09029	F	78	146	62	93.7	79	58.7467	37.6	13	10	5	2	32	16	7	2	3.5	4.1	4.5	3.89555	2.8	0.6	0.4	-0.60445	-1.09556	0.6	1	0.39556	-0.7
ORTHO09030	F	68	149	63	74.1167	78	60.5	58	9	12	5	4	12	20	6	4	4	3.80139	4	4	4	-0.19861	0.19861	0	0	-0.19861	0	0	0
ORTHO09031	F	68	148	58	56.7583	52.675	36	33	9	7	4	2	40	25	7	3	4	3.60486	3.09792	2.5	2.5	-0.39514	-0.50694	-0.59792	0	-0.39514	-0.90208	-1.5	-1.5
ORTHO09032	F	74	151	56.8	54.7917	54	46	38.8833	6	6	2	1	7	9	2	1	4	3.56597	3.5	3.5	3.07361	-0.43403	-0.06597	0	-0.42639	-0.43403	-0.5	-0.5	-0.92639
ORTHO09033	F	73	150	62	72	98.1667	59.5	76.5	12	21	7	12	30	54	11	14	4	4	3.59722	3.5	3.5	0	-0.40278	-0.09722	0	0	-0.40278	-0.5	-0.5
ORTHO09034	F	59	153	63	54	48	56	52	3	0	4	2	5	0	4	4	4	4	4	4	4	0	0	0	0	0	0	0	0
ORTHO09035	M	70	160	60	56	44.6917	42	43.7	4	1	0	1	5	4	0	2	4	4	3.58264	3.5	3.5	0	-0.41736	-0.08264	0	0	-0.41736	-0.5	-0.5
ORTHO09036	F	84	151	70	41.35	43.7333	46	41	5	4	4	2	10	4	4	2	3	2.77917	2.56111	3	3	-0.22083	-0.21806	0.43889	0	-0.22083	-0.43889	0	0
ORTHO09037	F	96	156	96	7	2	3	1	7	2	3	1	9	2	5	1	0	0	0	0	0	0	0	0	0	0	0	0	0
ORTHO09038	M	69	162	75.6	66	79.4167	62	59.5	9	15	8	7	16	59	36	26	4	4	3.70139	3.5	3.5	0	-0.29861	-0.20139	0	0	-0.29861	-0.5	-0.5
ORTHO09039	M	37	174	80	74.15	63.6583	44.5	42	9	6	1	0	12	6	1	0	4.5	4.20417	3.95486	3.5	3.5	-0.29583	-0.24931	-0.45486	0	-0.29583	-0.54514	-1	-1
ORTHO09040	F	70	149	56	48	52	54	62.5	0	2	3	7	0	2	10	23	4	4	4	4	4	0	0	0	0	0	0	0	0
ORTHO09041	F	85	148	37	24	15	13	12	0	3	1	0	0	3	1	0	2	2	1	1	1	0	-1	0	0	0	-1	-1	-1
ORTHO09042	F	93	148	45	23	10	2	45.5	10	5	1	3	40	12	2	6	0	0	0	0	3.16667	0	0	0	3.16667	0	0	0	3.16667
ORTHO09043	M	81	162	70	40.3217	29.6	29.6	25.6	3	4	4	2	3	4	4	2	3.5	2.86014	1.8	1.8	1.8	-0.63986	-1.06014	0	0	-0.63986	-1.7	-1.7	-1.7
ORTHO09044	F	73	149	42	58	56	58	54	3	4	5	3	3	7	22	21	4	4	4	4	4	0	0	0	0	0	0	0	0
ORTHO09045	M	86	163.7	73.2	60	48	52	52	9	3	5	5	30	5	10	15	3.5	3.5	3.5	3.5	3.5	0	0	0	0	0	0	0	0
ORTHO09046	F	68	151	51	59.5917	57	54.5	64.5	5	6	5	9	7	6	6	11	4	3.67431	3.5	3.5	3.5	-0.32569	-0.17431	0	0	-0.32569	-0.5	-0.5	-0.5
ORTHO09047	F	75	146	53	54	39.28	42.4	38.4	3	0	2	0	5	0	6	0	4	4	3.27333	3.2	3.2	0	-0.72667	-0.07333	0	0	-0.72667	-0.8	-0.8
ORTHO09048	F	77	165	75	58	64.3567	47.5667	41.6	4	7	9	8	24	14	13	9	4	4	3.90472	2.28889	2	0	-0.09528	-1.61583	-0.28889	0	-0.09528	-1.71111	-2
ORTHO09049	F	87	152	38	32	26	25	26	8	2	1	2	21	12	8	5	2	2	2	2	2	0	0	0	0	0	0	0	0
ORTHO09050	F	73	147	69	60	54.6583	44	50	6	4	1	4	25	5	1	6	4	4	3.88819	3.5	3.5	0	-0.11181	-0.38819	0	0	-0.11181	-0.5	-0.5
ORTHO09051	F	58	155	77	70	71.35	64	76.4583	11	8	4	10	16	27	4	24	4	4	4.2375	4.5	4.25486	0	0.2375	0.2625	-0.24514	0	0.2375	0.5	0.25486
ORTHO09052	M	74	160	69	77.5917	64	56.5	59	9	4	1	2	28	13	3	10	4	4.38264	4.5	4.5	4.5	0.38264	0.11736	0	0	0.38264	0.5	0.5	0.5
ORTHO09053	F	88	149	68	7	5	1	2	7	5	1	2	9	7	1	2	0	0	0	0	0	0	0	0	0	0	0	0	0
ORTHO09054	F	72	144	61	40.8667	28	36	26	1	2	6	1	1	3	8	1	4	3.23889	2	2	2	-0.76111	-1.23889	0	0	-0.76111	-2	-2	-2
ORTHO09055	M	76	164.4	63.4	68	61.9	69.1667	50.5	10	4	6	1	50	11	10	3	4	4	4.24167	4.26389	4	0	0.24167	0.02222	-0.26389	0	0.24167	0.26389	0
ORTHO09056	F	69	154	63	58	65.0333	60	54.4	5	12	12	8	11	22	19	18	4	4	3.41944	3	3	0	-0.58056	-0.41944	0	0	-0.58056	-1	-1
ORTHO09057	F	76	160	60	62	55.9833	40	38	7	4	5	4	22	4	14	6	4	4	3.99861	2.5	2.5	0	-0.00139	-1.49861	0	0	-0.00139	-1.5	-1.5
ORTHO09058	F	73	159	84	77.3	90	64.8	59.2	11	15	6	4	42	34	15	10	4	4	4	4	4	0	0	0	0	0	0	0	0
ORTHO09059	M	76	161	79	53.3	78.5167	48.5	63.5	2	12	5	11	3	19	11	18	4	4	3.84306	3	3	0	-0.15695	-0.84306	0	0	-0.15695	-1	-1
ORTHO09060	F	71	143	59	76	84.4667	73.5	63.5	14	18	15	11	28	40	32	21	4	4	3.83056	3	3	0	-0.16944	-0.83056	0	0	-0.16944	-1	-1
ORTHO09061	F	69	150	62	36.7	27.8133	12.4	13	22	19	8	9	93	21	8	9	0.7	0.7	0.651111	0.5	0.5	0	-0.04889	-0.15111	0	0	-0.04889	-0.2	-0.2
ORTHO09062	F	85	146	43	13.5	0	0	0	9	0	0	0	62	0	0	0	0	0	0	0	0	0	0	0	0	0	0	0	0
ORTHO09063	F	68	148.5	63	74.1167	78	60.5	58	9	12	5	4	12	20	6	4	4	3.80139	4	4	4	-0.19861	0.19861	0	0	-0.19861	0	0	0
ORTHO09064	F	58	150	85	82.5	72.0167	90.4	62.4	11	7	13	3	68	56	77	10	4	4	4.07639	4.5	4.5	0	0.07639	0.42361	0	0	0.07639	0.5	0.5
ORTHO09065	F	68	153	80	96.2833	85.62	77.2	74.4	12	9	7	6	53	16	13	11	4	4.44028	4.66833	4.8	4.8	0.44028	0.22805	0.13167	0	0.44028	0.66833	0.8	0.8
ORTHO09066	F	74	146.8	53.5	50	54	54	52	4	6	6	5	9	23	18	16	3.5	3.5	3.5	3.5	3.5	0	0	0	0	0	0	0	0
ORTHO09067	F	77	158	58.5	58	64	52	48	5	8	2	0	6	11	2	0	4	4	4	4	4	0	0	0	0	0	0	0	0
ORTHO09068	F	56	155	63	28	20.7083	20	18	1	0	1	0	1	0	1	0	4	2.16667	1.72569	1.5	1.5	-1.83333	-0.44097	-0.22569	0	-1.83333	-2.27431	-2.5	-2.5
ORTHO09069	M	50	163	81	50.5	52.6067	48.1	48.1	1	2	1	1	2	3	3	1	4	4	3.96722	3.8	3.8	0	-0.03278	-0.16722	0	0	-0.03278	-0.2	-0.2
ORTHO09070	F	78	149.2	54.7	13.5	14.5	10	16	9	9	5	8	14	11	12	11	0	0	0	0	0	0	0	0	0	0	0	0	0
ORTHO09071	F	77	149	89	17.8	10.2783	6.1	5.6	11	10	5	4	22	14	8	5	0.4	0.4	0.339861	0.3	0.3	0	-0.06014	-0.03986	0	0	-0.06014	-0.1	-0.1
ORTHO09072	F	69	148	73	88	78	53	73	16	12	2	10	172	18	2	17	4	4	4	4	4	0	0	0	0	0	0	0	0
ORTHO09073	F	79	156	70	62	50	38	38	13	7	1	1	31	23	2	1	3	3	3	3	3	0	0	0	0	0	0	0	0
ORTHO09074	F	70	144.2	58.8	31.0333	35.3083	38	36	1	4	4	3	2	4	10	5	4	2.41944	2.27569	2.5	2.5	-1.58056	-0.14375	0.22431	0	-1.58056	-1.72431	-1.5	-1.5
ORTHO09075	F	69	147	64.5	46.5333	44	46	44	2	4	5	4	4	5	6	4	4	3.54444	3	3	3	-0.45556	-0.54444	0	0	-0.45556	-1	-1	-1
ORTHO09076	M	81	155	69	40.5	52.5	40.5	35.8	7	15	7	4	18	35	15	10	2.5	2.5	2.5	2.5	2.5	0	0	0	0	0	0	0	0
ORTHO09077	F	78	146	58	50	44.2	14	16	1	1	1	2	2	3	4	3	4	4	3.51667	1	1	0	-0.48333	-2.51667	0	0	-0.48333	-3	-3
ORTHO09078	M	70	168	85	87.6	97.5	118.65	99	10	13	17	11	25	21	37	18	4	4.8	5	5.34583	5.5	0.8	0.2	0.34583	0.15417	0.8	1	1.34583	1.5
ORTHO09079	M	86	163	71	46.5	45.5	66	70	7	6	15	11	10	6	42	40	3	3	3	3	3	0	0	0	0	0	0	0	0
ORTHO09080	F	66	156	69.7	79.2	73.2	57.5	37.5	12	9	7	3	26	30	15	6	4	4	4	3.23333	2.5	0	0	-0.76667	-0.73333	0	0	-0.76667	-1.5
ORTHO09081	F	67	154	80	64	64	56.5	54	4	4	1	0	4	4	1	0	4.5	4.5	4.5	4.5	4.5	0	0	0	0	0	0	0	0
ORTHO09082	F	68	154.4	66.6	62	62	56.2667	50.8	7	5	5	4	15	12	11	11	4	4	4	3.72222	3.5	0	0	-0.27778	-0.22222	0	0	-0.27778	-0.5
ORTHO09083	F	76	152	59.2	98.4	91.5	81.5	69	18	15	11	6	123	50	41	32	4	4.325	4.5	4.5	4.5	0.325	0.175	0	0	0.325	0.5	0.5	0.5
ORTHO09084	F	70	155	65	84.1583	77.6833	65.7883	65.2	12	12	5	7	76	27	11	12	4	4.05486	3.79861	3.89903	3.8	0.05486	-0.25625	0.10042	-0.09903	0.05486	-0.20139	-0.10097	-0.2
ORTHO09085	M	74	171	89.9	61.5	62.3333	70.5	70.5	3	4	9	9	8	19	59	125	4.5	4.5	4.36111	4	4	0	-0.13889	-0.36111	0	0	-0.13889	-0.5	-0.5
ORTHO09086	M	45	172.5	72.7	73	58	48	53	10	4	0	2	18	6	0	7	4	4	4	4	4	0	0	0	0	0	0	0	0
ORTHO09087	F	28	153	42	62	62.9083	49.5	52	7	7	3	4	7	11	3	4	4	4	3.53403	3.5	3.5	0	-0.46597	-0.03403	0	0	-0.46597	-0.5	-0.5
GS05001	M	83	166.5	53	104.133	80.1	78.5	71	16	6	5	2	66	9	6	2	5	5.24444	5.5	5.5	5.5	0.24444	0.25556	0	0	0.24444	0.5	0.5	0.5
GS05002	F	51	166	54.7	17.7833	13.92	12.8	14.9	7	7	8	11	16	11	10	20	0.8	0.748611	0.693333	0.6	0.6	-0.05139	-0.05528	-0.09333	0	-0.05139	-0.10667	-0.2	-0.2
GS05003	M	46	175	53.6	64	74	62	60	2	7	1	0	4	10	1	0	5	5	5	5	5	0	0	0	0	0	0	0	0
GS05004	M	58	171	58	62	61.65	60	58	1	3	3	2	1	3	3	2	5	5	4.6375	4.5	4.5	0	-0.3625	-0.1375	0	0	-0.3625	-0.5	-0.5
GS05005	F	56	150	49.2	78	76	68	76	9	8	4	8	11	12	6	17	5	5	5	5	5	0	0	0	0	0	0	0	0
GS05006	F	53	151.5	40.5	78.9333	97	90	78	8	8	6	2	12	12	10	3	4.5	4.82778	5.83333	6	6	0.32778	1.00556	0.16667	0	0.32778	1.33333	1.5	1.5
GS05007	F	40	160	50.3	96.1417	106.667	88.5	81	14	16	9	6	35	40	19	9	5	4.84514	5.34722	5.5	5.5	-0.15486	0.50208	0.15278	0	-0.15486	0.34722	0.5	0.5
GS05008	M	64	164	73	86	86	74	65	13	13	7	2	44	53	25	7	5	5	5	5	5	0	0	0	0	0	0	0	0
GS05009	F	72	150	66	56.4333	72	76	72	0	9	11	9	0	18	20	23	5	4.70278	4.5	4.5	4.5	-0.29722	-0.20278	0	0	-0.29722	-0.5	-0.5	-0.5
GS05010	F	53	158	61	70	76	68	92	5	8	4	16	8	12	4	25	5	5	5	5	5	0	0	0	0	0	0	0	0
GS05011	M	46	175	66.5	62.5	69.75	64	64	1	4	5	5	1	10	9	13	5	5	4.97917	4.5	4.5	0	-0.02083	-0.47917	0	0	-0.02083	-0.5	-0.5
GS05012	M	70	156	61	66	62	66	68	3	1	3	4	6	1	3	5	5	5	5	5	5	0	0	0	0	0	0	0	0
GS05013	M	84	157	62	60	64.3417	66	68.5	0	0	0	1	0	0	0	1	5	5	5.36181	5.5	5.5	0	0.36181	0.1382	0	0	0.36181	0.5	0.5
GS05014	M	76	168	69.6	76	91	81	66	4	10	6	0	6	18	15	0	5.5	5.5	5.5	5.5	5.5	0	0	0	0	0	0	0	0
GS05015	M	32	170	67	10.9	11.7	3.6	5.4	4	8	0	2	4	12	0	4	0.3	0.3	0.3	0.3	0.3	0	0	0	0	0	0	0	0
GS05016	F	42	153	58	62	84	60	68	1	12	0	4	1	28	0	6	5	5	5	5	5	0	0	0	0	0	0	0	0
GS05017	M	73	161.4	53.9	62	68	66.4333	68	1	4	9	10	1	6	11	15	5	5	5	4.03611	4	0	0	-0.96389	-0.03611	0	0	-0.96389	-1
GS05018	M	42	167.5	70.9	62.5	56.3	54	74	1	0	0	8	2	22	6	11	5	5	4.69167	4.5	4.5	0	-0.30833	-0.19167	0	0	-0.30833	-0.5	-0.5
GS05019	M	78	169	69.6	157.567	78	82	82	6	6	8	8	13	19	18	17	5	12.1306	5.5	5.5	5.5	7.13056	-6.63056	0	0	7.13056	0.5	0.5	0.5
GS05020	M	67	158	55.6	95.4833	99.6167	93.5	96	12	12	11	10	80	15	32	14	4	5.54028	5.80139	5.5	5.5	1.54028	0.26111	-0.30139	0	1.54028	1.80139	1.5	1.5
GS05021	M	62	159.4	59.7	72.5	61.5167	48	53	5	4	0	2	12	6	0	4	5	5	4.29306	4	4	0	-0.70694	-0.29306	0	0	-0.70694	-1	-1
GS05022	F	65	150.5	58.5	77	84.4	70.5	65.5	8	10	9	7	14	25	17	19	5	5	4.95	4	4	0	-0.05	-0.95	0	0	-0.05	-1	-1
GS05023	M	72	168	65	67	44.5	42	49.5	10	1	0	3	58	2	0	3	3.5	3.5	3.5	3.5	3.5	0	0	0	0	0	0	0	0
GS05024	M	32	182	77	92	107	107	112	8	14	14	16	13	20	18	20	6	6	6	6	6	0	0	0	0	0	0	0	0
GS05025	F	54	157.5	63.4	74	72	82	92	7	6	11	16	15	16	30	62	5	5	5	5	5	0	0	0	0	0	0	0	0
GS05026	M	38	172	62	115.283	156.9	117	96	15	23	11	4	83	116	53	6	6	6.19028	6.74167	7	7	0.19028	0.55139	0.25833	0	0.19028	0.74167	1	1
GS05027	M	76	165	53	62	72	66	80	1	6	3	10	1	7	4	12	5	5	5	5	5	0	0	0	0	0	0	0	0
GS05028	M	71	162	58	58.1167	66	68	62	1	6	7	4	4	12	11	5	5	4.67639	4.5	4.5	4.5	-0.32361	-0.17639	0	0	-0.32361	-0.5	-0.5	-0.5
GS05029	M	76	165	76	84.5	97	89.5	99.5	5	10	7	11	12	24	14	40	6	6	6	6	6	0	0	0	0	0	0	0	0
GS05030	F	45	160	65	79	76	66	60	7	8	3	0	8	8	6	0	5	5	5	5	5	0	0	0	0	0	0	0	0
GS05031	M	52	169	78	38	50	32.7667	30	1	7	1	0	1	10	2	0	3	3	3	2.56389	2.5	0	0	-0.43611	-0.06389	0	0	-0.43611	-0.5
GS05032	F	68	145.5	45.2	82	127	66	80	8	27	0	7	17	58	0	12	5.5	5.5	5.5	5.5	5.5	0	0	0	0	0	0	0	0
GS05033	M	75	164.7	67.5	74	84	90	86	7	12	15	13	32	22	22	17	5	5	5	5	5	0	0	0	0	0	0	0	0
GS05034	M	59	163	87.08	79.5	72	72	79.5	3	0	0	3	4	0	0	5	6	6	6	6	6	0	0	0	0	0	0	0	0
GS05035	M	74	156	52.3	65	77.5	75	72.5	2	7	6	5	3	58	40	8	5	5	5	5	5	0	0	0	0	0	0	0	0
GS05036	M	61	164.5	65.9	71.5	69	54	79	7	6	0	10	9	7	0	13	4.5	4.5	4.5	4.5	4.5	0	0	0	0	0	0	0	0
GS05037	F	48	165.5	56.8	58.6833	64.1167	66.1417	58.5	1	5	11	9	1	6	14	18	5	4.72361	4.30139	3.22014	3	-0.27639	-0.42222	-1.08125	-0.22014	-0.27639	-0.69861	-1.77986	-2
GS05038	M	38	163.1	65	79.5	89.5	84.5	72	3	7	5	0	5	10	7	0	6	6	6	6	6	0	0	0	0	0	0	0	0
GS05039	F	78	148	42	53	63	63	61.5	2	6	6	6	2	6	6	8	4	4	4	4	4	0	0	0	0	0	0	0	0
GS05040	M	60	166.5	69.5	74	101.5	66	81	4	14	0	6	16	16	0	7	5.5	5.5	5.5	5.5	5.5	0	0	0	0	0	0	0	0
GS05041	F	73	148	57	77	77	72	72	2	2	0	0	3	3	0	0	6	6	6	6	6	0	0	0	0	0	0	0	0
GS05042	M	68	170.1	66.5	82	101	66	98.5	4	14	0	13	104	51	0	64	5.5	5.5	5.5	5.5	5.5	0	0	0	0	0	0	0	0
GS05043	F	64	146.5	39.9	64	61.25	58	58	2	5	5	5	2	6	5	8	5	5	4.27083	4	4	0	-0.72917	-0.27083	0	0	-0.72917	-1	-1
GS05044	M	69	169	65	85.5	120.5	78	123	3	17	0	18	10	74	0	97	6.5	6.5	6.5	6.5	6.5	0	0	0	0	0	0	0	0
GS05045	M	80	161.5	74	94.3417	76.525	74	74	12	6	7	7	31	11	8	13	5	5.44514	5.37708	5	5	0.44514	-0.06806	-0.37708	0	0.44514	0.37708	0	0
GS05046	M	59	163	64	80	98	82	82	4	13	5	5	10	105	43	16	6	6	6	6	6	0	0	0	0	0	0	0	0
GS05047	M	84	162	77.5	92.6583	71	71	66	8	2	2	0	30	2	2	0	5	5.59653	5.5	5.5	5.5	0.59653	-0.09653	0	0	0.59653	0.5	0.5	0.5
GS05048	M	55	169	77.9	74	87.2333	67.5	60	1	8	3	0	6	12	10	0	6	6	5.14445	5	5	0	-0.85556	-0.14445	0	0	-0.85556	-1	-1
GS05049	M	56	170.5	70.3	74	69.9	50.125	42	1	1	1	0	2	1	1	0	6	6	5.65833	4.01042	3.5	0	-0.34167	-1.64792	-0.51042	0	-0.34167	-1.98958	-2.5
GS05050	M	72	163	52.8	76	96	60	80	8	18	0	10	9	29	0	12	5	5	5	5	5	0	0	0	0	0	0	0	0
GS05051	M	76	173.9	63	70	70	78	68	5	5	9	4	14	8	13	5	5	5	5	5	5	0	0	0	0	0	0	0	0
GS05052	F	63	140	43	66	50	52	52	9	1	2	2	29	1	5	4	4	4	4	4	4	0	0	0	0	0	0	0	0
GS05053	M	27	166	57.8	60	82.4333	87	74.5	0	6	5	1	0	77	92	8	5	5	5.36944	6	6	0	0.36944	0.63056	0	0	0.36944	1	1
GS05054	M	74	160	71.3	36.8667	36	33	33	0	4	2	2	0	4	3	2	5	3.07222	2.5	2.5	2.5	-1.92778	-0.57222	0	0	-1.92778	-2.5	-2.5	-2.5
GS05055	M	74	156.5	57	66	74	72	68	3	7	6	4	6	16	6	9	5	5	5	5	5	0	0	0	0	0	0	0	0
GS05056	M	53	167	64	74	96	72	88	1	12	0	8	1	12	0	9	6	6	6	6	6	0	0	0	0	0	0	0	0
GS05057	M	61	169	64	66.7917	62.7667	62.5	60	0	0	1	0	0	0	2	0	6	5.56597	5.23056	5	5	-0.43403	-0.33542	-0.23056	0	-0.43403	-0.76944	-1	-1
GS05058	M	56	168	68	86	90.8417	76	72	13	14	5	3	32	38	6	3	5	5	5.23681	5.5	5.5	0	0.23681	0.2632	0	0	0.23681	0.5	0.5
GS05059	F	64	158	64.6	74	70	74	76	7	5	7	8	15	10	19	26	5	5	5	5	5	0	0	0	0	0	0	0	0
GS05060	M	81	160	65.25	48.6417	58.8917	54	52.5	3	13	12	11	4	30	30	33	4	3.67847	3.28264	3	3	-0.32153	-0.39583	-0.28264	0	-0.32153	-0.71736	-1	-1
GS05061	M	61	157	64	76	74	80	80	0	1	4	4	0	1	4	4	6	6	6	6	6	0	0	0	0	0	0	0	0
GS05062	F	70	143	47	76	72	62	60	8	6	1	0	14	8	1	0	5	5	5	5	5	0	0	0	0	0	0	0	0
GS05063	F	42	168	89	87.4583	104.542	100	108	5	18	11	15	21	62	15	26	6.5	6.45486	6.25347	6.5	6.5	-0.04514	-0.20139	0.24653	0	-0.04514	-0.24653	0	0
GS05064	M	67	176.3	78.3	76	84	76	78	2	6	2	3	2	10	3	5	6	6	6	6	6	0	0	0	0	0	0	0	0
GS05065	M	83	165	54.2	60	58	54	62	3	2	0	4	11	4	0	17	4.5	4.5	4.5	4.5	4.5	0	0	0	0	0	0	0	0
GS05066	M	54	160	61.5	102.708	87	90	87	5	1	2	1	48	5	2	1	6	6.64236	7	7	7	0.64236	0.35764	0	0	0.64236	1	1	1
GS06001	M	32	185	96.6	104.508	71.6083	62.5	62.5	8	3	1	1	11	3	1	1	6	5.87569	5.34236	5	5	-0.12431	-0.53333	-0.34236	0	-0.12431	-0.65764	-1	-1
GS06002	M	84	162	74.1	75	70	75	85	6	4	6	10	9	8	9	15	5	5	5	5	5	0	0	0	0	0	0	0	0
GS06003	F	43	165	56.5	77	79.5	94.5	102	2	3	9	12	4	5	11	33	6	6	6	6	6	0	0	0	0	0	0	0	0
GS06004	F	53	161.3	55.9	74	67.95	56	68	7	9	4	10	10	12	4	14	5	5	4.1625	4	4	0	-0.8375	-0.1625	0	0	-0.8375	-1	-1
GS06005	M	60	159	90.9	74	78	76	82	1	3	2	5	4	6	3	5	6	6	6	6	6	0	0	0	0	0	0	0	0
GS06006	M	63	163.2	67.7	66	94	66	104	0	14	0	19	0	21	0	53	5.5	5.5	5.5	5.5	5.5	0	0	0	0	0	0	0	0
GS06007	M	57	170.7	58	102	102.85	88.5	98.4	15	15	9	13	54	25	13	15	6	6	5.65417	5.5	5.5	0	-0.34583	-0.15417	0	0	-0.34583	-0.5	-0.5
GS06008	F	47	167	84	94.5	102.725	88.5	93.3	9	12	9	11	22	47	13	25	6	6	5.56042	5.5	5.5	0	-0.43958	-0.06042	0	0	-0.43958	-0.5	-0.5
GS06009	M	78	167	70.5	78	86	86	90	3	7	7	9	6	20	12	23	6	6	6	6	6	0	0	0	0	0	0	0	0
GS06010	M	63	171.2	71.7	72	74	72	72	0	1	0	0	0	1	0	0	6	6	6	6	6	0	0	0	0	0	0	0	0
GS06011	M	53	166.8	63.9	72	114.975	84.5	79.5	3	18	5	3	6	234	9	4	5.5	5.5	5.78958	6	6	0	0.28958	0.21042	0	0	0.28958	0.5	0.5
GS06012	F	45	154	59.92	104	88.2583	81	93.5	13	9	6	11	54	33	18	24	6	6	5.72986	5.5	5.5	0	-0.27014	-0.22986	0	0	-0.27014	-0.5	-0.5
GS06013	F	74	150	58.65	16.3	16.81	5.68	3.6	6	10	3	0	11	65	6	0	0.7	0.7	0.650833	0.315	0.3	0	-0.04917	-0.33583	-0.015	0	-0.04917	-0.385	-0.4
GS06014	F	56	151	59	68	60	60	60	4	0	0	0	6	0	5	0	5	5	5	5	5	0	0	0	0	0	0	0	0
GS06015	M	65	167.7	62.2	74	74	84	72.8	7	7	12	6	20	10	23	11	5	5	5	5	5	0	0	0	0	0	0	0	0
GS06016	F	70	153	50.6	62	56	58	56.9667	4	1	2	4	6	2	20	29	4.5	4.5	4.5	4.5	4.08056	0	0	0	-0.41945	0	0	0	-0.41945
GS06017	F	49	149	54	72	71.95	66	56	0	3	6	1	0	3	7	1	6	6	5.49583	4.5	4.5	0	-0.50417	-0.99583	0	0	-0.50417	-1.5	-1.5
GS06018	F	57	163	59	76	92.9	88	66	8	15	11	0	8	26	36	32	5	5	5.24167	5.5	5.5	0	0.24167	0.25833	0	0	0.24167	0.5	0.5
GS06019	M	59	161	69	86	100	60	90	13	20	0	15	31	31	0	33	5	5	5	5	5	0	0	0	0	0	0	0	0
GS06020	M	30	178	100	77	77	77	74.5	2	2	2	1	2	4	3	1	6	6	6	6	6	0	0	0	0	0	0	0	0
GS06021	M	59	169	79	113.5	101	81	91	19	14	6	10	40	45	8	11	5.5	5.5	5.5	5.5	5.5	0	0	0	0	0	0	0	0
GS06022	F	50	148.4	52.4	86	88	90	79.7	13	14	15	10	24	32	36	15	5	5	5	5	5	0	0	0	0	0	0	0	0
GS06023	F	38	155	55.3	88	82	84	86	11	8	9	10	14	11	33	20	5.5	5.5	5.5	5.5	5.5	0	0	0	0	0	0	0	0
GS06024	M	75	165	71.95	13.805	23.7	8.4	8.4	2	17	0	0	20	71	0	0	0.8	0.775417	0.7	0.7	0.7	-0.02458	-0.07542	0	0	-0.02458	-0.1	-0.1	-0.1
GS06025	M	85	170.5	64	76	86	60	84	8	13	0	12	18	39	0	36	5	5	5	5	5	0	0	0	0	0	0	0	0
GS06026	M	77	170	65	72	64	66	60	6	2	3	0	9	4	24	2	5	5	5	5	5	0	0	0	0	0	0	0	0
GS06027	M	55	170	65	81	91	96	106	6	10	12	16	7	14	22	31	5.5	5.5	5.5	5.5	5.5	0	0	0	0	0	0	0	0
GS06028	M	74	161.3	56.8	78	77	90	75	9	8	12	6	17	45	34	21	5	5	5	5	5	0	0	0	0	0	0	0	0
GS06029	M	56	166.6	70.6	74	63.4167	36	38	1	0	0	1	3	0	0	1	6	6	5.28472	3	3	0	-0.71528	-2.28472	0	0	-0.71528	-3	-3
GS06030	F	42	151.5	56	44	64	36	48	4	14	0	6	4	23	0	10	3	3	3	3	3	0	0	0	0	0	0	0	0
GS06031	F	53	158	67	101.458	94.1333	95	85	17	15	14	10	33	49	25	22	5	4.91319	4.71945	5	5	-0.08681	-0.19375	0.28056	0	-0.08681	-0.28056	0	0
GS06032	F	68	153	52	74	98.4	103	88.5	4	13	13	8	6	44	42	14	5	5	5.36667	5.5	5.5	0	0.36667	0.13333	0	0	0.36667	0.5	0.5
GS06033	M	64	161.5	56.5	62.5	77.5	60	67.5	1	7	0	3	3	14	0	5	5	5	5	5	5	0	0	0	0	0	0	0	0
GS06034	M	75	158	31.9	10.0417	7.6	8.40333	7.8	5	2	5	5	11	2	6	34	0.4	0.420139	0.5	0.416944	0.4	0.02014	0.07986	-0.08306	-0.01694	0.02014	0.1	0.01694	0
GS06035	F	19	163	81	46.4167	33.6	25.5	24	8	1	1	0	25	1	1	0	2	2.86806	2.675	2	2	0.86806	-0.19306	-0.675	0	0.86806	0.675	0	0
GS06036	M	76	169.5	72.2	10.5	9.3	12.1	11.4	4	3	7	6	8	6	13	22	0.6	0.6	0.6	0.6	0.6	0	0	0	0	0	0	0	0
GS06037	M	35	167.4	73	117	89.5	82	87	18	7	4	6	53	17	14	19	6	6	6	6	6	0	0	0	0	0	0	0	0
GS06038	M	62	163	69	73.5	68.5	66	71	3	1	0	2	5	1	0	2	5.5	5.5	5.5	5.5	5.5	0	0	0	0	0	0	0	0
GS06039	M	71	167.5	62	59.1333	52	71.3417	53	1	4	8	2	1	6	11	3	5.5	4.71944	3.5	3.86181	4	-0.78056	-1.21944	0.36181	0.13819	-0.78056	-2	-1.63819	-1.5
GS06040	M	44	173	88.8	37.6067	38.5833	31.2	29.8	15	16	12	11	91	53	31	25	1.1	1.25889	1.28194	1.2	1.2	0.15889	0.02306	-0.08194	0	0.15889	0.18194	0.1	0.1
GS06041	F	36	167	69	46	29	24	22.7133	22	5	0	0	43	5	0	0	2	2	2	2	1.89278	0	0	0	-0.10722	0	0	0	-0.10722
GS06042	M	78	170	65	68	68	74	84	4	4	7	12	11	23	19	30	5	5	5	5	5	0	0	0	0	0	0	0	0
GS06043	M	81	153	65	58	57.5667	54.5	44.5	4	4	5	1	8	9	7	2	4	4	3.96389	3.5	3.5	0	-0.03611	-0.46389	0	0	-0.03611	-0.5	-0.5
GS06044	M	60	150	48	86	78	74	76	13	9	7	8	34	10	10	11	5	5	5	5	5	0	0	0	0	0	0	0	0
GS06045	M	50	155	56	57.6583	54	62	54	0	0	4	0	0	1	4	0	5	4.80486	4.5	4.5	4.5	-0.19514	-0.30486	0	0	-0.19514	-0.5	-0.5	-0.5
GS06046	M	83	156	49	58	64	60	62	2	5	3	4	3	5	4	5	4.5	4.5	4.5	4.5	4.5	0	0	0	0	0	0	0	0
GS06047	M	68	158.6	69.5	66	66	92	92	3	3	16	16	5	6	24	45	5	5	5	5	5	0	0	0	0	0	0	0	0
GS06048	M	80	171.5	60.5	70	70	67.5	60	4	4	3	0	6	15	4	0	5	5	5	5	5	0	0	0	0	0	0	0	0
GS06049	F	67	151.7	50.4	61.5	59	59	54	3	2	2	0	5	2	3	0	4.5	4.5	4.5	4.5	4.5	0	0	0	0	0	0	0	0
GS06050	M	56	166.5	75.9	62.5	62.5	60	62.5	1	1	0	1	1	1	0	1	5	5	5	5	5	0	0	0	0	0	0	0	0
GS06051	M	70	164	57	65	64.6833	58	52	2	3	5	2	2	6	6	2	5	5	4.80694	4	4	0	-0.19306	-0.80694	0	0	-0.19306	-1	-1
GS06052	M	80	166	66	77.5	66.65	58	58	7	4	2	2	27	6	7	3	5	5	4.80417	4.5	4.5	0	-0.19583	-0.30417	0	0	-0.19583	-0.5	-0.5
GS06053	F	59	154	61.9	48.5	62.5	36	40.5	5	11	0	3	8	49	0	3	3	3	3	3	3	0	0	0	0	0	0	0	0
GS06054	F	65	151	54	72	67.5833	48	48	0	1	0	0	0	2	0	0	6	6	5.46528	4	4	0	-0.53472	-1.46528	0	0	-0.53472	-2	-2
GS06055	M	76	158	57	80.1583	70.725	63	48	4	7	6	0	12	9	8	0	5	5.47153	4.64375	4	4	0.47153	-0.82778	-0.64375	0	0.47153	-0.35625	-1	-1
GS06056	M	58	170	77.9	65	80.5417	96.5	90	2	9	17	12	3	11	35	19	5	5	4.83681	4.5	4.5	0	-0.16319	-0.33681	0	0	-0.16319	-0.5	-0.5
GS06057	M	63	156.5	52	77	85.0083	78	76	2	12	12	11	5	69	49	67	6	6	5.04236	4.5	4.5	0	-0.95764	-0.54236	0	0	-0.95764	-1.5	-1.5
GS06058	M	54	165	68	74.5	122	72	144.5	1	20	0	29	1	22	0	40	6	6	6	6	6	0	0	0	0	0	0	0	0
GS06059	M	53	172	76.8	68.4583	68.5	66	66	0	1	0	0	0	1	0	0	6	5.70486	5.5	5.5	5.5	-0.29514	-0.20486	0	0	-0.29514	-0.5	-0.5	-0.5
GS06060	M	77	162	57	56	68	72	66	4	10	12	9	9	82	54	40	4	4	4	4	4	0	0	0	0	0	0	0	0
GS06061	M	75	176	90	54.9833	78	75.5	73	4	12	11	10	8	28	18	18	5	3.45694	4	4	4	-1.54306	0.54306	0	0	-1.54306	-1	-1	-1
GS06062	M	72	171.2	61.9	90	102.5	60	60	12	17	0	0	30	65	0	41	5	5	5	5	5	0	0	0	0	0	0	0	0
GS06063	M	54	162.5	62.5	84.5	92	84.5	77	5	8	5	2	13	11	7	2	6	6	6	6	6	0	0	0	0	0	0	0	0
GS06064	M	78	165	76.5	62	59.1667	50	58	1	1	1	5	1	1	1	7	5	5	4.76389	4	4	0	-0.23611	-0.76389	0	0	-0.23611	-1	-1
GS06065	M	68	170.7	75.5	72	78	73.6333	70.4	0	3	10	8	0	4	17	21	6	6	6	4.46944	4.2	0	0	-1.53056	-0.26945	0	0	-1.53056	-1.8
GS06066	M	69	171	64.2	78	72	72	72	3	0	0	0	4	0	0	0	6	6	6	6	6	0	0	0	0	0	0	0	0
GS06067	M	51	176	73	18.4	28.9	9.6	15.1	4	15	0	5	5	17	0	5	0.8	0.8	0.8	0.8	0.8	0	0	0	0	0	0	0	0
GS06068	M	50	176.4	92	97	102	102	87	10	12	12	6	21	22	19	14	6	6	6	6	6	0	0	0	0	0	0	0	0
GS06069	M	49	165	65	113	102	97	87	14	12	10	6	25	13	11	6	6	6	6	6	6	0	0	0	0	0	0	0	0
GS06070	F	37	156.1	35.3	72	79.5	74.5	74.5	0	3	1	1	0	9	1	1	6	6	6	6	6	0	0	0	0	0	0	0	0
GS06071	F	53	158.5	66	37.0833	31.2	31	28.8	22	15	16	18	35	16	33	28	1	1.02361	1.1	1.05	0.9	0.02361	0.07639	-0.05	-0.15	0.02361	0.1	0.05	-0.1
GS06072	M	68	153.7	57.6	95.75	102.295	87.4	82.4	10	15	10	8	194	96	21	19	5	5.39583	5.39958	5.2	5.2	0.39583	0.00375	-0.19958	0	0.39583	0.39958	0.2	0.2
GS06073	M	77	162	55.8	78	68.6583	83.6367	78.9	9	5	13	9	15	8	26	19	5	5	4.88819	4.59472	4.7	0	-0.11181	-0.29347	0.10528	0	-0.11181	-0.40528	-0.3
GS06074	F	60	154.5	46	94	102.5	107	75	12	17	18	6	122	41	37	9	5	5	5	5	5	0	0	0	0	0	0	0	0
GS06075	M	81	157	73	83	77.5	60	67.5	8	7	0	3	18	12	0	3	5	5	5	5	5	0	0	0	0	0	0	0	0
GS06076	M	82	162	47	72	69.5	77	69.5	12	11	14	11	77	80	59	64	3.5	3.5	3.5	3.5	3.5	0	0	0	0	0	0	0	0
GS06077	M	81	160	66.55	64.8333	109.358	153.55	159	0	14	23	16	0	28	108	27	5	5.40278	5.82153	7.42083	9	0.40278	0.41875	1.59931	1.57917	0.40278	0.82153	2.42083	4
GS06078	F	72	147	50.85	77.5	84.925	78	70	7	14	12	8	12	21	14	11	5	5	4.61875	4.5	4.5	0	-0.38125	-0.11875	0	0	-0.38125	-0.5	-0.5
GS06079	F	66	153.2	60.8	66	61.325	59.5	54.5	3	5	7	5	6	6	9	7	5	5	4.11042	3.5	3.5	0	-0.88958	-0.61042	0	0	-0.88958	-1.5	-1.5
GS06080	M	54	168	74	52	77	42	62.5	4	14	0	7	6	18	0	11	3.5	3.5	3.5	3.5	3.5	0	0	0	0	0	0	0	0
GS06081	M	47	162	79	74.025	64	58	56	9	5	2	1	11	13	4	5	5	4.66875	4.5	4.5	4.5	-0.33125	-0.16875	0	0	-0.33125	-0.5	-0.5	-0.5
GS06082	F	57	160	58	62	88	78	82	1	14	9	11	1	18	12	18	5	5	5	5	5	0	0	0	0	0	0	0	0
GS06083	M	52	168.1	51.7	64.025	78	76	68.5	4	12	11	7	5	17	11	11	5	4.66875	4.5	4.5	4.5	-0.33125	-0.16875	0	0	-0.33125	-0.5	-0.5	-0.5
GS06084	M	73	161	81	81	69	84	81	7	3	8	7	14	7	42	29	5	5	5	5	5	0	0	0	0	0	0	0	0
GS06085	M	85	164.3	56.6	68	72	60	60	4	6	0	0	5	7	18	18	5	5	5	5	5	0	0	0	0	0	0	0	0
GS06086	M	50	163	74.6	67.5	77.5	75	77.5	3	7	6	7	3	10	8	10	5	5	5	5	5	0	0	0	0	0	0	0	0
GS06087	M	82	163.5	44.7	72	64.2	58	58	6	4	5	5	11	7	9	7	5	5	4.68333	4	4	0	-0.31667	-0.68333	0	0	-0.31667	-1	-1
GS06088	F	72	137	43.15	41.1	40	38	42	2	2	1	3	2	2	1	3	4	3.09167	3	3	3	-0.90833	-0.09167	0	0	-0.90833	-1	-1	-1
GS06089	F	68	148	48	96.825	94	94	92	14	14	14	13	52	33	36	25	4	5.23542	5.5	5.5	5.5	1.23542	0.26458	0	0	1.23542	1.5	1.5	1.5
GS06090	F	73	160	59.6	70	86.5	60	87.5	5	11	0	11	47	15	0	15	5	5	5	5	5	0	0	0	0	0	0	0	0
GS06091	M	49	164.5	63.7	78	97.3833	78	69	9	12	4	1	16	18	4	1	5	5	5.19861	5.5	5.5	0	0.19861	0.30139	0	0	0.19861	0.5	0.5
GS06092	M	75	165	63	50.15	52	52	48	0	2	2	0	0	2	4	0	5	4.17917	4	4	4	-0.82083	-0.17917	0	0	-0.82083	-1	-1	-1
GS06093	M	70	168	63	47.0833	42	48	38	3	3	6	1	7	3	8	1	5	3.42361	3	3	3	-1.57639	-0.42361	0	0	-1.57639	-2	-2	-2
GS06094	M	31	177	62	104.5	94.2917	79	70	13	14	18	14	32	30	46	34	6	6	4.98264	3.5	3.5	0	-1.01736	-1.48264	0	0	-1.01736	-2.5	-2.5
GS06095	M	55	175	75	106	66	68.5	68.5	16	0	1	1	71	0	1	1	5.5	5.5	5.5	5.5	5.5	0	0	0	0	0	0	0	0
GS06096	F	43	152	47.7	36	36	30	34	3	3	0	2	5	3	0	2	2.5	2.5	2.5	2.5	2.5	0	0	0	0	0	0	0	0
GS06097	F	58	158	66	72	71.6333	62	52	6	7	7	2	10	14	7	4	5	5	4.80278	4	4	0	-0.19722	-0.80278	0	0	-0.19722	-1	-1
GS06098	M	74	163	69.5	60	64	62	62	0	2	1	1	0	2	1	1	5	5	5	5	5	0	0	0	0	0	0	0	0
GS06099	M	78	169.5	80	60	59.5	68	56	0	0	10	4	0	0	15	5	5	5	4.95833	4	4	0	-0.04167	-0.95833	0	0	-0.04167	-1	-1
GS06100	F	61	153	60.5	62	58.8333	72.5	74	1	0	8	8	1	0	14	10	5	5	4.90278	4.5	4.5	0	-0.09722	-0.40278	0	0	-0.09722	-0.5	-0.5
GS06101	F	50	154	56	96	126	98.5	98.5	10	24	13	13	14	57	22	20	5.5	5.5	5.5	5.5	5.5	0	0	0	0	0	0	0	0
GS06102	M	55	164	68	82.5	95	105	90	9	14	18	12	35	107	130	66	5	5	5	5	5	0	0	0	0	0	0	0	0
GS06103	F	51	147	56.6	70	57.925	48	43.5	5	6	12	12	15	18	114	34	5	5	3.24375	1.5	1.5	0	-1.75625	-1.74375	0	0	-1.75625	-3.5	-3.5
GS06104	M	76	166	69.4	44	48	46	50	1	3	2	4	4	3	3	6	3.5	3.5	3.5	3.5	3.5	0	0	0	0	0	0	0	0
GS06105	F	85	155	40.2	43	50	24	49.5	7	13	0	11	19	17	0	16	2	2	2	2	2	0	0	0	0	0	0	0	0
GS06106	M	78	160	45	60	66	60	62	0	3	0	1	0	4	0	1	5	5	5	5	5	0	0	0	0	0	0	0	0
GS06107	M	82	156	48	70	71	60	70	5	3	0	5	15	32	0	5	5	5	5	5	5	0	0	0	0	0	0	0	0
GS06108	M	66	162	51	62	60	62	60	1	0	1	0	4	0	1	0	5	5	5	5	5	0	0	0	0	0	0	0	0
GS06109	M	54	167.8	89.8	80	102	60	62	10	21	0	1	45	43	0	1	5	5	5	5	5	0	0	0	0	0	0	0	0
GS06110	M	75	164	63	60	62	64	68.025	0	1	2	6	0	2	3	9	5	5	5	5	4.66875	0	0	0	-0.33125	0	0	0	-0.33125
GS06111	M	63	167	66	59.6	54.8417	50	48	1	1	1	0	3	1	2	0	5	4.75833	4.36181	4	4	-0.24167	-0.39653	-0.36181	0	-0.24167	-0.6382	-1	-1
GS06112	F	56	151	73	57.95	48.4333	40	34	2	5	8	5	3	5	11	6	4.5	4.49583	3.20278	2	2	-0.00417	-1.29306	-1.20278	0	-0.00417	-1.29722	-2.5	-2.5
GS06113	M	73	171	72	67.5	72.5	72.5	67.5	3	5	5	3	6	26	21	10	5	5	5	5	5	0	0	0	0	0	0	0	0
GS06114	M	84	179.2	74.2	94.1917	103.5	90.3833	90.5	11	19	17	17	116	44	44	34	4	4.84931	5	4.44861	4	0.84931	0.15069	-0.55139	-0.44861	0.84931	1	0.44861	0
GS06115	M	75	167	65.7	15.4	24.4	8.4	10.4	2	16	0	2	4	20	0	11	0.7	0.7	0.7	0.7	0.7	0	0	0	0	0	0	0	0
GS06116	M	36	181.8	74.7	77.5	104.9	106	73.5	7	17	16	3	7	26	36	17	5	5	5.2	5.5	5.5	0	0.2	0.3	0	0	0.2	0.5	0.5
GS06117	M	74	172.7	89.2	76	68	66	66	8	4	3	3	14	10	7	7	5	5	5	5	5	0	0	0	0	0	0	0	0
GS06118	M	48	163	78	78	105.142	90.5	88	3	14	5	4	5	20	5	4	6	6	6.22014	6.5	6.5	0	0.22014	0.27986	0	0	0.22014	0.5	0.5
GS06119	F	75	161	52.8	98.225	84.6833	73.5	88.5	7	6	3	9	65	7	3	10	5	5.85208	5.80694	5.5	5.5	0.85208	-0.04514	-0.30694	0	0.85208	0.80694	0.5	0.5
GS06120	M	77	164.8	70.9	97.3	96	76	80	13	12	2	4	36	18	2	5	0	5.44167	6	6	6	5.44167	0.55833	0	0	5.44167	6	6	6
GS06121	M	79	162	83.7	54	48	48	48	3	0	0	0	4	0	0	0	4	4	4	4	4	0	0	0	0	0	0	0	0
GS06122	F	54	155.8	57.1	106.717	91	96.4667	96	16	10	14	15	30	20	30	24	5	5.39306	5.5	5.12222	5	0.39306	0.10695	-0.37778	-0.12222	0.39306	0.5	0.12222	0
GS06123	F	58	161	59.6	82.5	82.5	80	75	9	9	8	6	21	18	10	11	5	5	5	5	5	0	0	0	0	0	0	0	0
GS06124	M	39	177	53.1	59.3	54	68	50	3	3	10	1	3	4	10	1	5	4.44167	4	4	4	-0.55833	-0.44167	0	0	-0.55833	-1	-1	-1
GS06125	M	76	158	62	68	90	88	80	4	15	14	10	7	32	28	36	5	5	5	5	5	0	0	0	0	0	0	0	0
GS06126	M	52	169	76.45	17	14.68	16.6	14.2	1	4	7	5	1	4	7	5	1	1	0.89	0.8	0.8	0	-0.11	-0.09	0	0	-0.11	-0.2	-0.2
GS06127	M	71	172	81	75	61.33	57.6	57.6	6	1	0	0	55	2	0	0	5	5	4.9275	4.8	4.8	0	-0.0725	-0.1275	0	0	-0.0725	-0.2	-0.2
GS06128	M	91	154	66	36	39	36	43.5	0	2	0	5	0	3	0	8	3	3	3	3	3	0	0	0	0	0	0	0	0
GS06129	M	66	170.6	75.6	67.44	68.86	75.3	60.3	3	6	9	3	3	7	9	3	5	4.995	4.58833	4.4	4.4	-0.005	-0.40667	-0.18833	0	-0.005	-0.41167	-0.6	-0.6
GS06130	M	72	162.5	73.6	17.2	11.6	13.6	13.6	5	2	4	4	13	3	9	7	0.8	0.8	0.8	0.8	0.8	0	0	0	0	0	0	0	0
GS06131	M	81	165	72	48	64	72	64	6	14	18	14	16	21	28	16	3	3	3	3	3	0	0	0	0	0	0	0	0
GS06132	M	72	163	73	106.842	86.95	78.5	78.4	18	10	5	5	25	16	6	16	5.5	5.15347	5.17083	5.5	5.5	-0.34653	0.01736	0.32917	0	-0.34653	-0.32917	0	0
GS06133	F	63	157	68.5	93.65	129.425	78.6667	75	11	22	6	5	31	40	7	6	5	4.8875	5.28542	5.05556	5	-0.1125	0.39792	-0.22986	-0.05556	-0.1125	0.28542	0.05556	0
GS06134	M	70	171	80.45	70	71.825	53.5	41	2	5	7	2	6	13	31	2	5.5	5.5	5.11042	3	3	0	-0.38958	-2.11042	0	0	-0.38958	-2.5	-2.5
GS06135	F	30	163	80	66	126	66	106	0	30	0	20	0	56	0	31	5.5	5.5	5.5	5.5	5.5	0	0	0	0	0	0	0	0
GS06136	M	50	168	69	78	69.0833	60	52.6667	3	2	0	0	7	3	0	0	6	6	5.42361	5	4.38889	0	-0.57639	-0.42361	-0.61111	0	-0.57639	-1	-1.61111
GS06137	M	57	170	65	80	80.3	70.5	88	8	9	9	16	13	9	11	25	5	5	4.81667	4	4	0	-0.18333	-0.81667	0	0	-0.18333	-1	-1
GS06138	M	87	173.9	57.6	56	48	48	48	4	0	0	0	6	0	0	0	4	4	4	4	4	0	0	0	0	0	0	0	0
GS06139	F	58	162	58.2	70	75	65	60	4	6	2	0	9	6	2	3	5	5	5	5	5	0	0	0	0	0	0	0	0
GS06140	M	88	163.5	61	68	72.1083	48.5	61	10	14	5	10	57	29	7	21	4	4	3.46736	3	3	0	-0.53264	-0.46736	0	0	-0.53264	-1	-1
GS06141	M	67	163.9	81.3	82.5	87.5	60	80	9	11	0	8	34	11	0	9	5	5	5	5	5	0	0	0	0	0	0	0	0
GS06142	M	78	163	59.65	75	75	67.5	67.5	6	6	3	3	6	6	4	4	5	5	5	5	5	0	0	0	0	0	0	0	0
GS06143	M	59	166.5	66.1	75	90.2067	70.1	60.1	6	9	5	1	8	12	6	1	5	5	5.01722	4.8	4.8	0	0.01722	-0.21722	0	0	0.01722	-0.2	-0.2
GS06144	M	43	172.8	64.4	92	103.417	118.5	96.5	8	13	21	12	10	29	50	56	6	6	5.90972	5.5	5.5	0	-0.09028	-0.40972	0	0	-0.09028	-0.5	-0.5
GS06145	M	30	170.1	88	25.5067	24.9	27.9	21.6	4	7	9	5	10	18	17	9	1.3	1.25889	1.2	1.2	1.2	-0.04111	-0.05889	0	0	-0.04111	-0.1	-0.1	-0.1
GS06146	F	58	147	59	70	68	60	70	5	4	0	5	7	4	0	5	5	5	5	5	5	0	0	0	0	0	0	0	0
GS06147	F	28	161.5	52.2	32.0767	18.7033	12.4	15.6	14	7	4	7	111	21	6	8	0.8	0.864722	0.858611	0.7	0.7	0.06472	-0.00611	-0.15861	0	0.06472	0.05861	-0.1	-0.1
GS06148	F	59	161	75	80	100.5	87	94.5	4	12	6	9	26	18	8	18	6	6	6	6	6	0	0	0	0	0	0	0	0
GS06149	F	66	159.6	76	70	14.75	71.775	56	2	2	0	1	2	4	0	1	5.5	5.5	0.895833	5.98125	4.5	0	-4.60417	5.08542	-1.48125	0	-4.60417	0.48125	-1
GS06150	M	52	165	62	84	88	84	86	9	11	9	10	12	14	16	17	5.5	5.5	5.5	5.5	5.5	0	0	0	0	0	0	0	0
GS06151	M	55	165	60	70	100.983	79.5	72	2	10	3	0	6	17	3	0	5.5	5.5	5.95695	6	6	0	0.45695	0.04305	0	0	0.45695	0.5	0.5
GS06152	F	62	165	60	68	80	80	63.8333	1	7	7	2	1	14	8	2	5.5	5.5	5.5	5.5	4.98611	0	0	0	-0.51389	0	0	0	-0.51389
GS06153	M	78	162	49	76	73.7	74	78.5	11	6	7	9	22	31	13	16	4.5	4.5	4.64167	5	5	0	0.14167	0.35833	0	0	0.14167	0.5	0.5
GS06154	M	59	173	75.7	55.3083	46	45.3833	34	5	2	6	2	28	3	13	2	4	3.65069	3.5	2.78194	2.5	-0.34931	-0.1507	-0.71806	-0.28195	-0.34931	-0.5	-1.21806	-1.5
GS06155	F	78	146	53	60	56	54	54	3	1	0	0	18	6	0	0	4.5	4.5	4.5	4.5	4.5	0	0	0	0	0	0	0	0
GS06156	F	72	155	55.6	77.5	87.5	82.5	77.5	7	11	9	7	14	16	13	12	5	5	5	5	5	0	0	0	0	0	0	0	0
GS06157	M	81	180	58	16.5	7.17667	4.8	4.8	10	3	2	2	19	3	2	3	0.5	0.5	0.431389	0.3	0.3	0	-0.06861	-0.13139	0	0	-0.06861	-0.2	-0.2
GS06158	F	46	157	42.5	46.7167	17.6167	4.37333	5.2	2	1	1	2	2	1	1	2	5.5	3.47639	1.30139	0.197778	0.1	-2.02361	-2.175	-1.10361	-0.09778	-2.02361	-4.19861	-5.30222	-5.4
GS06159	M	38	173	80.4	72	74	72	72	0	1	0	0	0	1	0	0	6	6	6	6	6	0	0	0	0	0	0	0	0
GS06160	M	55	161	63.5	72.6	72	70	82	1	3	2	8	1	3	3	8	6	5.88333	5.5	5.5	5.5	-0.11667	-0.38333	0	0	-0.11667	-0.5	-0.5	-0.5
GS06161	F	59	152	56	66	72.7083	62	64	0	5	1	2	0	8	1	2	5.5	5.5	5.22569	5	5	0	-0.27431	-0.2257	0	0	-0.27431	-0.5	-0.5
GS06162	M	58	164	74.5	93.4833	91.1167	108.583	102	9	10	16	12	35	16	29	18	5.5	5.91528	5.63472	5.38194	5.5	0.41528	-0.28056	-0.25278	0.11806	0.41528	0.13472	-0.11806	0
GS06163	M	74	184.5	92.7	79.6167	84.5	73.5	66	4	8	3	0	8	18	3	0	5	5.46806	5.5	5.5	5.5	0.46806	0.03194	0	0	0.46806	0.5	0.5	0.5
GS06164	M	58	165	50	65.925	70	62	66	5	9	7	9	6	15	14	16	5.5	4.53542	4	4	4	-0.96458	-0.53542	0	0	-0.96458	-1.5	-1.5	-1.5
GS06165	M	65	170	64.7	72	74	80	84	0	1	4	6	0	3	4	19	6	6	6	6	6	0	0	0	0	0	0	0	0
GS06166	M	41	169.9	67.7	48	50	48	48	0	1	0	0	0	1	0	0	4	4	4	4	4	0	0	0	0	0	0	0	0
GS06167	M	79	158	60.45	81.8167	91.9917	89.6	87.4	5	8	8	7	27	23	14	10	5	5.44306	5.68264	6	6	0.44306	0.23958	0.31736	0	0.44306	0.68264	1	1
GS06168	M	37	167	49.2	74	68.95	60	60	1	0	0	0	1	0	0	0	6	6	5.74583	5	5	0	-0.25417	-0.74583	0	0	-0.25417	-1	-1
GS06169	M	46	179	65	77	79.5	79.5	82	2	3	3	4	3	4	3	4	6	6	6	6	6	0	0	0	0	0	0	0	0
GS06170	F	46	171	80	79.5	77.2167	83.5	71	3	3	7	2	8	5	8	3	6	6	5.80972	5.5	5.5	0	-0.19028	-0.30972	0	0	-0.19028	-0.5	-0.5
GS06171	F	74	152	61.5	63.5	69	54	79	4	6	0	10	8	9	0	10	4.5	4.5	4.5	4.5	4.5	0	0	0	0	0	0	0	0
GS06172	F	45	147	54	62.5	60	60	60	1	0	0	0	1	0	0	0	5	5	5	5	5	0	0	0	0	0	0	0	0
GS06173	F	42	163	60.9	67.0167	75	85	90	2	6	10	12	3	9	11	16	5.5	5.16805	5	5	5	-0.33195	-0.16806	0	0	-0.33195	-0.5	-0.5	-0.5
GS06174	M	79	159	47.8	68	80	78	68	7	13	12	7	12	32	20	10	4.5	4.5	4.5	4.5	4.5	0	0	0	0	0	0	0	0
GS06175	M	86	170	57	64	80.5	54	78.8	5	12	0	10	8	98	0	41	4.5	4.5	4.5	4.5	4.5	0	0	0	0	0	0	0	0
GS06176	F	69	160.5	60.7	64.75	52.7167	60.5	65.5	3	0	5	7	33	0	5	7	5	4.77083	4.39306	4	4	-0.22917	-0.37778	-0.39306	0	-0.22917	-0.60695	-1	-1
GS06177	F	56	153.8	59.2	73.0833	63.625	35	30	2	1	2	0	2	1	2	0	6	5.67361	4.84375	2.5	2.5	-0.32639	-0.82986	-2.34375	0	-0.32639	-1.15625	-3.5	-3.5
GS06178	M	31	175	71.4	92.5	115.333	107	98	13	18	14	10	32	70	36	30	5	5	5.61111	6	6	0	0.61111	0.38889	0	0	0.61111	1	1
GS06179	M	51	164	62	32.9633	25	23.6	16.4	28	19	22	13	65	51	28	20	0.6	0.446945	0.5	0.5	0.5	-0.15306	0.05306	0	0	-0.15306	-0.1	-0.1	-0.1
GS06180	M	61	169.2	70.1	92	90.55	80	77.5	8	9	6	7	21	13	10	13	6	6	5.67083	5	5	0	-0.32917	-0.67083	0	0	-0.32917	-1	-1
GS06181	M	43	160.4	56.6	80	74	76	72	4	1	2	0	4	1	2	0	6	6	6	6	6	0	0	0	0	0	0	0	0
GS06182	M	59	180	70.95	56	56	54	54	1	1	0	0	1	1	0	0	4.5	4.5	4.5	4.5	4.5	0	0	0	0	0	0	0	0
GS06183	M	69	164.6	69	65.5	65.6167	46	43.5	7	8	4	3	15	18	5	3	4	4	3.80139	3	3	0	-0.19861	-0.80139	0	0	-0.19861	-1	-1
GS06184	M	47	163	59.5	72	103.5	87.5	90	6	17	11	12	10	54	17	29	5	5	5	5	5	0	0	0	0	0	0	0	0
GS06185	M	73	166.4	60.6	74	70	74	72	7	5	7	6	12	5	11	6	5	5	5	5	5	0	0	0	0	0	0	0	0
GS06186	M	79	174	66	42	44	60	64	0	1	9	11	0	2	9	17	3.5	3.5	3.5	3.5	3.5	0	0	0	0	0	0	0	0
GS06187	F	65	155	59	89	59	76.5	76.5	14	2	9	9	47	2	13	16	4.5	4.5	4.5	4.5	4.5	0	0	0	0	0	0	0	0
GS06188	F	59	162	65.5	70.15	64.9417	62	66	1	3	4	6	1	7	5	12	6	5.67917	4.91181	4.5	4.5	-0.32083	-0.76736	-0.41181	0	-0.32083	-1.08819	-1.5	-1.5
GS06189	M	76	163	60	77	97.8167	106	118.5	2	11	16	21	3	61	93	91	6	6	5.85972	5.5	5.5	0	-0.14028	-0.35972	0	0	-0.14028	-0.5	-0.5
GS06190	M	58	169	51	89.5	76.1	100	82.5	7	4	16	9	21	7	32	10	6	6	5.50833	5	5	0	-0.49167	-0.50833	0	0	-0.49167	-1	-1
GS06191	F	68	145	48	64	82	60	78	2	11	0	9	3	27	0	14	5	5	5	5	5	0	0	0	0	0	0	0	0
GS06192	M	59	165	75	98.5	112	78	84	9	20	3	6	59	56	6	9	6	6	6	6	6	0	0	0	0	0	0	0	0
GS06193	F	73	153	58	70.6917	68	62	60	8	7	4	3	22	43	6	4	5	4.55764	4.5	4.5	4.5	-0.44236	-0.05764	0	0	-0.44236	-0.5	-0.5	-0.5
GS06194	M	94	170	60	76	61.6	60	60	8	4	6	6	20	8	10	8	5	5	4.46667	4	4	0	-0.53333	-0.46667	0	0	-0.53333	-1	-1
GS06195	F	67	159	53.45	60	60.75	60	56	0	1	3	1	1	1	3	1	5	5	4.89583	4.5	4.5	0	-0.10417	-0.39583	0	0	-0.10417	-0.5	-0.5
GS06196	M	38	172	66	67.5	95	92.5	95	3	14	13	14	19	50	24	26	5	5	5	5	5	0	0	0	0	0	0	0	0
GS06197	M	80	166	48.5	97.95	79.4917	80	78	7	4	7	6	206	4	9	7	5	5.9125	5.90764	5.5	5.5	0.9125	-0.00486	-0.40764	0	0.9125	0.90764	0.5	0.5
GS06198	M	81	163.5	68.1	71.5	77.5	72.5	67.5	3	7	5	3	6	9	8	4	5	5	5	5	5	0	0	0	0	0	0	0	0
GS06199	F	75	166	72.1	97.5	90	70	72.5	15	12	4	5	24	21	6	7	5	5	5	5	5	0	0	0	0	0	0	0	0
GS06200	M	37	174	60	67.5	95	87.5	80	3	14	11	8	12	24	20	11	5	5	5	5	5	0	0	0	0	0	0	0	0
GS06201	M	81	157	58.1	87.5	77.3333	69	94	11	9	6	16	33	22	13	33	5	5	4.56944	4.5	4.5	0	-0.43056	-0.06945	0	0	-0.43056	-0.5	-0.5
GS06202	M	49	163	66	92	91.675	96	73.5	8	10	12	3	42	40	119	7	6	6	5.55625	5.5	5.5	0	-0.44375	-0.05625	0	0	-0.44375	-0.5	-0.5
GS06203	M	75	160	52	80.4833	74	80	78	5	4	7	6	15	5	8	8	5	5.37361	5.5	5.5	5.5	0.37361	0.12639	0	0	0.37361	0.5	0.5	0.5
GS06204	F	46	159	61	22.5	0	0	0	9	0	0	0	15	0	0	0	0	0	0	0	0	0	0	0	0	0	0	0	0
GS06205	F	47	153	59.5	59.3667	45.2333	27	25.5	4	4	2	1	5	5	2	1	5	4.32222	3.26944	2	2	-0.67778	-1.05278	-1.26944	0	-0.67778	-1.73056	-3	-3
GS06206	F	68	164	64.4	94	96	98	102	14	15	16	18	34	32	64	42	5.5	5.5	5.5	5.5	5.5	0	0	0	0	0	0	0	0
GS06207	M	81	158.2	56.9	56	70	64	69.025	4	11	8	12	19	24	13	24	4	4	4	4	3.75208	0	0	0	-0.24792	0	0	0	-0.24792
GS06208	F	53	147	53	95.6833	106.85	108.6	111.1	14	16	18	19	22	24	34	44	5.5	5.22361	5.07083	5.3	5.3	-0.27639	-0.15278	0.22917	0	-0.27639	-0.42917	-0.2	-0.2
GS06209	M	81	165	48	66	64	70	78	6	5	8	12	21	12	12	18	4.5	4.5	4.5	4.5	4.5	0	0	0	0	0	0	0	0
GS06210	M	70	166.3	56	72.5583	75.5917	67.5	67.5	2	3	3	3	2	6	4	3	6	5.62986	5.25764	5	5	-0.37014	-0.37222	-0.25764	0	-0.37014	-0.74236	-1	-1
GS06211	M	40	173	72	72	84.5	89.5	84.5	0	5	7	5	0	22	15	9	6	6	6	6	6	0	0	0	0	0	0	0	0
GS06212	M	57	172.4	57.1	90	115	78	95.5	6	14	0	7	66	83	0	8	6.5	6.5	6.5	6.5	6.5	0	0	0	0	0	0	0	0
GS06213	F	50	153	59	68	50	48	48	10	1	0	0	38	1	0	0	4	4	4	4	4	0	0	0	0	0	0	0	0
GS06214	F	45	153	54.8	61.45	51.95	38	60	3	6	1	12	5	10	3	18	5	4.62083	3.32917	3	3	-0.37917	-1.29167	-0.32917	0	-0.37917	-1.67083	-2	-2
GS06215	F	52	162	68	68	83.2167	70.5	55.5	4	12	9	3	16	24	21	4	5	5	4.68472	4	4	0	-0.31528	-0.68472	0	0	-0.31528	-1	-1
GS06216	M	61	162	45.9	68	84	80	84	4	12	10	12	10	15	11	32	5	5	5	5	5	0	0	0	0	0	0	0	0
GS06217	M	79	169.1	63.8	66	67.175	68	56	3	5	7	1	6	10	17	1	5	5	4.76458	4.5	4.5	0	-0.23542	-0.26458	0	0	-0.23542	-0.5	-0.5
GS06218	F	72	153	71	70.6	78.2	60	72.5	5	8	0	5	19	12	0	8	5	5	5	5	5	0	0	0	0	0	0	0	0
GS06219	M	37	170.7	71.5	74	74	78	74	1	1	3	1	26	2	3	1	6	6	6	6	6	0	0	0	0	0	0	0	0
GS06220	M	56	144.5	51	70.525	61.5	62	62	3	3	4	4	6	3	5	5	4.5	4.66875	4.5	4.5	4.5	0.16875	-0.16875	0	0	0.16875	0	0	0
GS06221	F	63	149.5	52.6	76	76.4917	63	64.5	8	10	6	7	10	13	11	13	5	5	4.87431	4.5	4.5	0	-0.12569	-0.37431	0	0	-0.12569	-0.5	-0.5
GS06222	M	59	180	67	56	56	54	54	1	1	0	0	1	1	0	0	4.5	4.5	4.5	4.5	4.5	0	0	0	0	0	0	0	0
GS06223	M	80	170	64.3	17.9317	11.2	8.8	7.2	12	5	2	0	91	74	15	0	0.5	0.519305	0.6	0.6	0.6	0.01931	0.08069	0	0	0.01931	0.1	0.1	0.1
GS06224	F	89	145	35	40.5	47.9083	39	36	3	10	6	4	3	30	9	5	3	3	2.74236	2.5	2.5	0	-0.25764	-0.24236	0	0	-0.25764	-0.5	-0.5
GS06225	F	41	168	73	64	60.8583	70	70	2	2	8	8	2	2	8	11	5	5	4.73819	4.5	4.5	0	-0.26181	-0.23819	0	0	-0.26181	-0.5	-0.5
GS06226	F	61	164	53	87.0667	88	74	72	9	11	4	3	81	26	4	5	5	5.33889	5.5	5.5	5.5	0.33889	0.16111	0	0	0.33889	0.5	0.5	0.5
GS06227	M	74	165	54.6	57.6	75.6	57.6	89.6	0	9	0	16	0	29	0	77	4.8	4.8	4.8	4.8	4.8	0	0	0	0	0	0	0	0
GS06228	F	53	156	67.8	74	76.675	82	82	7	6	14	14	10	12	25	23	5	5	4.80625	4.5	4.5	0	-0.19375	-0.30625	0	0	-0.19375	-0.5	-0.5
GS06229	M	81	165.9	70.9	52	53.3433	53.6	53.6	2	3	4	4	4	6	6	6	4	4	3.94528	3.8	3.8	0	-0.05472	-0.14528	0	0	-0.05472	-0.2	-0.2
GS06230	M	76	160	59	62	104	60	116	1	22	0	28	2	57	0	55	5	5	5	5	5	0	0	0	0	0	0	0	0
GS06231	M	58	168.2	54	96	94	86	88	18	17	13	14	64	54	16	16	5	5	5	5	5	0	0	0	0	0	0	0	0
GS06232	F	61	162	61	60	62	74	68.5	0	1	7	4	0	1	8	8	5	5	5	5	5	0	0	0	0	0	0	0	0
GS06233	F	56	152	60	74	74.4667	76	69.9	7	9	11	8	10	16	14	13	5	5	4.70556	4.5	4.5	0	-0.29445	-0.20556	0	0	-0.29445	-0.5	-0.5
GS06234	M	67	163	53	70	74	84	64	5	7	12	2	10	41	25	8	5	5	5	5	5	0	0	0	0	0	0	0	0
GS06235	M	42	174	60.5	62	66	76	68	1	3	8	4	1	3	8	5	5	5	5	5	5	0	0	0	0	0	0	0	0
GS06236	M	83	167	66.3	58	91.8667	90	84	5	7	6	2	55	14	11	3	4	4	5.40556	6	6	0	1.40556	0.59444	0	0	1.40556	2	2
GS06237	F	32	159	63	66	70	88	64	3	5	14	2	5	7	18	2	5	5	5	5	5	0	0	0	0	0	0	0	0
GS06238	F	79	147	41	52	74.5167	65.6	50.2	8	11	8	1	31	34	20	4	3	3	3.74306	4	4	0	0.74306	0.25694	0	0	0.74306	1	1
GS06239	M	77	169.2	64.2	85.4167	89.5	87	82	8	7	6	4	21	9	22	15	4	5.61806	6	6	6	1.61806	0.38195	0	0	1.61806	2	2	2
GS06240	M	77	172	82	2	0	0	0	1	0	0	0	6	6	7	2	0	0	0	0	0	0	0	0	0	0	0	0	0
GS06241	M	77	165.7	69.5	62	68	72	62	1	4	6	1	1	7	6	2	5	5	5	5	5	0	0	0	0	0	0	0	0
GS06242	F	74	148	58	76	96	92	92	5	15	13	13	9	24	21	19	5.5	5.5	5.5	5.5	5.5	0	0	0	0	0	0	0	0
GS06243	M	87	162	60	56	66	48	68	4	9	0	10	5	15	0	20	4	4	4	4	4	0	0	0	0	0	0	0	0
GS06244	M	70	168	72	77.2583	68.5	66	68.5	2	1	0	1	2	1	0	1	5	5.47986	5.5	5.5	5.5	0.47986	0.02014	0	0	0.47986	0.5	0.5	0.5
GS06245	M	78	164	42.8	45.6083	70.61	62.1	62.1	6	22	15	15	10	97	53	31	3.5	3.05069	3.13417	3.3	3.3	-0.44931	0.08347	0.16583	0	-0.44931	-0.36583	-0.2	-0.2
GS06246	M	82	165	64.2	20.5	26	6	8.5	5	8	0	1	6	11	0	1	0.5	0.5	0.5	0.5	0.5	0	0	0	0	0	0	0	0
GS06247	F	92	156	50	33	37.5	30	30	2	5	0	0	2	10	0	1	2.5	2.5	2.5	2.5	2.5	0	0	0	0	0	0	0	0
GS06248	M	78	173	72.2	77.6	77.6	64.4	74.4	8	8	2	6	14	32	2	12	5	5	5	5	5	0	0	0	0	0	0	0	0
GS06249	M	66	168	70	74.5	77	78.775	68.5	1	2	5	1	1	2	6	1	6	6	6	5.52292	5.5	0	0	-0.47708	-0.02292	0	0	-0.47708	-0.5
GS06250	M	67	164	56	65	62.5	65	67.5	2	1	2	3	2	1	4	8	5	5	5	5	5	0	0	0	0	0	0	0	0
GS06251	M	68	169	73	81.2	83.8083	84	78	3	7	9	6	4	10	12	8	5.5	5.93333	5.81736	5.5	5.5	0.43333	-0.11597	-0.31736	0	0.43333	0.31736	0	0
GS06252	F	72	152	51	47.3	45.6	33.15	25.5	1	0	5	1	1	0	6	1	3.8	3.8	3.8	2.1375	2	0	0	-1.6625	-0.1375	0	0	-1.6625	-1.8
GS06253	M	63	165.9	77.3	69	102	140.375	116	1	12	16	11	2	15	20	24	5.5	5.5	5.5	5.94792	6	0	0	0.44792	0.05208	0	0	0.44792	0.5
GS06254	M	68	160	42.7	60	68	61.1833	50.5	6	10	7	7	9	30	9	11	4	4	4	3.93194	3	0	0	-0.06806	-0.93195	0	0	-0.06806	-1
GS06255	M	73	160	60	93.22	87.6	78.2	67.8	12	11	7	3	22	12	8	4	4.8	4.985	5	5	5	0.185	0.015	0	0	0.185	0.2	0.2	0.2
GS06256	M	42	165	42	78.5	103.5	101	88.5	5	15	14	9	10	23	22	13	5.5	5.5	5.5	5.5	5.5	0	0	0	0	0	0	0	0
GS06257	M	63	172	74.2	68.7	71.4	66	66	1	2	0	0	1	3	0	0	5.5	5.5	5.5	5.5	5.5	0	0	0	0	0	0	0	0
GS06258	M	79	159	54.5	74	70	81.85	86.5	7	5	5	9	19	6	9	14	5	5	5	5.40417	5.5	0	0	0.40417	0.09583	0	0	0.40417	0.5
GS06259	M	82	169	58	71.4	80.6	73.1	69.6	6	10	7	6	11	13	12	9	4.8	4.8	4.8	4.8	4.8	0	0	0	0	0	0	0	0
GS06260	M	56	170	73	68.5	61.2583	70	73	1	0	4	4	1	0	6	7	5.5	5.5	5.10486	5	5	0	-0.39514	-0.10486	0	0	-0.39514	-0.5	-0.5
GS06261	F	78	147	60.7	61.2	55.2233	55.2	49.8	6	3	4	1	10	3	4	1	4.2	4.2	4.15194	4	4	0	-0.04806	-0.15194	0	0	-0.04806	-0.2	-0.2
GS06262	F	72	158	56.4	82.84	50	56	50	15	1	4	1	33	1	6	2	4.8	4.30333	4	4	4	-0.49667	-0.30333	0	0	-0.49667	-0.8	-0.8	-0.8
GS06263	M	77	165.7	76.4	81.885	76	73.5	71	4	4	3	2	4	6	5	2	5.2	5.49042	5.5	5.5	5.5	0.29042	0.00958	0	0	0.29042	0.3	0.3	0.3
GS06264	M	66	158	55	70.4	81.6933	68	64	4	11	7	5	7	14	8	5	5.2	5.2	4.97445	4.5	4.5	0	-0.22556	-0.47445	0	0	-0.22556	-0.7	-0.7
GS06265	M	45	170	75.2	54	109	54	99	0	22	0	18	0	99	0	51	4.5	4.5	4.5	4.5	4.5	0	0	0	0	0	0	0	0
GS06266	M	84	164	56	48	62	60	66	0	7	6	9	0	17	19	31	4	4	4	4	4	0	0	0	0	0	0	0	0
GS06267	M	41	168	66.25	72.6	83.06	87.8	76.8	3	8	11	6	3	9	22	16	5.5	5.5	5.455	5.3	5.3	0	-0.045	-0.155	0	0	-0.045	-0.2	-0.2
GS06268	F	39	155.6	74.1	83.3	73.985	70.6	70.6	7	3	2	2	8	15	6	15	5.6	5.6	5.59042	5.5	5.5	0	-0.00958	-0.09042	0	0	-0.00958	-0.1	-0.1
GS06269	M	57	168	91.5	71.8	85	76.2	87.2	1	7	3	8	1	8	5	9	5.8	5.8	5.8	5.8	5.8	0	0	0	0	0	0	0	0
GS06270	M	76	175	56.45	84.32	95	102	102	7	6	10	10	102	46	50	44	5.2	5.57667	6	6	6	0.37667	0.42333	0	0	0.37667	0.8	0.8	0.8
GS06271	M	56	162	64	74.8	63.2417	60	60	4	0	0	0	12	0	0	0	5.5	5.5	5.27014	5	5	0	-0.22986	-0.27014	0	0	-0.22986	-0.5	-0.5
GS06272	F	51	157.5	55.5	63.3	61.4	59.5	65.2	3	2	1	4	4	2	1	4	4.8	4.8	4.8	4.8	4.8	0	0	0	0	0	0	0	0
GS06273	F	62	153	55	83.6	89.3167	90.8	82	8	12	14	9	15	35	23	30	5.5	5.5	5.24306	5	5	0	-0.25694	-0.24306	0	0	-0.25694	-0.5	-0.5
GS06274	M	64	170	54.8	96.8	99.8	79.8	90.1	14	13	6	11	23	25	7	13	5.5	5.5	5.5	5.5	5.5	0	0	0	0	0	0	0	0
GS06275	M	37	167.2	66.2	83.4	89.89	95.9	75.2	6	10	13	4	10	15	19	8	5.8	5.8	5.57417	5.5	5.5	0	-0.22583	-0.07417	0	0	-0.22583	-0.3	-0.3
GS06276	M	71	172	61.55	77	67.5	70	72.5	5	3	4	5	12	5	10	7	5	5	5	5	5	0	0	0	0	0	0	0	0
GS06277	M	68	156	58	61.2	66.9	65	66.9	0	3	2	3	0	6	3	3	5.1	5.1	5.1	5.1	5.1	0	0	0	0	0	0	0	0
GS06278	M	68	167.6	56.9	89.4	80.96	79.2	68.2	9	6	6	1	17	10	7	13	5.8	5.8	5.64667	5.5	5.5	0	-0.15333	-0.14667	0	0	-0.15333	-0.3	-0.3
GS06279	M	77	163.6	60.8	70	82.1833	66	66	2	9	3	3	4	12	3	4	5.5	5.5	5.34861	5	5	0	-0.15139	-0.34861	0	0	-0.15139	-0.5	-0.5
GS06280	M	50	165.7	59.6	70	86.3917	71	78.5	4	9	2	5	6	10	2	5	5	5	5.3243	5.5	5.5	0	0.32431	0.1757	0	0	0.32431	0.5	0.5
GS06281	M	92	166	66.8	45.55	66	54	56	1	15	9	10	3	47	25	34	4.5	3.62917	3	3	3	-0.87083	-0.62917	0	0	-0.87083	-1.5	-1.5	-1.5
GS06282	F	66	148.8	55	78.6917	77.2917	48.1333	43.3	2	5	2	3	6	8	2	4	5	5.64097	5.39931	3.59444	3	0.64097	-0.24167	-1.80486	-0.59445	0.64097	0.39931	-1.40556	-2
GS06283	M	71	168	53	66	65.65	61.6	63.6	3	3	2	3	6	4	4	9	5	5	4.97083	4.8	4.8	0	-0.02917	-0.17083	0	0	-0.02917	-0.2	-0.2
GS06284	M	60	168	58.8	67.14	62	60	60	3	1	0	0	8	2	0	0	5.4	5.06167	5	5	5	-0.33833	-0.06167	0	0	-0.33833	-0.4	-0.4	-0.4
GS06285	M	61	172.7	54	72.9	76.625	85.3	85.3	3	6	11	11	4	9	13	15	5.5	5.5	5.23542	5	5	0	-0.26458	-0.23542	0	0	-0.26458	-0.5	-0.5
GS06286	M	85	152	53.5	66	50.3583	49.5	55.5	3	6	13	14	5	9	18	31	5	5	3.36319	2.5	2.5	0	-1.63681	-0.86319	0	0	-1.63681	-2.5	-2.5
GS06287	F	45	168	65.5	72.9	87.8833	90	97.5	3	10	12	15	4	21	19	30	5.5	5.5	5.35694	5	5	0	-0.14306	-0.35694	0	0	-0.14306	-0.5	-0.5
GS06288	F	57	160	60.38	70.6	98.3167	95	87.5	2	15	14	11	4	62	60	23	5.5	5.5	5.11806	5	5	0	-0.38195	-0.11806	0	0	-0.38195	-0.5	-0.5
GS06289	M	80	160.5	86.1	64.4	77.6	73.2	66.6	2	8	6	3	3	17	6	6	5	5	5	5	5	0	0	0	0	0	0	0	0
GS06290	M	60	166.3	75.9	91.3	97.19	89.6	97.1	11	12	8	11	17	15	10	12	5.5	5.5	5.6825	5.8	5.8	0	0.1825	0.1175	0	0	0.1825	0.3	0.3
GS06291	M	41	193	68.55	76.4	91.62	80.9	83.2	4	11	7	8	4	21	9	11	5.6	5.6	5.52667	5.4	5.4	0	-0.07333	-0.12667	0	0	-0.07333	-0.2	-0.2
GS06292	M	74	160	43	78.25	80.7	70	80	7	9	4	8	97	20	4	9	4.5	4.87083	5	5	5	0.37083	0.12917	0	0	0.37083	0.5	0.5	0.5
GS06293	M	57	168.9	61.5	100.5	96	93	93	15	10	9	9	36	14	13	13	5.5	5.5	5.5	5.5	5.5	0	0	0	0	0	0	0	0
GS06294	M	57	167	75	72.9	73.94	72.12	68.3	3	4	3	1	4	7	4	2	5.5	5.5	5.395	5.435	5.5	0	-0.105	0.04	0.065	0	-0.105	-0.065	0
GS06295	F	49	154.6	64.6	90.4	82.4	50.4	65.4	14	11	0	5	127	19	0	10	4.2	4.2	4.2	4.2	4.2	0	0	0	0	0	0	0	0
GS06296	M	68	178	80.7	70.7	72.62	63.6	63.6	1	2	0	0	1	2	0	0	5.7	5.7	5.66833	5.3	5.3	0	-0.03167	-0.36833	0	0	-0.03167	-0.4	-0.4
GS06297	F	58	165	60	14.9	15.2	13.455	9.2	1	4	3	2	2	4	4	2	0.9	0.9	0.9	0.84625	0.6	0	0	-0.05375	-0.24625	0	0	-0.05375	-0.3
GS06298	F	74	162	69.6	68.2	70.4	74.8	94.6	1	2	4	14	1	4	10	39	5.5	5.5	5.5	5.5	5.5	0	0	0	0	0	0	0	0
GS06299	F	19	158	57	94.2	89.8417	73.2	75.4	11	13	6	8	13	14	6	8	5.5	5.5	5.10347	5	5	0	-0.39653	-0.10347	0	0	-0.39653	-0.5	-0.5
GS06300	M	73	169.8	62.7	38	30.3333	59.6	49.6	1	4	13	8	1	5	15	9	3	3	1.53611	2.8	2.8	0	-1.46389	1.26389	0	0	-1.46389	-0.2	-0.2
GS06301	M	77	169.3	56.8	9.8	7.5	0	0	4	3	0	0	18	21	17	56	0	0	0	0	0	0	0	0	0	0	0	0	0
GS06302	F	40	164.6	69.9	100.5	116.6	116.6	109.7	15	22	22	19	35	61	68	62	5.5	5.5	5.5	5.5	5.5	0	0	0	0	0	0	0	0
GS07001	M	87	170	59	62	66	64	69	4	6	5	7	17	6	6	10	4.5	4.5	4.5	4.5	4.5	0	0	0	0	0	0	0	0
GS07002	M	53	175.4	64.8	107.35	84.6833	72	72	9	2	0	0	36	2	0	0	6	6.52917	6.59861	6	6	0.52917	0.06944	-0.59861	0	0.52917	0.59861	0	0
GS07003	M	55	166	76	64	64	68	70	2	2	4	5	3	3	5	7	5	5	5	5	5	0	0	0	0	0	0	0	0
GS07004	F	52	143	47.5	84.3667	77	79.2	70.4	7	5	6	2	21	6	7	4	5	5.31389	5.5	5.5	5.5	0.31389	0.18611	0	0	0.31389	0.5	0.5	0.5
GS07005	F	48	156.6	58.6	68.075	74.925	67.0833	73.5	5	9	10	15	6	9	13	23	5	4.71458	4.36875	3.50694	3	-0.28542	-0.34583	-0.86181	-0.50694	-0.28542	-0.63125	-1.49306	-2
GS07006	M	48	179.1	80	140.7	135	111	93	19	19	11	5	51	39	14	5	6	6.475	6.5	6.5	6.5	0.475	0.025	0	0	0.475	0.5	0.5	0.5
GS07007	M	73	170	70	62	60	60	60	1	0	0	0	1	0	0	0	5	5	5	5	5	0	0	0	0	0	0	0	0
GS07008	M	80	165	63	45.2667	49.2917	46	34	4	8	8	2	6	14	8	2	4	3.10556	2.77431	2.5	2.5	-0.89444	-0.33125	-0.27431	0	-0.89444	-1.22569	-1.5	-1.5
GS07009	F	59	161	63	72	76.5	80	72.5	6	8	8	5	8	13	8	5	5	5	5	5	5	0	0	0	0	0	0	0	0
GS07010	M	71	170	61.2	62	68	76	60	1	4	8	0	1	7	20	4	5	5	5	5	5	0	0	0	0	0	0	0	0
GS07011	F	78	150	55.7	76	78	86	82	8	9	13	11	25	12	23	16	5	5	5	5	5	0	0	0	0	0	0	0	0
GS07012	M	74	163.7	58.3	74	66.5	62.5	67.5	7	3	1	3	12	6	1	3	5	5	5	5	5	0	0	0	0	0	0	0	0
GS07013	F	55	153	73	92.95	77.5	62.5	77.9	11	7	1	8	72	15	8	48	4	4.87083	5	5	5	0.87083	0.12917	0	0	0.87083	1	1	1
GS07014	M	26	178	71	79.5	103.35	66.4	66.6	3	13	4	6	5	20	6	11	6	6	5.5625	4.8	4.8	0	-0.4375	-0.7625	0	0	-0.4375	-1.2	-1.2
GS07015	M	70	159	57.2	66	58.1333	49.5	48	3	2	1	0	3	2	1	0	5	5	4.55278	4	4	0	-0.44722	-0.55278	0	0	-0.44722	-1	-1
GS07016	F	56	159.7	85	67.5	53.125	26.9	21	3	4	9	6	3	4	9	6	5	5	3.84375	1.11667	1	0	-1.15625	-2.72708	-0.11667	0	-1.15625	-3.88333	-4
GS07017	M	74	164	67.85	62	61.3167	69.3333	62	1	3	15	13	1	4	217	92	5	5	4.60972	3.27778	3	0	-0.39028	-1.33195	-0.27778	0	-0.39028	-1.72222	-2
[truncated: 1,653 more rows]
